# Supplementary material for: Larval Geoduck (Panopea generosa) Proteomic Response to Ciliates
Source: Sci Rep. 2020 Apr 8;10:6042. doi: 10.1038/s41598-020-63218-x (PMC7142153; doi:10.1038/s41598-020-63218-x)
Supplement: Supplementary file 1 — Supplementary information. [file 41598_2020_63218_MOESM1_ESM.xlsx]

## Sheet: Sheet1
Larval Geoduck (Panopea generosa) Proteomic Response to Ciliates
Emma Timmins-Schiffman
José Guzmán
Rhonda Elliott Thompson
Brent Vadopalas
Benoit Eudeline
Steven Roberts
S1: Geoduck summary proteomics file (6133 proteins). The first column contains the protein name followed by columns with values of normalized spectral abundance factor (ADJNSAF) and total spectral count (NUMSPECSTOT) for each protein in each analyzed replicate. G1 is the larval sample from day 4, G2 & 3 are from day 6, G8 & 9 are from day 8, and G14 & 15 are from day 10. These columns are followe…
S2: Larval mass conversion used by Taylor Shellfish Hatchery. For each screen size, the number of grams equal to 1 million larvae is provided.

## Sheet: S1
protein	G1_2_ADJNSAF	G1_3_ADJNSAF	G2_2_ADJNSAF	G2_3_ADJNSAF	G3_2_ADJNSAF	G3_3_ADJNSAF	G8_2_ADJNSAF	G8_3_ADJNSAF	G9_2_ADJNSAF	G9_3_ADJNSAF	G14_2_ADJNSAF	G14_3_ADJNSAF	G15_2_ADJNSAF	G15_3_ADJNSAF	G1_2_NUMSPECSTOT	G1_3_NUMSPECSTOT	G2_2_NUMSPECSTOT	G2_3_NUMSPECSTOT	G3_2_NUMSPECSTOT	G3_3_NUMSPECSTOT	G8_2_NUMSPECSTOT	G8_3_NUMSPECSTOT	G9_2_NUMSPECSTOT	G9_3_NUMSPECSTOT	G14_2_NUMSPECSTOT	G14_3_NUMSPECSTOT	G15_2_NUMSPECSTOT	G15_3_NUMSPECSTOT	Protein Length	Diff.Abun.higher.D6.vs.8	Diff.Abun.higher.D8.v.6	Diff.Abun.higher.D8.v.10	Diff.Abun.higher.D10.vs.8
TRINITY_DN102693_c0_g1::TRINITY_DN102693_c0_g1_i1::g.40254::m.40254	18.605	19.4398	9.0486	18.2013	34.6579	17.5167	0	0	0	0	9.8731	10.1755	0	0	2	2	1	2	4	2	0	0	0	0	1	1	0	0	114	*
TRINITY_DN22777_c0_g1::TRINITY_DN22777_c0_g1_i1::g.18873::m.18873	18.687	19.5255	9.0885	18.2814	56.5673	52.7817	13.3674	18.0952	17.7198	13.2979	39.6662	40.8814	32.5858	24.0837	4	4	2	4	13	12	3	4	4	3	8	8	7	5	227	*			*
TRINITY_DN32947_c0_g1::TRINITY_DN32947_c0_g1_i1::g.29324::m.29324	6.13	9.6075	11.9254	2.9985	11.4191	5.7714	2.9233	0	2.9064	2.9081	3.253	0	9.1622	3.1601	2	3	4	1	4	2	1	0	1	1	1	0	3	1	346	*
TRINITY_DN37585_c0_g1::TRINITY_DN37585_c0_g1_i1::g.30792::m.30792	17.8019	21.2579	19.7898	19.9035	21.3184	38.31	9.7023	17.2382	12.0576	14.4778	21.5929	11.1272	17.7386	18.3544	7	8	8	8	9	16	4	7	5	6	8	4	7	7	417	*
TRINITY_DN41484_c0_g2::TRINITY_DN41484_c0_g2_i1::g.8239::m.8239	65.2606	68.1889	39.6748	47.8833	22.7943	46.0825	15.561	23.6978	0	15.4801	0	0	0	0	8	8	5	6	3	6	2	3	0	2	0	0	0	0	130	*
TRINITY_DN43156_c0_g1::TRINITY_DN43156_c0_g1_i1::g.32587::m.32587	6.5624	2.7427	5.1067	5.136	6.1123	6.1785	1.2518	2.5418	3.7337	2.4906	1.393	0	2.6156	0	5	2	4	4	5	5	1	2	3	2	1	0	2	0	808	*
TRINITY_DN4488_c0_g1::TRINITY_DN4488_c0_g1_i1::g.37991::m.37991	42.8479	55.9631	41.6786	20.959	39.9092	40.3415	0	0	10.1576	0	22.738	35.1518	32.0216	22.0888	4	5	4	2	4	4	0	0	1	0	2	3	3	2	99	*			*
TRINITY_DN49196_c0_g1::TRINITY_DN49196_c0_g1_i1::g.12832::m.12832	1.8379	5.7612	5.3633	5.3941	15.4069	12.113	1.753	1.7797	5.2284	1.7439	3.9013	2.0104	1.8314	1.895	1	3	3	3	9	7	1	1	3	1	2	1	1	1	577	*
TRINITY_DN51804_c0_g1::TRINITY_DN51804_c0_g1_i1::g.28228::m.28228	30.3785	37.5128	51.04	32.421	48.8731	41.6022	18.4382	21.3938	31.425	20.9627	38.1039	42.292	41.2778	34.1687	11	13	19	12	19	16	7	8	12	8	13	14	15	12	384	*
TRINITY_DN52327_c0_g1::TRINITY_DN52327_c0_g1_i2::g.16221::m.16221	0	3.6691	10.2471	6.8707	6.5414	9.9184	3.3492	0	0	3.3318	0	0	0	3.6205	0	1	3	2	2	3	1	0	0	1	0	0	0	1	302	*
TRINITY_DN54513_c0_g1::TRINITY_DN54513_c0_g1_i1::g.20073::m.20073	37.2484	27.4728	14.919	19.2918	32.6529	33.0067	8.3592	19.0953	14.5438	16.6316	30.2312	28.7606	15.283	24.85	17	12	7	9	16	16	4	9	7	8	13	12	7	11	484	*
TRINITY_DN55577_c7_g1::TRINITY_DN55577_c7_g1_i1::g.30103::m.30103	0	0	6.3676	0	30.4862	30.8165	6.2436	0	6.2074	0	6.9477	7.1605	6.5229	6.7494	0	0	1	0	5	5	1	0	1	0	1	1	1	1	162	*
TRINITY_DN57711_c3_g1::TRINITY_DN57711_c3_g1_i1::g.8041::m.8041	2.8431	5.9414	2.7655	5.5629	10.5925	10.7073	2.7117	2.7531	2.696	0	0	3.1099	2.833	2.9314	1	2	1	2	4	4	1	1	1	0	0	1	1	1	373	*
TRINITY_DN58628_c5_g1::TRINITY_DN58628_c5_g1_i2::g.33280::m.33280	9.3298	10.8316	10.0835	15.2122	22.2075	19.5201	7.9098	9.0344	11.7959	11.803	7.7016	11.3393	8.2636	12.8258	9	10	10	15	23	20	8	9	12	12	7	10	8	12	1023	*
TRINITY_DN59810_c3_g1::TRINITY_DN59810_c3_g1_i1::g.27515::m.27515	0	0	0	0	2.8769	4.8469	0.982	0	0.9763	0	1.0927	0	0	0	0	0	0	0	3	5	1	0	1	0	1	0	0	0	1030	*
TRINITY_DN60165_c1_g1::TRINITY_DN60165_c1_g1_i1::g.22364::m.22364	29.3673	20.4567	19.0439	15.9611	24.3139	21.5051	9.3366	6.3194	12.3766	9.2881	20.779	21.4156	6.5028	13.4572	9	6	6	5	8	7	3	2	4	3	6	6	2	4	325	*
TRINITY_DN62041_c1_g3::TRINITY_DN62041_c1_g3_i1::g.15051::m.15051	157.64	154.731	60.4058	70.0995	80.088	76.4581	41.0054	37.0056	45.2973	36.2598	20.2798	26.1263	28.5598	34.4765	33	31	13	15	18	17	9	8	10	8	4	5	6	7	222	*
TRINITY_DN62205_c1_g1::TRINITY_DN62205_c1_g1_i1::g.15421::m.15421	18.5643	29.0959	27.0865	34.0527	36.7435	34.9568	19.9195	22.4706	19.8039	13.2106	9.8515	12.6916	16.186	19.1404	8	12	12	15	17	16	9	10	9	6	4	5	7	8	457	*
TRINITY_DN62420_c0_g1::TRINITY_DN62420_c0_g1_i1::g.26365::m.26365	31.5889	21.2184	24.1426	30.9034	54.6416	53.1092	17.2165	26.2188	25.6749	29.9722	28.7369	27.1491	31.4765	25.5902	14	9	11	14	26	25	8	12	12	14	12	11	14	11	470	*
TRINITY_DN62628_c0_g2::TRINITY_DN62628_c0_g2_i1::g.36245::m.36245	25.5539	20.0254	18.6424	12.4997	29.7516	36.0887	6.0932	6.1862	12.1157	6.0615	13.5606	13.976	6.3657	6.5867	4	3	3	2	5	6	1	1	2	1	2	2	1	1	166	*
TRINITY_DN63229_c0_g2::TRINITY_DN63229_c0_g2_i1::g.9580::m.9580	1.8475	1.9304	0.8986	1.8074	3.4416	3.4789	0	0	0	0	0.9804	0	0	0	2	2	1	2	4	4	0	0	0	0	1	0	0	0	1148	*
TRINITY_DN63286_c0_g1::TRINITY_DN63286_c0_g1_i1::g.9657::m.9657	14.3067	16.8173	17.3954	22.7439	21.6539	23.5723	15.3511	10.3903	11.8705	13.5745	11.3882	15.6494	12.4738	9.2192	8	9	10	13	13	14	9	6	7	8	6	8	7	5	593	*
TRINITY_DN63330_c2_g1::TRINITY_DN63330_c2_g1_i2::g.9909::m.9909	2.5431	5.3145	7.4212	4.9759	2.3687	4.7887	0	0	1.2058	0	0	0	1.267	0	2	4	6	4	2	4	0	0	1	0	0	0	1	0	834	*
TRINITY_DN63615_c0_g1::TRINITY_DN63615_c0_g1_i4::g.19798::m.19798	9.6785	11.5574	16.1389	13.5264	15.4537	18.2247	6.5937	12.0497	5.2443	7.8713	4.4023	9.0744	9.644	14.2555	7	8	12	10	12	14	5	9	4	6	3	6	7	10	767	*
TRINITY_DN63622_c2_g1::TRINITY_DN63622_c2_g1_i1::g.19899::m.19899	24.1976	23.0848	23.5372	22.6432	20.5782	18.8201	12.0413	11.2063	14.9643	11.9787	11.166	12.6588	12.5799	11.9319	23	21	23	22	21	19	12	11	15	12	10	11	12	11	1008	*
TRINITY_DN63942_c2_g1::TRINITY_DN63942_c2_g1_i2::g.14371::m.14371	7.5034	3.9201	6.0822	9.7875	10.4832	9.4194	4.7711	2.4219	3.5575	4.7463	3.9818	2.7359	1.2461	5.1575	6	3	5	8	9	8	4	2	3	4	3	2	1	4	848	*
TRINITY_DN64009_c1_g1::TRINITY_DN64009_c1_g1_i4::g.9078::m.9078	1.5171	0.7926	2.5826	3.7106	2.1196	2.4997	1.447	1.4691	1.4386	1.0796	0.8051	1.2446	0.3779	1.9553	4	2	7	10	6	7	4	4	4	3	2	3	1	5	2796	*
TRINITY_DN84882_c0_g1::TRINITY_DN84882_c0_g1_i1::g.7474::m.7474	41.1839	43.0318	20.03	40.2902	38.3593	38.7749	0	0	9.7631	19.538	43.7099	33.7867	20.5187	31.8465	4	4	2	4	4	4	0	0	1	2	4	3	2	3	103	*			*
TRINITY_DN100017_c0_g1::TRINITY_DN100017_c0_g1_i1::g.40719::m.40719	0	0	0	0	15.5551	7.8618	0	0	7.9181	7.9229	0	0	0	0	0	0	0	0	2	1	0	0	1	1	0	0	0	0	127
TRINITY_DN100057_c0_g1::TRINITY_DN100057_c0_g1_i1::g.40724::m.40724	7.5479	3.9433	7.342	7.3841	14.0605	10.6596	7.1991	10.9634	3.5786	3.5808	4.0054	4.1281	3.7605	7.7822	2	1	2	2	4	3	2	3	1	1	1	1	1	2	281
TRINITY_DN100112_c0_g1::TRINITY_DN100112_c0_g1_i1::g.40618::m.40618	0	0	0	0	0	0	0	7.7211	0	0	8.4626	8.7219	0	8.221	0	0	0	0	0	0	0	1	0	0	1	1	0	1	133
TRINITY_DN100117_c0_g1::TRINITY_DN100117_c0_g1_i1::g.40605::m.40605	18.605	12.9599	12.0649	12.1342	11.5526	5.8389	11.83	12.0106	11.7614	11.7685	6.582	6.7837	12.3592	0	3	2	2	2	2	1	2	2	2	2	1	1	2	0	171
TRINITY_DN100185_c0_g1::TRINITY_DN100185_c0_g1_i1::g.40613::m.40613	0	0	0	0	0	0	0	0	0	5.4097	0	6.2366	0	0	0	0	0	0	0	0	0	0	0	1	0	1	0	0	186
TRINITY_DN100188_c0_g1::TRINITY_DN100188_c0_g1_i1::g.40600::m.40600	12.9327	20.2696	12.5798	37.9563	6.0229	12.1763	6.1675	12.5232	12.2634	6.1354	6.863	7.0732	6.4434	0	2	3	2	6	1	2	1	2	2	1	1	1	1	0	164
TRINITY_DN10020_c0_g1::TRINITY_DN10020_c0_g1_i1::g.11668::m.11668	0	15.4975	0	0	0	0	0	0	0	0	0	0	7.3896	0	0	2	0	0	0	0	0	0	0	0	0	0	1	0	143
TRINITY_DN100259_c0_g1::TRINITY_DN100259_c0_g1_i1::g.40012::m.40012	6.5462	13.6799	6.3676	6.4041	0	6.1633	0	6.3389	0	6.2112	0	0	0	0	1	2	1	1	0	1	0	1	0	1	0	0	0	0	162
TRINITY_DN100267_c0_g1::TRINITY_DN100267_c0_g1_i1::g.40035::m.40035	34.2092	50.0419	26.6205	26.7735	50.9807	32.2082	39.1535	19.8756	32.4387	32.4584	29.0459	29.9357	20.4525	42.3251	5	7	4	4	8	5	6	3	5	5	4	4	3	6	155
TRINITY_DN100277_c0_g1::TRINITY_DN100277_c0_g1_i1::g.40013::m.40013	5.9245	12.3807	11.5256	11.5919	11.0363	5.578	16.952	5.7369	11.2358	5.6213	12.5757	12.961	11.8068	6.1084	1	2	2	2	2	1	3	1	2	1	2	2	2	1	179
TRINITY_DN100330_c0_g1::TRINITY_DN100330_c0_g1_i1::g.40429::m.40429	16.8331	8.7942	16.3737	16.4678	15.6786	15.8485	16.055	16.3001	15.9619	23.9574	8.9328	9.2064	16.7732	17.3555	2	1	2	2	2	2	2	2	2	3	1	1	2	2	126
TRINITY_DN100339_c0_g1::TRINITY_DN100339_c0_g1_i1::g.40432::m.40432	0	0	0	0	0	0	0	14.6701	7.1829	0	8.0395	0	0	7.81	0	0	0	0	0	0	0	2	1	0	1	0	0	1	140
TRINITY_DN100360_c0_g1::TRINITY_DN100360_c0_g1_i1::g.40439::m.40439	0	0	0	0	0	0	8.3592	0	8.3107	0	9.3019	9.5869	0	9.0363	0	0	0	0	0	0	1	0	1	0	1	1	0	1	121
TRINITY_DN100388_c0_g1::TRINITY_DN100388_c0_g1_i1::g.40428::m.40428	8.034	8.3945	7.8147	7.8596	0	0	0	0	7.6182	0	0	0	0	0	1	1	1	1	0	0	0	0	1	0	0	0	0	0	132
TRINITY_DN100393_c0_g1::TRINITY_DN100393_c0_g1_i1::g.40414::m.40414	8.9492	14.0262	8.705	4.3775	4.1677	8.4258	12.8034	0	4.243	0	9.4981	4.8946	4.4587	9.227	2	3	2	1	1	2	3	0	1	0	2	1	1	2	237
TRINITY_DN100421_c0_g1::TRINITY_DN100421_c0_g1_i1::g.40377::m.40377	23.698	24.7613	17.2885	17.3878	11.0363	16.7339	22.6026	17.2107	28.0894	11.2426	12.5757	19.4415	17.7102	12.2167	4	4	3	3	2	3	4	3	5	2	2	3	3	2	179
TRINITY_DN100468_c0_g1::TRINITY_DN100468_c0_g1_i1::g.40360::m.40360	0	0	8.1869	0	0	7.9242	0	0	0	0	0	0	0	0	0	0	1	0	0	1	0	0	0	0	0	0	0	0	126
TRINITY_DN100526_c0_g1::TRINITY_DN100526_c0_g1_i1::g.40577::m.40577	7.6847	8.0295	3.7375	0	0	0	0	0	0	0	4.078	8.4059	3.8287	3.9616	2	2	2	0	1	1	1	0	1	1	2	2	2	2	276
TRINITY_DN100574_c0_g1::TRINITY_DN100574_c0_g1_i1::g.40574::m.40574	0	0	0	0	8.6645	0	0	0	0	8.8264	0	0	0	0	0	0	0	0	1	0	0	0	0	1	0	0	0	0	114
TRINITY_DN10058_c0_g1::TRINITY_DN10058_c0_g1_i1::g.11669::m.11669	5.4384	0	5.29	5.3204	15.1962	5.1203	5.187	10.5324	5.1569	15.4801	5.7719	0	0	5.6072	1	0	1	1	3	1	1	2	1	3	1	0	0	1	195
TRINITY_DN100683_c0_g1::TRINITY_DN100683_c0_g1_i1::g.40041::m.40041	9.4686	9.8935	0	0	17.6384	17.8295	18.0619	9.1688	17.9571	17.968	10.0494	10.3572	9.4349	19.525	1	1	0	0	2	2	2	1	2	2	1	1	1	2	112
TRINITY_DN100752_c0_g1::TRINITY_DN100752_c0_g1_i1::g.40239::m.40239	18.2842	9.5523	26.6779	26.8312	8.5151	25.8221	26.1586	26.5579	8.669	8.6742	9.7028	20.0002	18.2192	9.4258	2	1	3	3	1	3	3	3	1	1	1	2	2	1	116
TRINITY_DN100754_c0_g1::TRINITY_DN100754_c0_g1_i1::g.40246::m.40246	10.0046	0	0	0	0	0	0	9.6878	0	0	0	0	9.969	0	1	0	0	0	0	0	0	1	0	0	0	0	1	0	106
TRINITY_DN100903_c0_g1::TRINITY_DN100903_c0_g1_i1::g.40291::m.40291	0	0	0	0	0	0	2.9749	0	2.9576	0	0	0	0	0	0	0	0	0	0	0	1	0	1	0	0	0	0	0	340
TRINITY_DN100934_c0_g1::TRINITY_DN100934_c0_g1_i1::g.40066::m.40066	0	0	0	8.9824	4.276	4.3223	0	4.4455	0	0	0	0	0	4.7333	0	0	0	2	1	1	0	1	0	0	0	0	0	1	231
TRINITY_DN101015_c0_g1::TRINITY_DN101015_c0_g1_i1::g.40457::m.40457	9.8193	10.2599	0	0	9.1458	0	0	0	0	9.3168	0	10.7408	0	0	1	1	0	0	1	0	0	0	0	1	0	1	0	0	108
TRINITY_DN101057_c0_g1::TRINITY_DN101057_c0_g1_i1::g.40474::m.40474	0	0	0	0	0	0	0	0	0	0	37.8329	29.2439	17.7599	36.7529	0	0	0	0	0	0	0	0	0	0	4	3	2	4	119				*
TRINITY_DN101103_c0_g1::TRINITY_DN101103_c0_g1_i1::g.40473::m.40473	0	0	0	0	0	0	9.8201	19.9399	9.7631	19.538	131.13	123.885	102.593	95.5396	0	0	0	0	0	0	1	2	1	2	12	11	10	9	103				*
TRINITY_DN101123_c0_g1::TRINITY_DN101123_c0_g1_i1::g.40697::m.40697	9.8193	10.2599	0	9.6062	18.2917	9.2449	9.3654	9.5084	9.3111	9.3168	20.8431	10.7408	9.7844	0	1	1	0	1	2	1	1	1	1	1	2	1	1	0	108
TRINITY_DN101197_c0_g1::TRINITY_DN101197_c0_g1_i1::g.40694::m.40694	0	0	0	9.8807	0	9.5091	9.633	9.78	9.5771	9.5829	10.7193	0	0	10.4133	0	0	0	1	0	1	1	1	1	1	1	0	0	1	105
TRINITY_DN101213_c0_g1::TRINITY_DN101213_c0_g1_i1::g.40401::m.40401	15.5954	8.1476	15.1698	7.6285	0	0	7.4373	7.5508	7.3941	0	8.276	0	0	0	2	1	2	1	0	0	1	1	1	0	1	0	0	0	136
TRINITY_DN101268_c0_g1::TRINITY_DN101268_c0_g1_i1::g.40394::m.40394	0	0	0	0	0	0	0	0	0	0	6.2879	6.4805	0	0	0	0	0	0	0	0	0	0	0	0	1	1	0	0	179
TRINITY_DN101286_c0_g1::TRINITY_DN101286_c0_g1_i1::g.40398::m.40398	0	0	5.7628	0	0	0	5.6507	5.7369	5.6179	5.6213	0	0	0	6.1084	0	0	1	0	0	0	1	1	1	1	0	0	0	1	179
TRINITY_DN1013_c0_g1::TRINITY_DN1013_c0_g1_i1::g.33534::m.33534	0	0	0	0	0	0	0	0	0	7.0364	0	8.112	0	0	0	0	0	0	0	0	0	0	0	1	0	1	0	0	143
TRINITY_DN101354_c0_g1::TRINITY_DN101354_c0_g1_i1::g.40341::m.40341	8.3503	0	0	16.3381	0	7.8618	7.9643	8.0859	7.9181	0	0	9.1339	8.3206	8.6094	1	0	0	2	0	1	1	1	1	0	0	1	1	1	127
TRINITY_DN101391_c0_g1::TRINITY_DN101391_c0_g1_i1::g.40331::m.40331	5.5234	0	5.3726	0	0	5.2003	0	0	0	0	0	0	0	0	1	0	1	0	0	1	0	0	0	0	0	0	0	0	192
TRINITY_DN101687_c0_g1::TRINITY_DN101687_c0_g1_i1::g.40826::m.40826	4.2083	0	4.0934	4.117	3.9196	3.9621	4.0138	4.075	3.9905	0	0	4.6032	0	4.3389	3	0	2	2	1	1	1	2	1	1	0	1	0	1	252
TRINITY_DN101736_c0_g1::TRINITY_DN101736_c0_g1_i1::g.40147::m.40147	0	0	0	0	0	0	0	0	0	0	8.5267	0	0	8.2833	0	0	0	0	0	0	0	0	0	0	1	0	0	1	132
TRINITY_DN101738_c0_g1::TRINITY_DN101738_c0_g1_i1::g.40141::m.40141	0	0	0	0	9.6838	0	0	0	0	0	0	0	10.3599	0	0	0	0	0	1	0	0	0	0	0	0	0	1	0	102
TRINITY_DN101746_c0_g1::TRINITY_DN101746_c0_g1_i1::g.40137::m.40137	3.8988	4.0738	0	3.8142	0	0	0	3.7754	3.6971	3.6993	4.138	0	3.885	0	3	3	2	3	2	2	2	3	3	3	3	2	3	2	272
TRINITY_DN101810_c0_g1::TRINITY_DN101810_c0_g1_i1::g.40588::m.40588	0	6.7565	0	6.326	0	0	0	0	0	0	0	0	0	0	0	1	0	1	0	0	0	0	0	0	0	0	0	0	164
TRINITY_DN101841_c0_g1::TRINITY_DN101841_c0_g1_i1::g.40582::m.40582	0	0	0	5.6384	0	0	0	0	5.4652	5.4685	0	0	0	0	0	0	0	1	0	0	0	0	1	1	0	0	0	0	184
TRINITY_DN101843_c0_g1::TRINITY_DN101843_c0_g1_i1::g.40596::m.40596	0	16.5384	0	0	7.3713	0	0	0	0	7.509	0	8.6568	7.8859	8.1597	0	2	0	0	1	0	0	0	0	1	0	1	1	1	134
TRINITY_DN101860_c0_g1::TRINITY_DN101860_c0_g1_i1::g.40589::m.40589	0	0	0	0	0	0	6.5256	0	0	0	0	7.4839	0	0	0	0	0	0	0	0	1	0	0	0	0	1	0	0	155
TRINITY_DN101963_c0_g1::TRINITY_DN101963_c0_g1_i1::g.40225::m.40225	0	0	0	0	0	0	0	8.0859	7.9181	0	0	0	0	17.2189	0	0	0	0	0	0	0	1	1	0	0	0	0	2	127
TRINITY_DN102034_c0_g1::TRINITY_DN102034_c0_g1_i1::g.40511::m.40511	0	0	9.3777	9.4316	0	0	0	9.3355	0	9.1474	0	10.5455	19.2129	0	0	0	1	1	0	0	0	1	0	1	0	1	2	0	110
TRINITY_DN102065_c0_g1::TRINITY_DN102065_c0_g1_i1::g.40505::m.40505	12.051	6.2959	0	0	0	0	0	0	0	0	0	0	0	0	2	1	0	0	0	0	0	0	0	0	0	0	0	0	176
TRINITY_DN102207_c0_g1::TRINITY_DN102207_c0_g1_i1::g.40666::m.40666	0	0	7.2136	7.255	0	0	7.0732	7.1812	7.0322	7.0364	15.7417	8.112	7.3896	0	0	0	1	1	0	0	1	1	1	1	2	1	1	0	143
TRINITY_DN102246_c0_g1::TRINITY_DN102246_c0_g1_i1::g.40676::m.40676	53.5599	44.7705	62.5179	41.9181	49.8864	50.4269	40.8673	31.1183	30.4727	20.3275	34.107	35.1518	42.6954	33.1333	5	4	6	4	5	5	4	3	3	2	3	3	4	3	99
TRINITY_DN102257_c0_g1::TRINITY_DN102257_c0_g1_i1::g.40660::m.40660	6.798	0	0	0	0	0	6.4838	6.5827	0	0	7.2149	0	6.7738	0	1	0	0	0	0	0	1	1	0	0	1	0	1	0	156
TRINITY_DN10243_c0_g1::TRINITY_DN10243_c0_g1_i1::g.21609::m.21609	21.7908	7.5895	21.1961	28.4239	20.2963	13.6774	13.8557	21.1008	27.5507	34.4592	7.7091	23.8358	28.951	22.4671	3	1	3	4	3	2	2	3	4	5	1	3	4	3	146
TRINITY_DN102712_c0_g1::TRINITY_DN102712_c0_g1_i1::g.40172::m.40172	0	0	0	0	0	4.4774	4.5357	9.2099	0	0	0	0	4.7386	4.9031	0	0	0	0	0	1	1	2	0	0	0	0	1	1	223
TRINITY_DN103004_c0_g1::TRINITY_DN103004_c0_g1_i1::g.40099::m.40099	0	5.2765	4.9121	0	0	4.7545	4.8165	0	9.5771	4.7915	0	0	0	5.2067	0	1	1	0	0	1	1	0	2	1	0	0	0	1	210
TRINITY_DN103081_c0_g1::TRINITY_DN103081_c0_g1_i1::g.40498::m.40498	0	7.3382	0	0	0	0	0	0	0	13.3273	0	0	0	7.241	0	1	0	0	0	0	0	0	0	2	0	0	0	1	151
TRINITY_DN103188_c0_g1::TRINITY_DN103188_c0_g1_i1::g.40876::m.40876	0	0	0	7.358	0	7.0812	0	0	0	0	0	0	0	0	0	0	0	1	0	1	0	0	0	0	0	0	0	0	141
TRINITY_DN103191_c0_g1::TRINITY_DN103191_c0_g1_i1::g.40879::m.40879	0	0	11.7891	17.7852	11.2886	11.4109	23.1192	23.4721	17.2389	22.9991	38.5896	39.7717	36.2301	31.2399	0	0	2	3	2	2	4	4	3	4	6	6	6	5	175
TRINITY_DN103272_c0_g1::TRINITY_DN103272_c0_g1_i1::g.40759::m.40759	0	9.4707	0	17.7346	8.4423	0	17.29	8.777	0	0	0	9.9146	0	0	0	1	0	2	1	0	2	1	0	0	0	1	0	0	117
TRINITY_DN103369_c0_g1::TRINITY_DN103369_c0_g1_i1::g.40839::m.40839	9.7292	0	0	0	0	0	0	0	9.2257	0	0	0	0	0	1	0	0	0	0	0	0	0	1	0	0	0	0	0	109
TRINITY_DN103678_c0_g1::TRINITY_DN103678_c0_g1_i1::g.40766::m.40766	7.4682	0	0	0	6.956	0	14.246	0	14.1634	0	0	0	0	0	1	0	0	0	1	0	2	0	2	0	0	0	0	0	142
TRINITY_DN103890_c0_g1::TRINITY_DN103890_c0_g1_i1::g.39993::m.39993	0	0	0	0	8.3708	0	0	0	0	0	0	9.8306	8.9552	9.2661	0	0	0	0	1	0	0	0	0	0	0	1	1	1	118
TRINITY_DN103985_c0_g1::TRINITY_DN103985_c0_g1_i1::g.40639::m.40639	0	0	0	10.3747	0	0	20.2293	10.269	10.056	0	0	0	0	0	0	0	0	1	0	0	2	1	1	0	0	0	0	0	100
TRINITY_DN103987_c0_g1::TRINITY_DN103987_c0_g1_i1::g.40643::m.40643	6.9313	7.2423	6.7421	0	0	0	0	6.7118	0	0	0	0	6.9066	0	1	1	1	0	0	0	0	1	0	0	0	0	1	0	153
TRINITY_DN104013_c0_g1::TRINITY_DN104013_c0_g1_i1::g.40323::m.40323	0	0	0	0	0	0	0	0	0	0	19.0768	0	8.9552	0	0	0	0	0	0	0	0	0	0	0	2	0	1	0	118
TRINITY_DN104042_c0_g1::TRINITY_DN104042_c0_g1_i1::g.40326::m.40326	13.0121	40.7879	18.9855	19.0946	30.2991	24.5019	12.4106	18.9001	24.6773	18.5192	27.6204	14.2332	19.4487	20.1239	2	6	3	3	5	4	2	3	4	3	4	2	3	3	163
TRINITY_DN10413_c0_g1::TRINITY_DN10413_c0_g1_i1::g.6546::m.6546	8.285	8.6568	16.1179	8.1053	0	7.8004	7.9021	8.0227	7.8562	0	0	0	0	0	1	1	2	1	0	1	1	1	1	0	0	0	0	0	128
TRINITY_DN104140_c0_g1::TRINITY_DN104140_c0_g1_i1::g.40215::m.40215	0	0	0	0	0	9.5091	0	0	9.5771	0	10.7193	0	10.0639	20.8266	0	0	0	0	0	1	0	0	1	0	1	0	1	2	105
TRINITY_DN10441_c0_g1::TRINITY_DN10441_c0_g1_i1::g.6550::m.6550	39.5212	41.2945	38.4427	38.6636	42.9457	37.2094	31.412	31.8914	43.7217	37.4985	27.9635	28.8201	13.1268	20.3739	6	6	6	6	7	6	5	5	7	6	4	4	2	3	161
TRINITY_DN104732_c0_g1::TRINITY_DN104732_c0_g1_i1::g.40270::m.40270	0	0	0	0	9.3184	0	4.7711	9.6878	0	4.7463	0	0	0	0	0	0	0	0	2	0	1	2	0	1	0	0	0	0	212
TRINITY_DN10491_c0_g1::TRINITY_DN10491_c0_g1_i1::g.6551::m.6551	6.6697	13.938	6.4877	6.525	6.2123	12.5592	6.3614	6.4585	6.3245	12.6567	0	7.2957	0	6.8767	1	2	1	1	1	2	1	1	1	2	0	1	0	1	159
TRINITY_DN104942_c0_g1::TRINITY_DN104942_c0_g1_i1::g.40299::m.40299	9.9111	10.3558	9.6406	9.696	9.2313	18.6627	9.453	9.5972	9.3981	9.4038	0	0	9.8758	0	1	1	1	1	1	2	1	1	1	1	0	0	1	0	107
TRINITY_DN105231_c0_g1::TRINITY_DN105231_c0_g1_i1::g.40135::m.40135	6.3124	6.5957	6.1402	6.1754	5.8795	5.9432	12.0413	6.1125	5.9857	5.9893	6.6996	6.9048	6.2899	6.5083	1	1	1	1	1	1	2	1	1	1	1	1	1	1	168
TRINITY_DN105379_c0_g1::TRINITY_DN105379_c0_g1_i1::g.40158::m.40158	0	0	0	0	0	8.6074	8.7195	0	0	8.6742	0	0	0	0	0	0	0	0	0	1	1	0	0	1	0	0	0	0	116
TRINITY_DN105514_c0_g1::TRINITY_DN105514_c0_g1_i1::g.40196::m.40196	0	0	0	0	0	0	0	0	0	0	18.3013	9.431	8.5911	8.8894	0	0	0	0	0	0	0	0	0	0	2	1	1	1	123
TRINITY_DN105565_c0_g1::TRINITY_DN105565_c0_g1_i1::g.40194::m.40194	0	9.2339	0	0	0	8.3204	0	0	0	0	0	0	0	0	0	1	0	0	0	1	0	0	0	0	0	0	0	0	120
TRINITY_DN10560_c0_g1::TRINITY_DN10560_c0_g1_i1::g.31916::m.31916	9.5539	9.9826	0	9.3466	26.696	0	9.1123	0	0	0	0	0	0	0	1	1	0	1	3	0	1	0	0	0	0	0	0	0	111
TRINITY_DN10561_c0_g1::TRINITY_DN10561_c0_g1_i1::g.31911::m.31911	7.6569	4.0003	11.172	11.2362	10.6977	10.8136	3.6515	11.1217	7.2606	7.265	4.0633	4.1878	3.8148	3.9473	2	1	3	3	3	3	1	3	2	2	1	1	1	1	277
TRINITY_DN105752_c0_g1::TRINITY_DN105752_c0_g1_i1::g.40155::m.40155	9.7292	10.1658	9.4637	0	0	0	0	9.4211	0	9.2313	0	0	0	10.0312	1	1	1	0	0	0	0	1	0	1	0	0	0	1	109
TRINITY_DN10591_c0_g1::TRINITY_DN10591_c0_g1_i2::g.31899::m.31899	0	0	6.7865	0	0	0	6.6544	6.756	6.6158	6.6198	0	0	0	0	0	0	1	0	0	0	1	1	1	1	0	0	0	0	152
TRINITY_DN10689_c0_g1::TRINITY_DN10689_c0_g1_i1::g.15780::m.15780	9.3848	0	9.1287	9.1812	0	8.8359	0	0	0	0	9.9604	0	9.3514	9.6761	1	0	1	1	0	1	0	0	0	0	1	0	1	1	113
TRINITY_DN10745_c0_g1::TRINITY_DN10745_c0_g1_i1::g.16064::m.16064	0	0	0	0	0	0	5.813	0	0	0	6.4686	0	0	0	0	0	0	0	0	0	1	0	0	0	1	0	0	0	174
TRINITY_DN10792_c0_g1::TRINITY_DN10792_c0_g1_i1::g.16061::m.16061	0	0	0	0	0	0	0	8.4173	0	8.2476	0	0	0	8.9623	0	0	0	0	0	0	0	1	0	1	0	0	0	1	122
TRINITY_DN10817_c0_g1::TRINITY_DN10817_c0_g1_i1::g.1641::m.1641	3.5949	3.7562	3.4968	7.0337	6.6966	3.3846	10.2861	3.481	3.4088	10.2326	3.8154	7.8645	7.1641	11.1193	1	1	1	2	2	1	3	1	1	3	1	2	2	3	295
TRINITY_DN10910_c0_g1::TRINITY_DN10910_c0_g1_i1::g.27007::m.27007	9.4686	9.8935	9.2102	9.2631	8.8192	8.9148	9.031	9.1688	0	8.984	0	0	9.4349	9.7625	1	1	1	1	1	1	1	1	0	1	0	0	1	1	112
TRINITY_DN10929_c0_g1::TRINITY_DN10929_c0_g1_i1::g.27005::m.27005	0	0	0	0	0	0	0	0	0	6.0982	0	0	0	6.6267	0	0	0	0	0	0	0	0	0	1	0	0	0	1	165
TRINITY_DN10941_c0_g1::TRINITY_DN10941_c0_g1_i1::g.27004::m.27004	10.6581	16.7046	10.3673	10.4269	9.9272	10.0347	10.1655	10.3206	10.1065	5.0563	11.3119	11.6584	10.6202	10.9889	2	3	2	2	2	2	2	2	2	1	2	2	2	2	199
TRINITY_DN10991_c0_g1::TRINITY_DN10991_c0_g1_i1::g.26999::m.26999	0	0	7.3682	0	0	7.1318	0	0	0	0	0	0	7.5479	7.81	0	0	1	0	0	1	0	0	0	0	0	0	1	1	140
TRINITY_DN11062_c0_g1::TRINITY_DN11062_c0_g1_i1::g.20950::m.20950	0	0	0	0	0	0	0	0	0	5.7498	0	6.6286	6.0384	0	0	0	0	0	0	0	0	0	0	1	0	1	1	0	175
TRINITY_DN11176_c0_g1::TRINITY_DN11176_c0_g1_i1::g.21003::m.21003	0	21.5159	0	10.0725	0	0	0	0	0	0	0	0	0	0	0	2	0	1	0	0	0	0	0	0	0	0	0	0	103
TRINITY_DN11179_c0_g1::TRINITY_DN11179_c0_g1_i1::g.20995::m.20995	0	0	0	0	9.7797	0	20.029	0	0	0	44.5754	34.4557	10.4625	0	0	0	0	0	1	0	2	0	0	0	4	3	1	0	101
TRINITY_DN11227_c0_g1::TRINITY_DN11227_c0_g1_i1::g.5969::m.5969	0	6.3318	0	5.9284	5.6443	0	0	5.868	0	5.7498	0	0	0	0	0	1	0	1	1	0	0	1	0	1	0	0	0	0	175
TRINITY_DN11336_c0_g1::TRINITY_DN11336_c0_g1_i1::g.31351::m.31351	3.801	3.9716	3.6973	3.7185	3.5403	7.1574	10.876	3.6807	3.6043	3.6065	0	4.1577	3.7875	3.919	1	1	1	1	1	2	3	1	1	1	0	1	1	1	279
TRINITY_DN11445_c0_g1::TRINITY_DN11445_c0_g1_i1::g.15234::m.15234	8.4839	17.7291	8.2524	8.2998	7.902	7.9876	8.0917	8.2152	8.0448	8.0497	9.0042	9.2801	8.4537	8.7472	1	2	1	1	1	1	1	1	1	1	1	1	1	1	125
TRINITY_DN11555_c0_g1::TRINITY_DN11555_c0_g1_i1::g.15490::m.15490	17.7735	12.3807	17.2885	11.5919	11.0363	16.7339	22.6026	11.4738	11.2358	11.2426	12.5757	6.4805	11.8068	12.2167	3	2	3	2	2	3	4	2	2	2	2	1	2	2	179
TRINITY_DN11593_c0_g1::TRINITY_DN11593_c0_g1_i1::g.15488::m.15488	0	0	7.935	0	7.5981	0	7.7805	0	0	0	0	8.9231	8.1285	8.4108	0	0	1	0	1	0	1	0	0	0	0	1	1	1	130
TRINITY_DN11646_c0_g1::TRINITY_DN11646_c0_g1_i1::g.944::m.944	18.1279	9.4707	8.8166	8.8673	8.4423	0	8.645	8.777	17.1897	8.6001	0	0	0	9.3453	2	1	1	1	1	0	1	1	2	1	0	0	0	1	117
TRINITY_DN11690_c0_g1::TRINITY_DN11690_c0_g1_i1::g.939::m.939	0	0	0	5.4035	0	0	0	5.3485	0	5.2407	0	0	0	0	0	0	0	1	0	0	0	1	0	1	0	0	0	0	192
TRINITY_DN11774_c0_g1::TRINITY_DN11774_c0_g1_i1::g.26197::m.26197	0	0	4.5644	0	4.3706	0	4.4755	0	4.4496	0	4.9802	0	4.6757	0	0	0	1	0	1	0	1	0	1	0	1	0	1	0	226
TRINITY_DN11806_c0_g1::TRINITY_DN11806_c0_g1_i1::g.10457::m.10457	28.1545	9.8059	27.3862	18.3623	17.4823	0	8.951	27.263	26.6973	26.7135	19.9209	0	9.3514	29.0283	3	1	3	2	2	0	1	3	3	3	2	0	1	3	113
TRINITY_DN12003_c0_g1::TRINITY_DN12003_c0_g1_i1::g.5308::m.5308	0	5.1063	0	0	4.5519	0	0	0	0	0	0	0	0	0	0	1	0	0	1	0	0	0	0	0	0	0	0	0	217
TRINITY_DN12026_c0_g2::TRINITY_DN12026_c0_g2_i1::g.5311::m.5311	0	0	0	0	0	0	0	0	0	0	8.0683	4.1577	3.7875	0	0	0	0	0	0	0	0	0	0	0	2	1	1	0	279
TRINITY_DN12084_c0_g1::TRINITY_DN12084_c0_g1_i1::g.5307::m.5307	16.9678	26.5937	24.7571	24.8993	7.902	15.9753	32.3669	16.4305	24.1344	24.149	9.0042	18.5601	16.9074	26.2416	2	3	3	3	1	2	4	2	3	3	1	2	2	3	125
TRINITY_DN12093_c0_g1::TRINITY_DN12093_c0_g1_i1::g.5305::m.5305	10.2462	5.353	4.9833	0	4.7717	0	0	0	0	0	0	0	0	0	2	1	1	0	1	0	0	0	0	0	0	0	0	0	207
TRINITY_DN12266_c0_g1::TRINITY_DN12266_c0_g1_i1::g.14770::m.14770	6.0947	0	0	0	0	0	5.813	0	0	0	0	0	0	0	1	0	0	0	0	0	1	0	0	0	0	0	0	0	174
TRINITY_DN12299_c0_g1::TRINITY_DN12299_c0_g1_i1::g.14765::m.14765	51.9846	65.1806	60.6791	71.1991	67.7869	78.3101	69.4144	70.4738	78.8706	59.1888	66.2076	79.6085	72.5194	75.0371	5	6	6	7	7	8	7	7	8	6	6	7	7	7	102
TRINITY_DN12362_c0_g1::TRINITY_DN12362_c0_g1_i2::g.14830::m.14830	17.2437	0	0	8.4347	8.0305	16.235	8.2233	8.3488	0	16.3611	18.3013	9.431	8.5911	26.6682	2	0	0	1	1	2	1	1	0	2	2	1	1	3	123
TRINITY_DN12536_c0_g1::TRINITY_DN12536_c0_g1_i1::g.25573::m.25573	0	0	0	0	0	0	16.1835	8.2152	0	8.0497	0	0	0	0	0	0	0	0	0	0	2	1	0	1	0	0	0	0	125
TRINITY_DN12632_c0_g1::TRINITY_DN12632_c0_g1_i1::g.9775::m.9775	0	0	0	0	0	0	0	0	3.5786	0	0	0	0	3.8911	0	0	0	0	0	0	0	0	1	0	0	0	0	1	281
TRINITY_DN12759_c0_g1::TRINITY_DN12759_c0_g1_i1::g.10113::m.10113	11.527	6.0221	5.6062	5.6384	5.3682	5.4264	5.4971	11.162	5.4652	16.4056	6.117	6.3044	11.486	11.8848	2	1	1	1	1	1	1	2	1	3	1	1	2	2	184
TRINITY_DN12776_c0_g2::TRINITY_DN12776_c0_g2_i1::g.10101::m.10101	0	0	0	0	0	0	11.7612	5.9704	11.693	5.8501	13.0876	26.977	18.431	19.0709	0	0	0	0	0	0	2	1	2	1	2	4	3	3	172
TRINITY_DN12791_c0_g1::TRINITY_DN12791_c0_g1_i1::g.10106::m.10106	0	0	0	3.8425	3.6583	0	3.7462	3.8034	3.7244	3.7267	0	0	0	0	0	0	0	1	1	0	1	1	1	1	0	0	0	0	270
TRINITY_DN12801_c0_g1::TRINITY_DN12801_c0_g1_i1::g.35480::m.35480	0	0	8.6684	0	0	8.3904	0	8.6295	8.4504	0	0	0	0	9.1882	0	0	1	0	0	1	0	1	1	0	0	0	0	1	119
TRINITY_DN12820_c0_g1::TRINITY_DN12820_c0_g1_i1::g.35493::m.35493	0	0	0	0	0	8.184	0	0	0	8.2476	0	9.5083	0	0	0	0	0	0	0	1	0	0	0	1	0	1	0	0	122
TRINITY_DN13205_c0_g1::TRINITY_DN13205_c0_g1_i1::g.39808::m.39808	8.1576	8.5236	7.935	7.9806	7.5981	7.6804	0	0	15.4708	15.4801	0	0	8.1285	0	1	1	1	1	1	1	0	0	2	2	0	0	1	0	130
TRINITY_DN13214_c0_g1::TRINITY_DN13214_c0_g1_i1::g.39820::m.39820	0	0	0	0	0	0	0	0	5.9503	0	6.6599	0	0	6.4698	0	0	0	0	0	0	0	0	1	0	1	0	0	1	169
TRINITY_DN13264_c0_g1::TRINITY_DN13264_c0_g1_i1::g.39810::m.39810	9.1421	9.5523	8.8926	0	0	17.2147	0	0	0	0	0	0	0	0	1	1	1	0	0	2	0	0	0	0	0	0	0	0	116
TRINITY_DN13310_c0_g1::TRINITY_DN13310_c0_g1_i2::g.25020::m.25020	6.8863	7.1953	6.6983	0	0	0	6.568	0	0	0	0	0	0	0	1	1	1	0	0	0	1	0	0	0	0	0	0	0	154
TRINITY_DN13395_c0_g1::TRINITY_DN13395_c0_g1_i1::g.25014::m.25014	29.4579	20.5198	19.1027	28.8187	27.4375	18.4899	28.0963	19.0168	9.3111	18.6335	10.4216	10.7408	9.7844	10.1241	3	2	2	3	3	2	3	2	1	2	1	1	1	1	108
TRINITY_DN13399_c0_g1::TRINITY_DN13399_c0_g1_i1::g.25021::m.25021	0	0	0	0	0	0	0	0	0	0	5.6559	5.8292	0	5.4945	0	0	0	0	0	0	0	0	0	0	1	1	0	1	199
TRINITY_DN13469_c0_g1::TRINITY_DN13469_c0_g1_i1::g.9132::m.9132	7.2636	0	0	7.106	0	0	0	0	0	0	0	0	0	0	1	0	0	1	0	0	0	0	0	0	0	0	0	0	146
TRINITY_DN13490_c0_g1::TRINITY_DN13490_c0_g1_i1::g.9122::m.9122	5.0023	5.2267	9.7316	0	4.6592	9.4194	4.7711	9.6878	4.7434	4.7463	5.3091	0	0	0	1	1	2	0	1	2	1	2	1	1	1	0	0	0	212
TRINITY_DN13499_c0_g1::TRINITY_DN13499_c0_g1_i1::g.9146::m.9146	0	0	0	4.0685	3.8735	3.9155	0	4.0271	3.9435	3.9459	0	0	0	0	0	0	0	1	1	1	0	1	1	1	0	0	0	0	255
TRINITY_DN13504_c0_g1::TRINITY_DN13504_c0_g1_i1::g.9232::m.9232	10.0046	10.4535	9.7316	19.5749	9.3184	9.4194	9.5421	9.6878	9.4868	18.9851	10.6182	10.9435	19.938	20.6302	1	1	1	2	1	1	1	1	1	2	1	1	2	2	106
TRINITY_DN13545_c0_g1::TRINITY_DN13545_c0_g1_i1::g.9217::m.9217	0	0	0	2.2359	0	0	0	0	2.1672	0	0	5	0	0	0	0	0	1	0	0	0	0	1	0	0	2	0	0	464
TRINITY_DN13582_c0_g1::TRINITY_DN13582_c0_g1_i1::g.9242::m.9242	15.5954	24.4427	15.1698	15.2569	14.5258	7.3416	7.4373	15.1015	14.7882	14.7972	8.276	8.5295	15.5399	8.0397	2	3	2	2	2	1	1	2	2	2	1	1	2	1	136
TRINITY_DN13616_c0_g1::TRINITY_DN13616_c0_g1_i1::g.34697::m.34697	11.527	8.0295	7.475	7.5179	10.7364	7.2352	7.3295	7.4413	7.287	7.2914	8.156	8.4059	11.486	11.8848	3	2	2	2	3	2	2	2	2	2	2	2	3	3	276
TRINITY_DN13672_c0_g1::TRINITY_DN13672_c0_g1_i1::g.34707::m.34707	0	0	0	0	0	0	0	0	0	2.6549	0	0	0	2.885	0	0	0	0	0	0	0	0	0	1	0	0	0	1	379
TRINITY_DN13776_c0_g1::TRINITY_DN13776_c0_g1_i1::g.19020::m.19020	0	0	0	0	0	4.4774	4.5357	0	0	0	5.0472	5.2018	0	0	0	0	0	0	0	1	1	0	0	0	1	1	0	0	223
TRINITY_DN1378_c0_g2::TRINITY_DN1378_c0_g2_i1::g.36379::m.36379	12.0968	16.8528	19.6111	19.7238	7.5114	3.7964	3.8459	7.8092	3.8236	7.6518	0	0	0	0	3	4	5	5	2	1	1	2	1	2	0	0	0	0	263
TRINITY_DN13943_c0_g1::TRINITY_DN13943_c0_g1_i1::g.4295::m.4295	0	4.8387	0	4.5304	0	4.3601	0	0	0	0	0	0	0	0	0	1	0	1	0	1	0	0	0	0	0	0	0	0	229
TRINITY_DN13959_c0_g1::TRINITY_DN13959_c0_g1_i1::g.4294::m.4294	0	0	0	6.0318	0	0	0	0	0	0	0	0	6.1437	0	0	0	0	1	0	0	0	0	0	0	0	0	1	0	172
TRINITY_DN13980_c0_g1::TRINITY_DN13980_c0_g1_i1::g.4289::m.4289	18.7696	19.6119	9.1287	18.3623	26.2235	17.6717	17.9021	9.0877	17.7982	8.9045	9.9604	10.2656	9.3514	9.6761	2	2	1	2	3	2	2	1	2	1	1	1	1	1	113
TRINITY_DN1399_c0_g1::TRINITY_DN1399_c0_g1_i1::g.36369::m.36369	5.9245	6.1903	0	0	0	0	0	0	0	0	0	0	0	0	1	1	0	0	0	0	0	0	0	0	0	0	0	0	179
TRINITY_DN14055_c0_g1::TRINITY_DN14055_c0_g1_i1::g.39305::m.39305	0	0	0	0	0	5.805	0	0	0	0	0	0	6.1437	0	0	0	0	0	0	1	0	0	0	0	0	0	1	0	172
TRINITY_DN14130_c0_g1::TRINITY_DN14130_c0_g1_i1::g.24685::m.24685	8.9116	9.3115	0	0	4.1502	4.1952	4.2499	4.3147	4.2252	0	0	0	0	0	2	2	0	0	1	1	1	1	1	0	0	0	0	0	238
TRINITY_DN14145_c0_g1::TRINITY_DN14145_c0_g1_i1::g.24681::m.24681	5.3832	5.6247	5.2363	5.2664	10.0279	10.1366	0	0	5.1046	0	0	0	5.364	0	1	1	1	1	2	2	0	0	1	0	0	0	1	0	197
TRINITY_DN14147_c0_g1::TRINITY_DN14147_c0_g1_i1::g.24687::m.24687	7.2142	7.5379	0	0	6.7194	6.7922	0	0	0	6.845	0	0	0	0	1	1	0	0	1	1	0	0	0	1	0	0	0	0	147
TRINITY_DN14517_c0_g1::TRINITY_DN14517_c0_g1_i1::g.18521::m.18521	0	0	0	0	3.0676	0	0	0	0	0	3.4954	0	3.2817	0	0	0	0	0	1	0	0	0	0	0	1	0	1	0	322
TRINITY_DN1453_c0_g1::TRINITY_DN1453_c0_g1_i1::g.19998::m.19998	0	0	0	0	5.6443	0	0	0	0	0	6.4316	6.6286	6.0384	6.248	0	0	0	0	1	0	0	0	0	0	1	1	1	1	175
TRINITY_DN1461_c0_g1::TRINITY_DN1461_c0_g1_i1::g.19991::m.19991	0	0	0	0	0	0	0	0	0	0	0	11.4852	10.4625	10.8257	0	0	0	0	0	0	0	0	0	0	0	1	1	1	101
TRINITY_DN14638_c0_g1::TRINITY_DN14638_c0_g1_i1::g.3764::m.3764	6.8418	0	0	0	6.3726	0	0	6.6252	0	6.4917	0	0	6.8175	7.0542	1	0	0	0	1	0	0	1	0	1	0	0	1	1	155
TRINITY_DN14668_c0_g1::TRINITY_DN14668_c0_g1_i1::g.3766::m.3766	9.4686	0	0	0	0	0	0	0	0	8.984	0	0	0	0	1	0	0	0	0	0	0	0	0	1	0	0	0	0	112
TRINITY_DN14902_c0_g1::TRINITY_DN14902_c0_g1_i1::g.13532::m.13532	0	0	0	0	0	0	0	0	0	0	33.5979	43.2839	31.5436	8.1597	0	0	0	0	0	0	0	0	0	0	4	5	4	1	134				*
TRINITY_DN14962_c0_g1::TRINITY_DN14962_c0_g1_i1::g.13533::m.13533	0	7.0578	0	6.6081	0	6.3596	0	0	0	0	0	0	0	0	0	1	0	1	0	1	0	0	0	0	0	0	0	0	157
TRINITY_DN1497_c0_g1::TRINITY_DN1497_c0_g1_i1::g.20005::m.20005	40.0183	20.907	19.4631	29.3624	27.9552	37.6775	57.2528	29.0633	18.9736	28.4776	10.6182	10.9435	29.9069	30.9452	4	2	2	3	3	4	6	3	2	3	1	1	3	3	106
TRINITY_DN15027_c0_g1::TRINITY_DN15027_c0_g1_i1::g.8212::m.8212	6.8418	7.1488	0	0	0	0	6.5256	0	0	0	0	7.4839	6.8175	0	1	1	0	0	0	0	1	0	0	0	0	1	1	0	155
TRINITY_DN15103_c0_g1::TRINITY_DN15103_c0_g1_i1::g.8330::m.8330	10.3969	5.4317	5.0566	5.0856	9.6838	14.6831	19.8327	5.0338	19.7176	14.7972	22.0692	28.4316	5.18	16.0794	2	1	1	1	2	3	4	1	4	3	4	5	1	3	204
TRINITY_DN15114_c0_g1::TRINITY_DN15114_c0_g1_i1::g.8334::m.8334	6.4664	6.7565	0	0	0	0	6.1675	0	0	0	0	0	0	0	1	1	0	0	0	0	1	0	0	0	0	0	0	0	164
TRINITY_DN15142_c0_g1::TRINITY_DN15142_c0_g1_i1::g.8326::m.8326	0	0	20.2264	10.1713	9.6838	9.7888	29.749	30.2031	29.5765	39.4592	33.1038	22.7453	51.7996	53.5979	0	0	2	1	1	1	3	3	3	4	3	2	5	5	102
TRINITY_DN15143_c0_g1::TRINITY_DN15143_c0_g1_i1::g.8329::m.8329	16.9678	8.8646	8.2524	8.2998	7.902	7.9876	8.0917	0	8.0448	8.0497	0	0	8.4537	8.7472	2	1	1	1	1	1	1	0	1	1	0	0	1	1	125
TRINITY_DN15144_c0_g1::TRINITY_DN15144_c0_g1_i1::g.8328::m.8328	0	0	0	0	0	8.4615	0	0	0	0	0	0	0	9.2661	0	0	0	0	0	1	0	0	0	0	0	0	0	1	118
TRINITY_DN15235_c0_g1::TRINITY_DN15235_c0_g1_i1::g.33926::m.33926	0	0	0	0	3.6583	3.698	0	0	0	0	0	0	0	0	0	0	0	0	1	1	0	0	0	0	0	0	0	0	270
TRINITY_DN15299_c0_g1::TRINITY_DN15299_c0_g1_i1::g.33931::m.33931	0	0	4.1763	4.2003	0	0	4.095	4.1575	4.0713	0	0	0	4.2782	0	0	0	1	1	0	0	1	1	1	0	0	0	1	0	247
TRINITY_DN15418_c0_g1::TRINITY_DN15418_c0_g1_i1::g.3200::m.3200	5.356	0	0	0	4.9886	0	0	0	0	0	5.6845	5.8586	0	5.5222	1	0	0	0	1	0	0	0	0	0	1	1	0	1	198
TRINITY_DN15478_c0_g1::TRINITY_DN15478_c0_g1_i1::g.3201::m.3201	0	4.2948	3.9982	0	0	3.87	3.9204	0	0	0	0	0	0	0	0	1	1	0	0	1	1	0	0	0	0	0	0	0	258
TRINITY_DN1557_c0_g1::TRINITY_DN1557_c0_g1_i1::g.30036::m.30036	19.9554	11.9147	13.8649	11.1556	13.2762	13.4201	16.314	11.042	16.2194	13.5243	12.1025	6.2366	8.5219	11.757	7	4	5	4	5	5	6	4	6	5	4	2	3	4	372
TRINITY_DN15577_c0_g1::TRINITY_DN15577_c0_g1_i1::g.3298::m.3298	0	8.936	0	0	0	0	8.157	0	0	0	0	0	0	0	0	1	0	0	0	0	1	0	0	0	0	0	0	0	124
TRINITY_DN15618_c0_g1::TRINITY_DN15618_c0_g1_i1::g.28888::m.28888	0	0	13.9398	14.0199	13.348	6.7463	6.8342	13.8771	13.5892	13.5974	7.6049	31.3516	21.4198	14.7756	0	0	2	2	2	1	1	2	2	2	1	4	3	2	148
TRINITY_DN15658_c0_g1::TRINITY_DN15658_c0_g1_i1::g.28899::m.28899	0	0	0	0	0	0	0	0	8.522	8.5272	0	0	0	0	0	0	0	0	0	0	0	0	1	1	0	0	0	0	118
TRINITY_DN15722_c0_g1::TRINITY_DN15722_c0_g1_i1::g.12938::m.12938	3.708	0	3.6068	0	3.4537	3.4911	0	0	0	0	0	0	0	0	1	0	1	0	1	1	0	0	0	0	0	0	0	0	286
TRINITY_DN1573_c0_g1::TRINITY_DN1573_c0_g1_i1::g.30030::m.30030	0	8.0881	0	0	0	0	0	7.4957	0	0	0	0	7.7132	0	0	1	0	0	0	0	0	1	0	0	0	0	1	0	137
TRINITY_DN1574_c0_g1::TRINITY_DN1574_c0_g1_i1::g.30025::m.30025	6.2017	0	12.0649	0	34.6579	23.3556	23.66	6.0053	11.7614	5.8843	65.8204	81.4041	49.4368	25.5766	1	0	2	0	6	4	4	1	2	1	10	12	8	4	171				*
TRINITY_DN15740_c0_g1::TRINITY_DN15740_c0_g1_i1::g.12941::m.12941	23.054	24.0885	22.4249	11.2769	16.1046	10.8528	32.9826	22.324	38.2565	16.4056	18.351	6.3044	34.458	5.9424	4	4	4	2	3	2	6	4	7	3	3	1	6	1	184
TRINITY_DN15844_c0_g1::TRINITY_DN15844_c0_g1_i1::g.38478::m.38478	0	0	0	0	0	6.8387	0	0	0	0	7.7091	7.9453	0	0	0	0	0	0	0	1	0	0	0	0	1	1	0	0	146
TRINITY_DN15849_c0_g1::TRINITY_DN15849_c0_g1_i1::g.38492::m.38492	11.6537	12.1766	11.3357	11.4008	16.2816	16.458	11.115	5.6423	16.5758	11.0572	12.3685	12.7474	11.6122	12.0154	2	2	2	2	3	3	2	1	3	2	2	2	2	2	182
TRINITY_DN15861_c0_g1::TRINITY_DN15861_c0_g1_i1::g.38494::m.38494	7.0699	7.3871	6.877	6.9165	13.17	0	6.7431	6.846	6.704	6.7081	0	7.7334	7.0447	0	1	1	1	1	2	0	1	1	1	1	0	1	1	0	150
TRINITY_DN15897_c0_g1::TRINITY_DN15897_c0_g1_i1::g.38481::m.38481	0	0	0	0	0	0	8.8725	9.0079	8.8211	0	29.6192	40.7021	27.8082	28.7736	0	0	0	0	0	0	1	1	1	0	3	4	3	3	114				*
TRINITY_DN15949_c0_g1::TRINITY_DN15949_c0_g1_i1::g.38573::m.38573	0	5.5128	5.1321	0	0	4.9674	5.0322	10.218	0	10.012	5.5996	11.5424	5.2573	5.4398	0	1	1	0	0	1	1	2	0	3	1	2	1	1	201
TRINITY_DN15954_c0_g1::TRINITY_DN15954_c0_g1_i1::g.38567::m.38567	0	0	0	3.9298	0	0	0	0	0	0	0	0	0	4.1417	0	0	0	1	0	0	0	0	0	0	0	0	0	1	264
TRINITY_DN15956_c0_g2::TRINITY_DN15956_c0_g2_i1::g.38583::m.38583	4.225	0	0	0	0	3.9779	0	0	0	4.0088	0	0	4.21	0	1	0	0	0	0	1	0	0	0	1	0	0	1	0	251
TRINITY_DN16046_c0_g1::TRINITY_DN16046_c0_g1_i1::g.33439::m.33439	8.5523	0	8.3189	16.7334	7.9657	16.1041	8.157	8.2815	8.1097	16.2292	0	9.3549	8.5219	0	1	0	1	2	1	2	1	1	1	2	0	1	1	0	124
TRINITY_DN16050_c0_g1::TRINITY_DN16050_c0_g1_i1::g.33421::m.33421	5.026	5.2515	0	0	0	0	0	0	4.7659	0	0	0	0	0	1	1	0	0	0	0	0	0	1	0	0	0	0	0	211
TRINITY_DN16072_c0_g1::TRINITY_DN16072_c0_g1_i1::g.33433::m.33433	20.1358	7.0131	26.1151	19.6988	25.0064	18.958	25.6068	12.9988	12.7291	12.7368	71.236	36.7091	40.1283	27.681	3	1	4	3	4	3	4	2	2	2	10	5	6	4	158				*
TRINITY_DN16104_c0_g1::TRINITY_DN16104_c0_g1_i1::g.17614::m.17614	0	4.9913	4.6466	0	4.4493	8.9951	0	4.6257	0	0	0	0	0	0	0	1	1	0	1	2	0	1	0	0	0	0	0	0	222
TRINITY_DN16120_c1_g1::TRINITY_DN16120_c1_g1_i1::g.17629::m.17629	0	0	7.935	0	0	7.6804	0	0	0	0	0	0	8.1285	8.4108	0	0	1	0	0	1	0	0	0	0	0	0	1	1	130
TRINITY_DN16123_c0_g1::TRINITY_DN16123_c0_g1_i1::g.17594::m.17594	9.6848	15.179	9.4205	4.7373	18.0411	18.2366	13.8557	9.3781	13.7753	9.1891	10.2788	10.5937	9.6503	9.9854	3	3	2	2	5	5	4	2	4	2	3	2	2	2	219
TRINITY_DN16164_c0_g1::TRINITY_DN16164_c0_g1_i1::g.17603::m.17603	0	0	6.4472	0	0	0	6.3217	0	0	0	0	0	0	0	0	0	1	0	0	0	1	0	0	0	0	0	0	0	160
TRINITY_DN16199_c0_g1::TRINITY_DN16199_c0_g1_i1::g.17624::m.17624	11.163	11.6639	10.8584	10.9208	5.1987	5.255	10.647	5.4048	10.5853	10.5917	11.8477	6.1053	5.5616	5.7547	2	2	2	2	1	1	2	1	2	2	2	1	1	1	190
TRINITY_DN16199_c0_g2::TRINITY_DN16199_c0_g2_i1::g.17625::m.17625	0	0	7.8744	7.9196	0	0	7.7211	7.839	7.6763	7.681	8.5918	0	8.0665	0	0	0	1	1	0	0	1	1	1	1	1	0	1	0	131
TRINITY_DN16232_c0_g1::TRINITY_DN16232_c0_g1_i1::g.2804::m.2804	0	0	4.6051	0	0	0	0	0	0	0	20.0987	10.3572	9.4349	4.8812	1	1	2	1	2	1	1	1	2	1	5	3	3	2	224
TRINITY_DN16251_c0_g1::TRINITY_DN16251_c0_g1_i1::g.2808::m.2808	2.954	3.0865	5.7468	2.8899	0	0	2.8175	5.7209	0	2.8028	3.1352	3.2312	0	6.0914	1	1	2	1	0	0	1	2	0	1	1	1	0	2	359
TRINITY_DN16320_c0_g1::TRINITY_DN16320_c0_g1_i1::g.2924::m.2924	14.1398	0	6.877	6.9165	6.585	6.6564	6.7431	6.846	0	0	7.5035	0	0	0	2	0	1	1	1	1	1	1	0	0	1	0	0	0	150
TRINITY_DN16364_c0_g1::TRINITY_DN16364_c0_g1_i1::g.2921::m.2921	0	0	3.7924	7.6285	3.6314	7.3416	0	3.7754	3.6971	3.6993	4.138	4.2647	3.885	0	0	0	1	2	1	2	0	1	1	1	1	1	1	0	272
TRINITY_DN1640_c0_g1::TRINITY_DN1640_c0_g1_i1::g.38963::m.38963	0	0	0	0	8.4423	0	8.645	8.777	8.5949	0	19.2398	0	0	9.3453	0	0	0	0	1	0	1	1	1	0	2	0	0	1	117
TRINITY_DN16402_c0_g1::TRINITY_DN16402_c0_g1_i1::g.28458::m.28458	68.1045	91.492	66.246	66.6266	63.4336	73.281	83.5156	84.7903	64.5798	64.6189	103.26	74.496	87.2514	80.2494	7	9	7	7	7	8	9	9	7	7	10	7	9	8	109
TRINITY_DN16416_c0_g1::TRINITY_DN16416_c0_g1_i1::g.28447::m.28447	11.163	5.8319	10.8584	5.4604	5.1987	5.255	5.3235	5.4048	5.2926	10.5917	5.9238	0	5.5616	5.7547	2	1	2	1	1	1	1	1	1	2	1	0	1	1	190
TRINITY_DN16470_c0_g1::TRINITY_DN16470_c0_g1_i1::g.28451::m.28451	3.6951	0	0	3.6149	0	0	0	0	0	0	0	0	0	0	1	0	0	1	0	0	0	0	0	0	0	0	0	0	287
TRINITY_DN16475_c0_g1::TRINITY_DN16475_c0_g1_i1::g.28444::m.28444	0	0	0	8.1691	15.5551	0	0	0	0	0	0	0	0	0	0	0	0	1	2	0	0	0	0	0	0	0	0	0	127
TRINITY_DN16520_c0_g1::TRINITY_DN16520_c0_g1_i1::g.12499::m.12499	19.0222	14.9068	13.8773	13.957	13.2881	17.9095	0	9.2099	13.5283	9.0243	5.0472	5.2018	14.2158	4.9031	6	5	6	6	4	6	2	4	5	4	2	3	4	4	223
TRINITY_DN16545_c0_g1::TRINITY_DN16545_c0_g1_i1::g.12509::m.12509	21.9411	7.6419	14.2282	0	0	13.7718	13.9513	0	6.9352	0	7.7623	0	14.5753	15.0814	3	1	2	0	0	2	2	0	1	0	1	0	2	2	145
TRINITY_DN16558_c0_g1::TRINITY_DN16558_c0_g1_i1::g.12503::m.12503	26.293	27.4728	25.5755	25.7224	16.3265	16.5034	33.4369	16.9736	8.3107	16.6316	18.6038	0	8.7332	18.0727	3	3	3	3	2	2	4	2	1	2	2	0	1	2	121
TRINITY_DN16593_c0_g1::TRINITY_DN16593_c0_g1_i1::g.12496::m.12496	4.8204	0	4.6888	9.4316	0	4.5384	0	0	0	0	0	0	0	0	1	0	1	2	0	1	0	0	0	0	0	0	0	0	220
TRINITY_DN16610_c0_g1::TRINITY_DN16610_c0_g1_i1::g.38010::m.38010	0	0	5.9284	5.9625	5.6767	5.7382	0	5.9018	0	5.7828	0	6.6667	6.0731	6.2839	0	0	1	1	1	1	0	1	0	1	0	1	1	1	174
TRINITY_DN16689_c0_g1::TRINITY_DN16689_c0_g1_i1::g.38021::m.38021	5.795	6.055	0	0	5.3975	0	0	0	0	0	0	6.3388	0	0	1	1	0	0	1	0	0	0	0	0	0	1	0	0	183
TRINITY_DN16693_c0_g1::TRINITY_DN16693_c0_g1_i1::g.38002::m.38002	9.3848	9.8059	0	0	0	0	0	0	0	0	0	0	0	0	1	1	0	0	0	0	0	0	0	0	0	0	0	0	113
TRINITY_DN16732_c0_g1::TRINITY_DN16732_c0_g1_i1::g.38076::m.38076	7.0231	0	6.8314	0	0	0	6.6985	6.8007	6.6596	6.6636	0	0	0	0	1	0	1	0	0	0	1	1	1	1	0	0	0	0	151
TRINITY_DN16742_c0_g1::TRINITY_DN16742_c0_g1_i1::g.38072::m.38072	0	0	0	0	0	0	0	0	0	0	11.0346	5.6863	0	0	0	0	0	0	0	0	0	0	0	0	2	1	0	0	204
TRINITY_DN16751_c0_g1::TRINITY_DN16751_c0_g1_i1::g.38079::m.38079	11.6537	24.3532	11.3357	11.4008	16.2816	10.972	11.115	16.927	11.0505	22.1145	6.1842	12.7474	11.6122	18.023	2	4	2	2	3	2	2	3	2	4	1	2	2	3	182
TRINITY_DN16803_c0_g1::TRINITY_DN16803_c0_g1_i1::g.22605::m.22605	4.0788	0	0	0	0	3.8402	0	0	0	0	0	0	0	0	1	0	0	0	0	1	0	0	0	0	0	0	0	0	260
TRINITY_DN16864_c0_g1::TRINITY_DN16864_c0_g1_i1::g.22592::m.22592	28.9223	30.2201	23.4442	28.2947	26.9387	18.1537	27.5855	32.6742	36.5673	27.4421	20.4642	15.8183	14.4097	24.85	6	6	5	6	6	4	6	7	8	6	4	3	3	5	220
TRINITY_DN16958_c0_g1::TRINITY_DN16958_c0_g1_i1::g.7461::m.7461	0	4.903	0	0	0	0	0	4.5438	0	0	0	5.1328	0	0	0	1	0	0	0	0	0	1	0	0	0	1	0	0	226
TRINITY_DN17117_c0_g1::TRINITY_DN17117_c0_g1_i1::g.2387::m.2387	33.1402	20.7763	19.3415	32.421	12.3469	6.2403	18.965	32.0908	31.425	25.1552	14.0691	14.5001	13.2089	6.8337	5	3	3	5	2	1	3	5	5	4	2	2	2	1	160
TRINITY_DN17306_c0_g1::TRINITY_DN17306_c0_g1_i1::g.11972::m.11972	0	0	0	0	0	0	0	0	0	0	0	12.5406	0	0	0	0	0	0	0	0	0	0	0	0	0	2	0	0	185
TRINITY_DN17352_c0_g1::TRINITY_DN17352_c0_g1_i1::g.11968::m.11968	0	5.6824	5.29	0	0	0	5.187	5.2662	15.4708	10.3201	75.0353	59.4876	48.7713	61.6789	0	1	1	0	0	0	1	1	3	2	13	10	9	11	195				*
TRINITY_DN17461_c0_g1::TRINITY_DN17461_c0_g1_i1::g.37227::m.37227	16.0073	20.907	7.7852	15.66	14.9095	11.3032	15.2674	7.7502	15.1789	15.1881	8.4946	4.3774	19.938	8.2521	4	5	2	4	4	3	4	2	4	4	2	1	5	2	265
TRINITY_DN17496_c0_g1::TRINITY_DN17496_c0_g1_i1::g.37228::m.37228	0	0	0	0	0	0	0	0	0	0	24.8279	34.1179	23.3098	8.0397	0	0	0	0	0	0	0	0	0	0	3	4	3	1	136				*
TRINITY_DN17577_c0_g1::TRINITY_DN17577_c0_g1_i1::g.37312::m.37312	7.2142	7.5379	0	0	0	0	0	0	0	0	0	0	0	0	1	1	0	0	0	0	0	0	0	0	0	0	0	0	147
TRINITY_DN17724_c0_g1::TRINITY_DN17724_c0_g1_i1::g.6691::m.6691	4.6309	4.8387	4.5046	4.5304	4.3133	4.3601	4.4169	4.4843	4.3913	4.3939	0	0	0	0	1	1	1	1	1	1	1	1	1	1	0	0	0	0	229
TRINITY_DN17803_c0_g1::TRINITY_DN17803_c0_g1_i1::g.32314::m.32314	0	0	0	0	0	0	0	4.4648	0	4.3748	0	0	0	0	0	0	0	0	0	0	0	1	0	1	0	0	0	0	230
TRINITY_DN17823_c0_g1::TRINITY_DN17823_c0_g1_i1::g.32321::m.32321	10.296	0	0	10.0725	0	0	9.8201	0	0	0	10.9275	0	0	0	1	0	0	1	0	0	1	0	0	0	1	0	0	0	103
TRINITY_DN17840_c0_g1::TRINITY_DN17840_c0_g1_i1::g.32301::m.32301	3.1751	19.9055	6.1769	3.1062	2.9573	8.9681	3.0283	0	3.0108	3.0126	0	3.4731	3.1638	3.2736	1	6	2	1	1	3	1	0	1	1	0	1	1	1	334
TRINITY_DN17856_c0_g1::TRINITY_DN17856_c0_g1_i1::g.32302::m.32302	8.5523	0	0	8.3667	0	0	0	0	0	0	0	9.3549	0	0	1	0	0	1	0	0	0	0	0	0	0	1	0	0	124
TRINITY_DN17868_c0_g1::TRINITY_DN17868_c0_g1_i1::g.32318::m.32318	4.4372	0	2.158	0	2.0664	0	2.116	4.2967	0	0	0	0	0	2.2874	2	0	1	0	1	0	1	2	0	0	0	0	0	1	478
TRINITY_DN18086_c0_g1::TRINITY_DN18086_c0_g1_i1::g.26947::m.26947	0	0	10.3155	0	14.8163	19.9691	10.1147	15.4036	0	5.031	5.6276	0	10.5671	0	0	0	2	2	3	4	2	3	0	1	1	0	2	1	200
TRINITY_DN18091_c0_g1::TRINITY_DN18091_c0_g1_i1::g.26943::m.26943	0	0	0	0	0	0	0	0	0	2.251	0	0	2.364	0	0	0	0	0	0	0	0	0	0	1	0	0	1	0	447
TRINITY_DN181_c0_g1::TRINITY_DN181_c0_g1_i1::g.25123::m.25123	6.13	6.405	5.9627	5.9969	5.7095	11.5428	11.6933	5.9359	11.6254	5.8162	13.0119	6.7053	12.2163	12.6404	1	1	1	1	1	2	2	1	2	1	2	1	2	2	173
TRINITY_DN18117_c0_g1::TRINITY_DN18117_c0_g1_i1::g.11089::m.11089	11.0467	5.7712	10.7453	16.2105	20.5782	26.0014	15.8042	10.6969	26.1875	20.9627	23.4485	18.1251	11.0074	17.0843	2	1	2	3	4	5	3	2	5	4	4	3	2	3	192
TRINITY_DN18313_c0_g1::TRINITY_DN18313_c0_g1_i1::g.36965::m.36965	0	0	0	0	0	0	14.347	0	7.1319	7.1362	7.9825	8.227	7.4944	7.7546	0	0	0	0	0	0	2	0	1	1	1	1	1	1	141
TRINITY_DN18391_c0_g1::TRINITY_DN18391_c0_g1_i1::g.36966::m.36966	23.4621	4.903	4.5644	4.5906	4.3706	8.8359	8.951	13.6315	4.4496	4.4523	0	5.1328	9.3514	0	5	1	1	1	1	2	2	3	1	1	0	1	2	0	226
TRINITY_DN18393_c0_g1::TRINITY_DN18393_c0_g1_i1::g.36953::m.36953	21.2097	22.1614	10.3155	0	9.8775	19.9691	10.1147	20.5381	30.168	20.1242	22.5106	11.6001	21.1342	21.868	2	2	1	0	1	2	1	2	3	2	2	1	2	2	100
TRINITY_DN18438_c0_g1::TRINITY_DN18438_c0_g1_i1::g.21375::m.21375	22.7572	28.534	4.4272	4.4527	16.9571	29.9965	13.0232	8.8146	21.5794	12.9555	4.8306	4.9786	9.0705	4.6927	5	6	1	1	4	7	3	2	5	3	1	1	2	1	233
TRINITY_DN1847_c0_g1::TRINITY_DN1847_c0_g1_i1::g.33045::m.33045	0	0	0	0	0	0	0	0	0	0	7.6567	0	7.1885	0	0	0	0	0	0	0	0	0	0	0	1	0	1	0	147
TRINITY_DN18471_c0_g1::TRINITY_DN18471_c0_g1_i1::g.21384::m.21384	5.7324	0	0	0	0	5.397	0	0	0	0	0	0	5.712	0	1	0	0	0	0	1	0	0	0	0	0	0	1	0	185
TRINITY_DN1860_c0_g1::TRINITY_DN1860_c0_g1_i1::g.33046::m.33046	0	0	0	0	0	0	0	0	0	0	0	0	4.3486	4.4996	0	0	0	0	0	0	0	0	0	0	0	0	1	1	243
TRINITY_DN18686_c0_g1::TRINITY_DN18686_c0_g1_i1::g.31518::m.31518	6.9313	0	6.7421	6.7809	6.4559	6.5258	0	6.7118	6.5725	0	0	0	0	0	1	0	1	1	1	1	0	1	1	0	0	0	0	0	153
TRINITY_DN18701_c0_g1::TRINITY_DN18701_c0_g1_i1::g.31589::m.31589	0	0	3.7375	7.5179	0	0	0	0	3.6435	0	0	0	0	0	0	0	1	2	0	0	0	0	1	0	0	0	0	0	276
TRINITY_DN18788_c0_g1::TRINITY_DN18788_c0_g1_i1::g.31595::m.31595	0	4.5227	0	0	4.0316	0	0	0	0	0	0	0	0	0	0	1	0	0	1	0	0	0	0	0	0	0	0	0	245
TRINITY_DN18793_c0_g1::TRINITY_DN18793_c0_g1_i1::g.31598::m.31598	0	0	4.3161	4.3409	0	0	4.2321	0	0	0	0	0	0	4.5749	0	0	1	1	0	0	1	0	0	0	0	0	0	1	239
TRINITY_DN18875_c0_g1::TRINITY_DN18875_c0_g1_i1::g.15704::m.15704	13.8928	9.6775	9.0091	4.5304	0	13.0802	4.4169	0	8.7825	8.7879	0	5.0655	0	0	3	2	2	1	0	3	1	0	2	2	0	1	0	0	229
TRINITY_DN19034_c0_g1::TRINITY_DN19034_c0_g1_i1::g.35998::m.35998	0	9.8059	0	0	8.7412	0	8.951	9.0877	0	17.809	0	0	18.7029	0	0	1	0	0	1	0	1	1	0	2	0	0	2	0	113
TRINITY_DN1906_c0_g1::TRINITY_DN1906_c0_g1_i1::g.16212::m.16212	6.13	0	5.9627	0	0	0	0	0	0	0	0	0	6.1082	0	1	0	1	0	0	0	0	0	0	0	0	0	1	0	173
TRINITY_DN19066_c0_g1::TRINITY_DN19066_c0_g1_i1::g.36007::m.36007	5.3832	5.6247	0	0	5.014	5.0683	5.1343	0	5.1046	0	5.7133	0	5.364	0	1	1	0	0	1	1	1	0	1	0	1	0	1	0	197
TRINITY_DN19089_c0_g1::TRINITY_DN19089_c0_g1_i1::g.35995::m.35995	0	10.8634	10.1132	10.1713	0	9.7888	0	0	0	0	0	0	10.3599	0	0	1	1	1	0	1	0	0	0	0	0	0	1	0	102
TRINITY_DN19103_c0_g1::TRINITY_DN19103_c0_g1_i1::g.20184::m.20184	0	0	0	3.2831	0	3.1597	0	0	3.1823	0	0	0	0	0	0	0	0	1	0	1	0	0	1	0	0	0	0	0	316
TRINITY_DN19169_c0_g1::TRINITY_DN19169_c0_g1_i1::g.20181::m.20181	0	0	5.7628	0	0	5.578	0	0	5.6179	0	0	0	0	0	0	0	1	0	0	1	0	0	1	0	0	0	0	0	179
TRINITY_DN1920_c0_g1::TRINITY_DN1920_c0_g1_i1::g.16217::m.16217	0	0	0	0	0	0	4.2321	0	4.2075	0	0	0	0	0	0	0	0	0	0	0	1	0	1	0	0	0	0	0	239
TRINITY_DN19245_c0_g1::TRINITY_DN19245_c0_g1_i1::g.20492::m.20492	0	4.5413	8.4553	4.2519	4.0482	0	4.1454	4.2086	8.2426	4.1238	0	0	4.3308	4.4811	0	1	2	1	1	0	1	1	2	1	0	0	1	1	244
TRINITY_DN1934_c0_g1::TRINITY_DN1934_c0_g1_i1::g.16211::m.16211	6.5462	13.6799	6.3676	6.4041	0	0	0	0	0	0	0	0	0	0	1	2	1	1	0	0	0	0	0	0	0	0	0	0	162
TRINITY_DN19385_c0_g1::TRINITY_DN19385_c0_g1_i1::g.5378::m.5378	6.5869	0	0	0	6.1351	0	0	0	0	0	0	0	0	0	1	0	0	0	1	0	0	0	0	0	0	0	0	0	161
TRINITY_DN19422_c0_g1::TRINITY_DN19422_c0_g1_i1::g.31126::m.31126	0	0	8.3189	0	0	0	0	0	0	8.1146	0	0	0	0	0	0	1	0	0	0	0	0	0	1	0	0	0	0	124
TRINITY_DN19454_c0_g1::TRINITY_DN19454_c0_g1_i1::g.31133::m.31133	25.0508	26.1749	16.2448	8.1691	38.8879	47.171	15.9286	24.2576	23.7543	15.8458	44.3122	82.2054	16.6411	51.6566	3	3	2	1	5	6	2	3	3	2	5	9	2	6	127				*
TRINITY_DN19634_c0_g1::TRINITY_DN19634_c0_g1_i2::g.14931::m.14931	31.3753	26.2265	30.5191	30.6944	11.6894	23.632	17.955	18.2291	23.8012	29.7695	13.3199	13.7279	18.7582	12.9396	5	4	5	5	2	4	3	3	4	5	2	2	3	2	169
TRINITY_DN19663_c0_g1::TRINITY_DN19663_c0_g1_i1::g.14934::m.14934	14.5272	30.3581	7.0654	14.2119	13.5308	20.5162	0	0	6.8877	0	7.7091	15.8905	7.2377	0	2	4	1	2	2	3	0	0	1	0	1	2	1	0	146
TRINITY_DN19716_c0_g1::TRINITY_DN19716_c0_g1_i1::g.534::m.534	0	0	0	0	0	4.732	0	0	4.7659	4.7688	0	0	0	0	0	0	0	0	0	1	0	0	1	1	0	0	0	0	211
TRINITY_DN19741_c0_g1::TRINITY_DN19741_c0_g1_i1::g.528::m.528	16.1906	25.3757	15.7488	7.9196	15.0802	7.6218	7.7211	23.5169	15.3527	15.362	17.1837	8.855	24.1995	8.3465	2	3	2	1	2	1	1	3	2	2	2	1	3	1	131
TRINITY_DN19783_c0_g1::TRINITY_DN19783_c0_g1_i1::g.536::m.536	0	0	0	0	0	4.4376	0	0	4.4693	4.472	0	0	0	0	0	0	0	0	0	1	0	0	1	1	0	0	0	0	225
TRINITY_DN19784_c0_g1::TRINITY_DN19784_c0_g1_i1::g.530::m.530	0	0	0	0	0	0	0	0	0	0	21.0379	10.8412	29.6274	10.2187	0	0	0	0	0	0	0	0	0	0	2	1	3	1	107
TRINITY_DN19828_c0_g1::TRINITY_DN19828_c0_g1_i1::g.25723::m.25723	0	0	0	0	0	0	7.8408	0	7.7953	0	0	0	0	0	0	0	0	0	0	0	1	0	1	0	0	0	0	0	129
TRINITY_DN20023_c0_g1::TRINITY_DN20023_c0_g1_i1::g.36401::m.36401	10.6581	5.5682	10.3673	5.2134	9.9272	10.0347	5.0827	10.3206	5.0533	10.1127	0	0	0	10.9889	2	1	2	1	2	2	1	2	1	2	0	0	0	2	199
TRINITY_DN20095_c0_g1::TRINITY_DN20095_c0_g1_i1::g.36414::m.36414	23.7422	24.8075	30.7924	7.7423	29.4851	0	22.6448	15.3269	15.009	15.018	8.3995	8.6568	23.6577	0	3	3	4	1	4	0	3	2	2	2	1	1	3	0	134
TRINITY_DN20120_c0_g1::TRINITY_DN20120_c0_g1_i1::g.20817::m.20817	0	0	8.1869	0	0	0	0	0	0	0	0	0	0	8.6778	0	0	1	0	0	0	0	0	0	0	0	0	0	1	126
TRINITY_DN20234_c0_g1::TRINITY_DN20234_c0_g1_i1::g.5648::m.5648	0	0	0	0	0	0	0	0	0	0	0	8.112	7.3896	7.6461	0	0	0	0	0	0	0	0	0	0	0	1	1	1	143
TRINITY_DN20246_c0_g1::TRINITY_DN20246_c0_g1_i1::g.5655::m.5655	0	7.4367	6.9231	0	0	0	0	0	0	0	0	0	0	0	0	1	1	0	0	0	0	0	0	0	0	0	0	0	149
TRINITY_DN2028_c0_g2::TRINITY_DN2028_c0_g2_i1::g.1773::m.1773	0	0	0	0	6.8121	0	6.9756	0	0	0	0	0	7.2877	0	0	0	0	0	1	0	1	0	0	0	0	0	1	0	145
TRINITY_DN20280_c0_g1::TRINITY_DN20280_c0_g1_i1::g.5644::m.5644	0	0	0	0	0	0	0	0	2.7178	0	0	0	2.856	0	0	0	0	0	0	0	0	0	1	0	0	0	1	0	370
TRINITY_DN20291_c0_g1::TRINITY_DN20291_c0_g1_i1::g.5643::m.5643	0	7.4367	6.9231	0	0	0	0	0	0	6.7531	0	0	0	0	0	1	1	0	0	0	0	0	0	1	0	0	0	0	149
TRINITY_DN20351_c0_g1::TRINITY_DN20351_c0_g1_i1::g.31204::m.31204	4.2419	0	0	4.1499	0	0	0	0	0	0	0	0	0	0	1	0	0	1	0	0	0	0	0	0	0	0	0	0	250
TRINITY_DN20412_c0_g1::TRINITY_DN20412_c0_g1_i1::g.31296::m.31296	4.9788	5.2022	4.8429	4.8708	4.6373	4.6876	4.7487	4.8211	4.7211	4.724	5.2842	5.4461	4.9611	5.1333	1	1	1	1	1	1	1	1	1	1	1	1	1	1	213
TRINITY_DN20500_c0_g1::TRINITY_DN20500_c0_g1_i1::g.14988::m.14988	2.9214	0	5.6834	0	5.4422	8.2517	2.7864	8.4868	2.7702	11.0877	0	0	11.6442	6.0242	1	0	2	0	2	3	1	3	1	4	0	0	4	2	363
TRINITY_DN20508_c0_g1::TRINITY_DN20508_c0_g1_i1::g.14983::m.14983	8.034	0	0	7.8596	0	0	0	0	0	0	8.5267	0	8.0054	0	1	0	0	1	0	0	0	0	0	0	1	0	1	0	132
TRINITY_DN20561_c0_g1::TRINITY_DN20561_c0_g1_i1::g.14984::m.14984	0	0	0	0	0	13.4926	0	0	0	0	0	0	0	0	0	0	0	0	0	2	0	0	0	0	0	0	0	0	148
TRINITY_DN20570_c0_g1::TRINITY_DN20570_c0_g1_i1::g.14991::m.14991	0	0	0	6.1389	0	0	5.985	0	0	0	0	0	0	0	0	0	0	1	0	0	1	0	0	0	0	0	0	0	169
TRINITY_DN20578_c0_g1::TRINITY_DN20578_c0_g1_i1::g.14990::m.14990	0	0	7.475	15.0358	14.3152	7.2352	0	0	7.287	7.2914	8.156	8.4059	15.3147	7.9232	0	0	1	2	2	1	0	0	1	1	1	1	2	1	138
TRINITY_DN20714_c0_g1::TRINITY_DN20714_c0_g1_i1::g.25810::m.25810	0	0	0	0	0	4.3037	0	4.4263	8.669	0	0	0	0	0	0	0	0	0	0	1	0	1	2	0	0	0	0	0	232
TRINITY_DN20771_c0_g1::TRINITY_DN20771_c0_g1_i1::g.25816::m.25816	0	0	0	0	0	0	0	9.78	0	0	10.7193	0	0	0	0	0	0	0	0	0	0	1	0	0	1	0	0	0	105
TRINITY_DN20777_c0_g1::TRINITY_DN20777_c0_g1_i1::g.25821::m.25821	0	0	0	0	0	0	0	4.7763	0	0	5.235	0	0	5.0856	0	0	0	0	0	0	0	1	0	0	1	0	0	1	215
TRINITY_DN20862_c0_g1::TRINITY_DN20862_c0_g1_i1::g.25918::m.25918	0	0	4.1595	4.1834	0	4.026	0	0	0	0	0	0	4.2609	0	0	0	1	1	0	1	0	0	0	0	0	0	1	0	248
TRINITY_DN20868_c0_g1::TRINITY_DN20868_c0_g1_i1::g.25915::m.25915	0	0	0	7.7423	7.3713	0	0	0	0	0	0	0	0	0	0	0	0	1	1	0	0	0	0	0	0	0	0	0	134
TRINITY_DN20905_c0_g1::TRINITY_DN20905_c0_g1_i1::g.10389::m.10389	10.0046	0	0	0	0	9.4194	0	0	0	0	0	0	9.969	10.3151	1	0	0	0	0	1	0	0	0	0	0	0	1	1	106
TRINITY_DN20971_c0_g1::TRINITY_DN20971_c0_g1_i1::g.10385::m.10385	3.9277	0	0	0	0	0	0	0	0	0	0	4.2963	0	0	1	0	0	0	0	0	0	0	0	0	0	1	0	0	270
TRINITY_DN20981_c0_g1::TRINITY_DN20981_c0_g1_i1::g.10390::m.10390	0	0	0	15.9611	0	0	23.3415	0	0	30.9603	0	0	24.3856	0	8	6	8	8	8	8	8	7	8	9	8	6	7	6	130
TRINITY_DN21_c0_g1::TRINITY_DN21_c0_g1_i1::g.548::m.548	4.9325	0	0	0	0	0	0	0	0	0	5.235	0	0	0	1	0	0	0	0	0	0	0	0	0	1	0	0	0	215
TRINITY_DN21011_c0_g1::TRINITY_DN21011_c0_g1_i1::g.4930::m.4930	43.8821	38.2093	42.6846	42.9299	27.2483	48.2012	27.9025	21.2463	41.611	34.6969	31.0491	40.0003	29.1507	22.622	6	5	6	6	4	7	4	3	6	5	4	5	4	3	145
TRINITY_DN21019_c0_g1::TRINITY_DN21019_c0_g1_i1::g.4931::m.4931	0	6.9254	6.4472	12.9684	6.1734	6.2403	12.6433	19.2545	12.57	12.5776	21.1037	21.7502	19.8133	20.5012	0	1	1	2	1	1	2	3	2	2	3	3	3	3	160
TRINITY_DN21065_c0_g1::TRINITY_DN21065_c0_g1_i1::g.4935::m.4935	5.2499	0	5.1067	5.136	0	0	10.0145	5.0837	9.9564	9.9625	5.5719	5.7426	5.2312	5.4129	1	0	1	1	0	0	2	1	2	2	1	1	1	1	202
TRINITY_DN21095_c0_g1::TRINITY_DN21095_c0_g1_i1::g.4928::m.4928	0	0	0	9.0215	0	0	0	0	0	8.7496	0	0	0	0	0	0	0	1	0	0	0	0	0	1	0	0	0	0	115
TRINITY_DN21146_c0_g1::TRINITY_DN21146_c0_g1_i1::g.30765::m.30765	0	11.1926	0	10.4795	9.9773	20.1708	10.2168	0	0	10.1637	0	0	10.6739	0	0	1	0	1	1	2	1	0	0	1	0	0	1	0	99
TRINITY_DN21221_c0_g1::TRINITY_DN21221_c0_g1_i1::g.30807::m.30807	0	0	0	6.8707	0	0	0	0	6.6596	0	0	0	0	0	0	0	0	1	0	0	0	0	1	0	0	0	0	0	151
TRINITY_DN21252_c0_g1::TRINITY_DN21252_c0_g1_i1::g.30816::m.30816	6.798	0	0	0	0	0	0	0	6.4462	19.3502	0	0	0	0	1	0	0	0	0	0	0	0	1	3	0	0	0	0	156
TRINITY_DN21274_c0_g1::TRINITY_DN21274_c0_g1_i1::g.30819::m.30819	18.7696	0	0	0	17.4823	0	0	0	0	0	0	0	0	0	2	0	0	0	2	0	0	0	0	0	0	0	0	0	113
TRINITY_DN21337_c0_g1::TRINITY_DN21337_c0_g1_i2::g.14588::m.14588	7.9141	8.2692	7.6981	0	7.3713	7.4511	7.5483	0	0	0	8.3995	8.6568	0	0	1	1	1	0	1	1	1	0	0	0	1	1	0	0	134
TRINITY_DN21370_c0_g1::TRINITY_DN21370_c0_g1_i1::g.14592::m.14592	0	0	0	0	0	0	5.3517	0	5.3206	0	0	6.1376	0	0	0	0	0	0	0	0	1	0	1	0	0	1	0	0	189
TRINITY_DN21397_c0_g1::TRINITY_DN21397_c0_g1_i1::g.14589::m.14589	0	7.3382	13.6629	0	6.5414	6.6123	6.6985	6.8007	6.6596	6.6636	0	0	0	0	0	1	2	0	1	1	1	1	1	1	0	0	0	0	151
TRINITY_DN21451_c0_g1::TRINITY_DN21451_c0_g1_i1::g.16::m.16	25.4924	21.309	19.8374	19.9514	18.9952	14.4008	14.5885	14.8111	19.3385	14.5126	21.6448	16.7309	20.3214	15.7702	5	4	4	4	4	3	3	3	4	3	4	3	4	3	208
TRINITY_DN21466_c0_g1::TRINITY_DN21466_c0_g1_i1::g.23::m.23	0	0	0	0	0	0	0	6.7118	0	0	0	7.5818	0	0	0	0	0	0	0	0	0	1	0	0	0	1	0	0	153
TRINITY_DN21481_c0_g1::TRINITY_DN21481_c0_g1_i1::g.13::m.13	0	0	7.3682	0	0	0	7.2248	0	0	0	16.079	8.2858	7.5479	0	0	0	1	0	0	0	1	0	0	0	2	1	1	0	140
TRINITY_DN21618_c0_g1::TRINITY_DN21618_c0_g1_i1::g.25285::m.25285	22.9542	23.9842	22.3278	17.9649	12.8279	17.2892	26.2719	13.3364	30.4727	21.7794	29.2345	15.0651	27.447	18.9333	5	5	5	4	3	4	6	3	7	5	6	3	6	4	231
TRINITY_DN21657_c0_g1::TRINITY_DN21657_c0_g1_i1::g.25287::m.25287	2.7474	8.6119	2.6724	0	2.5589	10.3467	0	2.6604	5.2104	0	11.6635	12.0208	2.7376	0	1	3	1	0	1	4	0	1	2	0	4	4	1	0	386
TRINITY_DN21731_c0_g1::TRINITY_DN21731_c0_g1_i1::g.9489::m.9489	3.8147	3.9859	3.7106	3.7319	0	0	7.2767	3.6939	3.6173	0	0	0	0	0	1	1	1	1	0	0	2	1	1	0	0	0	0	0	278
TRINITY_DN21735_c0_g1::TRINITY_DN21735_c0_g1_i1::g.9499::m.9499	55.5492	58.0418	54.0333	49.4034	47.0358	57.0545	38.5321	39.1202	47.8857	52.7062	64.316	49.7147	40.2557	46.8599	11	11	11	10	10	12	8	8	10	11	12	9	8	9	210
TRINITY_DN21740_c0_g1::TRINITY_DN21740_c0_g1_i1::g.9491::m.9491	29.2772	30.5909	28.4782	19.0946	27.2692	24.5019	27.9239	31.5001	24.6773	24.6922	24.1678	21.3499	25.9316	20.1239	9	9	9	6	9	8	9	10	8	8	7	6	8	6	326
TRINITY_DN21951_c0_g1::TRINITY_DN21951_c0_g1_i1::g.19370::m.19370	0	0	0	0	0	0	4.4363	4.504	0	0	0	0	0	0	0	0	0	0	0	0	1	1	0	0	0	0	0	0	228
TRINITY_DN22191_c0_g1::TRINITY_DN22191_c0_g1_i1::g.14010::m.14010	0	7.8587	0	7.358	0	7.0812	0	0	0	0	0	0	0	0	0	1	0	1	0	1	0	0	0	0	0	0	0	0	141
TRINITY_DN2260_c0_g1::TRINITY_DN2260_c0_g1_i1::g.35863::m.35863	0	0	0	8.0424	7.657	7.7399	0	0	0	0	0	0	0	0	0	0	0	1	1	1	0	0	0	0	0	0	0	0	129
TRINITY_DN22735_c0_g1::TRINITY_DN22735_c0_g1_i1::g.18865::m.18865	0	0	0	8.6456	8.2313	8.3204	8.4289	0	0	8.3851	0	9.6667	8.8059	0	0	0	0	1	1	1	1	0	0	1	0	1	1	0	120
TRINITY_DN22925_c0_g1::TRINITY_DN22925_c0_g1_i1::g.4131::m.4131	10.712	11.1926	10.4196	10.4795	9.9773	10.0854	10.2168	10.3728	10.1576	10.1637	11.369	11.7173	10.6739	11.0444	1	1	1	1	1	1	1	1	1	1	1	1	1	1	99
TRINITY_DN23039_c0_g1::TRINITY_DN23039_c0_g1_i1::g.39044::m.39044	9.1421	9.5523	35.5705	17.8874	17.0302	0	8.7195	44.2631	17.3379	43.3711	19.4057	0	0	0	1	1	4	2	2	0	1	5	2	5	2	0	0	0	116			*
TRINITY_DN23124_c0_g1::TRINITY_DN23124_c0_g1_i1::g.24115::m.24115	5.5815	0	0	5.4604	5.1987	5.255	5.3235	5.4048	5.2926	5.2958	5.9238	6.1053	5.5616	5.7547	1	0	0	1	1	1	1	1	1	1	1	1	1	1	190
TRINITY_DN23462_c0_g1::TRINITY_DN23462_c0_g1_i1::g.34124::m.34124	14.6274	7.6419	0	14.31	27.2483	13.7718	0	14.1642	13.8703	0	7.7623	8.0001	7.2877	15.0814	2	1	0	2	4	2	0	2	2	0	1	1	1	2	145
TRINITY_DN23583_c0_g1::TRINITY_DN23583_c0_g1_i1::g.18371::m.18371	30.0137	20.907	29.1947	29.3624	55.9105	18.8387	19.0843	29.0633	18.9736	37.9702	21.2364	43.7739	19.938	30.9452	3	2	3	3	6	2	2	3	2	4	2	4	2	3	106
TRINITY_DN23658_c0_g1::TRINITY_DN23658_c0_g1_i1::g.18445::m.18445	0	0	0	0	0	7.9242	0	0	7.981	0	0	0	0	0	0	0	0	0	0	1	0	0	1	0	0	0	0	0	126
TRINITY_DN23698_c0_g1::TRINITY_DN23698_c0_g1_i1::g.18447::m.18447	0	0	0	19.2124	0	0	0	0	9.3111	0	0	0	0	0	0	0	0	2	0	0	0	0	1	0	0	0	0	0	108
TRINITY_DN24008_c0_g1::TRINITY_DN24008_c0_g1_i1::g.23655::m.23655	0	0	0	0	0	0	0	4.5438	0	4.4523	0	0	0	0	0	0	0	0	0	0	0	1	0	1	0	0	0	0	226
TRINITY_DN24072_c0_g1::TRINITY_DN24072_c0_g1_i1::g.23659::m.23659	14.3309	0	6.9699	7.0099	0	6.7463	6.8342	6.9385	6.7946	6.7987	0	0	7.1399	7.3878	2	0	1	1	0	1	1	1	1	1	0	0	1	1	148
TRINITY_DN24095_c0_g1::TRINITY_DN24095_c0_g1_i1::g.23657::m.23657	8.9872	9.3904	8.7419	8.7921	16.7416	0	8.5718	8.7026	8.522	8.5272	0	9.8306	8.9552	9.2661	1	1	1	1	2	0	1	1	1	1	0	1	1	1	118
TRINITY_DN2428_c0_g1::TRINITY_DN2428_c0_g1_i1::g.29853::m.29853	21.6426	15.0758	7.0173	7.0576	6.7194	6.7922	13.7615	6.9857	6.8408	6.845	0	7.8912	0	14.8762	3	2	1	1	1	1	2	1	1	1	0	1	0	2	147
TRINITY_DN24452_c0_g1::TRINITY_DN24452_c0_g1_i1::g.18151::m.18151	0	4.7762	4.4463	4.4719	0	0	0	0	0	0	0	0	0	0	0	1	1	1	0	0	0	0	0	0	0	0	0	0	232
TRINITY_DN24453_c0_g1::TRINITY_DN24453_c0_g1_i1::g.18150::m.18150	0	0	1.9317	0	1.8497	3.7395	0	0	3.7663	1.8843	2.1077	0	0	2.0476	0	0	1	0	1	2	0	0	2	1	1	0	0	1	534
TRINITY_DN24490_c0_g1::TRINITY_DN24490_c0_g1_i1::g.18159::m.18159	0	0	0	0	0	0	0	0	0	0	0	4.3123	0	4.0647	0	0	0	0	0	0	0	0	0	0	0	1	0	1	269
TRINITY_DN24514_c0_g1::TRINITY_DN24514_c0_g1_i1::g.3095::m.3095	0	0	0	0	0	0	0	0	0	0	19.5744	50.4352	27.5664	19.0156	0	0	0	0	0	0	0	0	0	0	2	5	3	2	115				*
TRINITY_DN24522_c0_g1::TRINITY_DN24522_c0_g1_i1::g.3086::m.3086	0	0	0	0	0	3.885	7.8713	0	3.9128	0	8.759	13.541	8.2234	8.5089	0	0	0	0	0	1	2	0	1	0	2	3	2	2	257
TRINITY_DN24523_c0_g1::TRINITY_DN24523_c0_g1_i1::g.3097::m.3097	6.5869	0	6.4071	6.4439	6.1351	6.2016	6.2824	12.7566	6.246	6.2497	6.9909	7.205	13.1268	6.7913	1	0	1	1	1	1	1	2	1	1	1	1	2	1	161
TRINITY_DN24545_c0_g1::TRINITY_DN24545_c0_g1_i1::g.3080::m.3080	6.3885	0	0	0	0	0	0	6.1862	0	0	0	0	0	0	1	0	0	0	0	0	0	1	0	0	0	0	0	0	166
TRINITY_DN24638_c0_g1::TRINITY_DN24638_c0_g1_i1::g.28789::m.28789	0	0	0	0	0	0	0	0	4.1554	0	4.6509	0	0	0	0	0	0	0	0	0	0	0	1	0	1	0	0	0	242
TRINITY_DN24738_c0_g1::TRINITY_DN24738_c0_g1_i1::g.12757::m.12757	23.3931	32.5903	22.7547	30.5139	21.7886	22.0247	44.6235	30.2031	36.9706	22.1958	33.1038	25.5884	23.3098	16.0794	3	4	3	4	3	3	6	4	5	3	4	3	3	2	136
TRINITY_DN2479_c0_g1::TRINITY_DN2479_c0_g1_i1::g.29852::m.29852	0	0	9.4637	4.759	4.531	4.5801	0	0	0	4.6156	0	0	0	0	0	0	2	1	1	1	0	0	0	1	0	0	0	0	218
TRINITY_DN24822_c0_g1::TRINITY_DN24822_c0_g1_i1::g.12856::m.12856	6.0255	0	0	5.8947	5.6122	5.673	0	0	5.7136	5.7171	6.3951	6.591	12.0081	6.2125	1	0	0	1	1	1	0	0	1	1	1	1	2	1	176
TRINITY_DN24826_c0_g1::TRINITY_DN24826_c0_g1_i1::g.12861::m.12861	6.506	6.798	6.3285	6.3649	6.0598	6.1255	6.2053	6.3	12.3386	12.3461	0	7.1166	0	0	1	1	1	1	1	1	1	1	2	2	0	1	0	0	163
TRINITY_DN24852_c0_g1::TRINITY_DN24852_c0_g1_i1::g.12855::m.12855	8.1576	8.5236	7.935	7.9806	15.1962	0	0	0	0	0	0	0	0	0	1	1	1	1	2	0	0	0	0	0	0	0	0	0	130
TRINITY_DN24869_c0_g1::TRINITY_DN24869_c0_g1_i1::g.12858::m.12858	0	0	6.2518	0	0	0	12.2602	0	0	0	0	0	0	0	0	0	1	0	0	0	2	0	0	0	0	0	0	0	165
TRINITY_DN24876_c0_g1::TRINITY_DN24876_c0_g1_i1::g.12865::m.12865	0	9.2339	0	8.6456	0	8.3204	0	0	0	0	0	0	0	0	0	1	0	1	0	1	0	0	0	0	0	0	0	0	120
TRINITY_DN24962_c0_g1::TRINITY_DN24962_c0_g1_i1::g.38374::m.38374	98.4736	55.4035	73.6818	66.6946	56.4429	49.9227	79.4724	58.6803	57.4629	35.936	56.2765	41.4289	45.2876	93.7198	13	7	10	9	8	7	11	8	8	5	7	5	6	12	140
TRINITY_DN24993_c0_g1::TRINITY_DN24993_c0_g1_i1::g.38364::m.38364	0	0	0	0	6.5414	0	0	0	0	0	0	7.6822	0	0	0	0	0	0	1	0	0	0	0	0	0	1	0	0	151
TRINITY_DN25025_c0_g1::TRINITY_DN25025_c0_g1_i1::g.33148::m.33148	4.6513	0	0	4.5503	0	0	0	0	0	0	0	0	0	0	1	0	0	1	0	0	0	0	0	0	0	0	0	0	228
TRINITY_DN25151_c0_g1::TRINITY_DN25151_c0_g1_i1::g.17065::m.17065	0	0	0	3.8425	0	0	0	3.8034	3.7244	14.9068	0	0	3.9137	0	0	0	0	1	0	0	0	1	1	4	0	0	1	0	270
TRINITY_DN25263_c0_g1::TRINITY_DN25263_c0_g1_i1::g.17305::m.17305	6.9769	7.2899	20.3594	20.4764	12.9967	13.1375	6.6544	13.5119	13.2316	13.2396	7.4048	7.6316	6.952	0	1	1	3	3	2	2	1	2	2	2	1	1	1	0	152
TRINITY_DN25307_c0_g1::TRINITY_DN25307_c0_g1_i1::g.2517::m.2517	8.6218	9.0087	16.7731	8.4347	16.061	16.235	8.2233	16.6976	8.1756	24.5417	9.1506	9.431	17.1823	8.8894	1	1	2	1	2	2	1	2	1	3	1	1	2	1	123
TRINITY_DN25417_c0_g1::TRINITY_DN25417_c0_g1_i1::g.28292::m.28292	18.7144	26.0722	24.2717	24.4111	17.4309	35.2395	23.7992	24.1625	29.5765	29.5944	6.6208	6.8236	18.6478	12.8635	3	4	4	4	3	6	4	4	5	5	1	1	3	2	170			*
TRINITY_DN25455_c0_g1::TRINITY_DN25455_c0_g1_i1::g.28291::m.28291	5.5378	5.7863	2.6933	2.7088	5.158	13.0346	5.2818	2.6812	0	2.6272	2.9387	3.0287	2.759	2.8548	2	2	1	1	2	5	2	1	0	1	1	1	1	1	383
TRINITY_DN2558_c0_g1::TRINITY_DN2558_c0_g1_i1::g.13392::m.13392	0	0	0	10.1713	0	0	0	0	0	9.8648	0	0	0	0	0	0	0	1	0	0	0	0	0	1	0	0	0	0	102
TRINITY_DN25597_c0_g1::TRINITY_DN25597_c0_g1_i1::g.12310::m.12310	0	0	6.9231	6.9629	6.6292	6.701	6.7884	13.784	6.749	13.5062	0	7.7853	0	0	0	0	1	1	1	1	1	2	1	2	0	1	0	0	149
TRINITY_DN25602_c0_g1::TRINITY_DN25602_c0_g1_i1::g.12435::m.12435	3.8423	4.0147	0	0	3.5788	3.6176	0	0	0	0	0	0	0	3.9616	1	1	0	0	1	1	0	0	0	0	0	0	0	1	276
TRINITY_DN25608_c0_g1::TRINITY_DN25608_c0_g1_i1::g.12436::m.12436	0	0	0	4.848	0	4.6657	0	0	0	0	0	0	0	0	0	0	0	1	0	1	0	0	0	0	0	0	0	0	214
TRINITY_DN25611_c0_g1::TRINITY_DN25611_c0_g1_i1::g.12420::m.12420	25.5539	33.3756	18.6424	24.9993	23.8012	24.0591	24.3727	24.7447	24.2313	42.4305	20.3409	34.94	19.0972	26.3469	4	5	3	4	4	4	4	4	4	7	3	5	3	4	166
TRINITY_DN25647_c0_g1::TRINITY_DN25647_c0_g1_i1::g.12439::m.12439	11.2221	5.8628	5.4579	5.4893	5.2262	5.2828	5.3517	5.4334	5.3206	5.3239	5.9552	6.1376	5.5911	5.7852	2	1	1	1	1	1	1	1	1	1	1	1	1	1	189
TRINITY_DN25657_c0_g2::TRINITY_DN25657_c0_g2_i1::g.12431::m.12431	30.9631	8.0881	15.0591	0	14.4197	7.288	14.7659	7.4957	7.3401	29.3784	0	8.4672	7.7132	7.981	4	1	2	0	2	1	2	1	1	4	0	1	1	1	137
TRINITY_DN25691_c0_g1::TRINITY_DN25691_c0_g1_i1::g.12432::m.12432	0	0	0	0	9.2313	9.3313	0	0	0	0	0	0	0	0	0	0	0	0	1	1	0	0	0	0	0	0	0	0	107
TRINITY_DN25704_c0_g1::TRINITY_DN25704_c0_g1_i1::g.37928::m.37928	0	4.2948	3.9982	0	3.8285	0	0	7.9605	3.8977	0	0	0	0	0	0	1	1	0	1	0	0	2	1	0	0	0	0	0	258
TRINITY_DN25820_c0_g1::TRINITY_DN25820_c0_g1_i1::g.22392::m.22392	0	0	2.8262	2.8424	0	2.7355	0	0	0	0	0	0	2.8951	0	0	0	1	1	0	1	0	0	0	0	0	0	1	0	365
TRINITY_DN25874_c0_g1::TRINITY_DN25874_c0_g1_i1::g.22399::m.22399	0	0	8.3865	0	0	0	0	0	0	0	0	9.431	0	0	0	0	1	0	0	0	0	0	0	0	0	1	0	0	123
TRINITY_DN25885_c0_g1::TRINITY_DN25885_c0_g1_i1::g.22406::m.22406	0	5.8319	0	0	0	0	0	0	0	0	0	6.1053	0	0	0	1	0	0	0	0	0	0	0	0	0	1	0	0	190
TRINITY_DN25915_c0_g2::TRINITY_DN25915_c0_g2_i1::g.7344::m.7344	0	0	5.3172	0	5.0915	0	0	0	0	0	5.8017	5.9794	0	0	0	0	1	0	1	0	0	0	0	0	1	1	0	0	194
TRINITY_DN25916_c0_g1::TRINITY_DN25916_c0_g1_i1::g.7329::m.7329	0	0	0	0	0	0	4.6827	0	4.6556	0	0	0	0	0	0	0	0	0	0	0	1	0	1	0	0	0	0	0	216
TRINITY_DN25926_c0_g1::TRINITY_DN25926_c0_g1_i1::g.7331::m.7331	0	0	0	0	9.1458	18.4899	0	0	0	0	0	0	0	10.1241	0	0	0	0	1	2	0	0	0	0	0	0	0	1	108
TRINITY_DN25978_c0_g1::TRINITY_DN25978_c0_g1_i1::g.7340::m.7340	4.8424	5.0597	9.4205	4.7373	4.5103	9.1183	0	0	4.5918	0	0	0	0	0	1	1	2	1	1	2	0	0	1	0	0	0	0	0	219
TRINITY_DN26016_c0_g1::TRINITY_DN26016_c0_g1_i1::g.1685::m.1685	6.8863	7.1953	6.6983	6.7368	6.414	6.4835	6.568	6.6682	6.5299	6.5338	7.3086	7.5325	6.8618	7.1	1	1	1	1	1	1	1	1	1	1	1	1	1	1	154
TRINITY_DN26152_c0_g1::TRINITY_DN26152_c0_g1_i1::g.1789::m.1789	6.5462	6.8399	6.3676	6.4041	6.0972	6.1633	6.2436	6.3389	6.2074	12.4223	6.9477	7.1605	6.5229	6.7494	1	1	1	1	1	1	1	1	1	2	1	1	1	1	162
TRINITY_DN26181_c0_g1::TRINITY_DN26181_c0_g1_i1::g.1780::m.1780	0	0	0	0	7.0807	3.5787	0	3.6807	7.2086	3.6065	4.0342	8.3155	0	0	0	0	0	0	2	1	0	1	2	1	1	2	0	0	279
TRINITY_DN26193_c0_g1::TRINITY_DN26193_c0_g1_i1::g.1775::m.1775	15.7498	10.971	0	0	9.7797	4.9428	0	0	0	0	0	0	0	0	3	2	0	0	2	1	0	0	0	0	0	0	0	0	202
TRINITY_DN26263_c0_g1::TRINITY_DN26263_c0_g1_i1::g.27447::m.27447	0	4.617	0	0	0	0	0	0	0	0	0	0	4.403	4.5558	0	1	0	0	0	0	0	0	0	0	0	0	1	1	240
TRINITY_DN26279_c0_g1::TRINITY_DN26279_c0_g1_i1::g.27454::m.27454	0	0	0	0	0	4.9428	0	0	4.9782	0	0	0	5.2312	0	0	0	0	0	0	1	0	0	1	0	0	0	1	0	202
TRINITY_DN26321_c0_g1::TRINITY_DN26321_c0_g1_i1::g.11520::m.11520	0	8.5236	0	3.9903	0	0	0	0	3.8677	3.87	0	0	4.0643	4.2054	0	2	0	1	0	0	0	0	1	1	0	0	1	1	260
TRINITY_DN26344_c0_g1::TRINITY_DN26344_c0_g1_i1::g.11526::m.11526	0	0	0	0	0	0	0	0	0	0	9.9604	10.2656	9.3514	9.6761	0	0	0	0	0	0	0	0	0	0	1	1	1	1	113
TRINITY_DN26362_c0_g1::TRINITY_DN26362_c0_g1_i1::g.11528::m.11528	0	0	0	0	0	6.4003	6.4838	0	0	0	0	0	0	0	0	0	0	0	0	1	1	0	0	0	0	0	0	0	156
TRINITY_DN26399_c0_g1::TRINITY_DN26399_c0_g1_i1::g.11513::m.11513	0	0	3.4968	3.5169	10.0449	6.7692	6.8574	3.481	6.8176	6.8218	3.8154	7.8645	3.5821	3.7064	0	0	1	1	3	2	2	1	2	2	1	2	1	1	295
TRINITY_DN26422_c0_g1::TRINITY_DN26422_c0_g1_i1::g.11935::m.11935	8.657	4.5227	4.2104	8.4692	4.0316	0	4.1284	4.1914	4.1045	4.107	4.594	0	4.3131	0	2	1	1	2	1	0	1	1	1	1	1	0	1	0	245
TRINITY_DN26448_c0_g1::TRINITY_DN26448_c0_g1_i1::g.11939::m.11939	0	0	7.2644	0	6.956	3.5157	0	0	0	0	0	0	0	0	0	0	2	0	2	1	0	0	0	0	0	0	0	0	284
TRINITY_DN26497_c0_g1::TRINITY_DN26497_c0_g1_i1::g.11930::m.11930	7.6847	0	0	0	0	7.2352	0	0	0	0	0	0	0	0	1	0	0	0	0	1	0	0	0	0	0	0	0	0	138
TRINITY_DN26509_c0_g2::TRINITY_DN26509_c0_g2_i1::g.37171::m.37171	0	0	10.1132	0	0	0	4.9582	5.0338	4.9294	4.9324	0	0	0	0	0	0	2	0	0	0	1	1	1	1	0	0	0	0	204
TRINITY_DN26549_c0_g1::TRINITY_DN26549_c0_g1_i2::g.37161::m.37161	0	0	0	1.9212	0	3.698	0	0	1.8622	3.7267	0	0	0	2.0248	0	0	0	1	0	2	0	0	1	2	0	0	0	1	540
TRINITY_DN26553_c0_g1::TRINITY_DN26553_c0_g1_i1::g.37170::m.37170	0	5.7413	10.6896	5.3755	5.1179	0	0	5.3207	5.2104	5.2135	0	6.0104	5.4752	5.6653	0	1	2	1	1	0	0	1	1	1	0	1	1	1	193
TRINITY_DN26572_c0_g1::TRINITY_DN26572_c0_g1_i1::g.37172::m.37172	0	0	0	0	0	0	6.1301	0	0	0	6.8214	0	0	0	0	0	0	0	0	0	1	0	0	0	1	0	0	0	165
TRINITY_DN26576_c0_g1::TRINITY_DN26576_c0_g1_i1::g.37156::m.37156	6.13	12.8101	5.9627	5.9969	11.4191	5.7714	11.6933	5.9359	5.8127	5.8162	6.506	6.7053	6.1082	6.3202	1	2	1	1	2	1	2	1	1	1	1	1	1	1	173
TRINITY_DN2664_c0_g1::TRINITY_DN2664_c0_g1_i1::g.23108::m.23108	8.7163	6.0716	14.1308	8.5272	5.4123	10.942	8.3134	5.6269	8.2652	8.2702	0	3.1781	5.7902	2.9956	3	2	5	3	2	4	3	2	3	3	0	1	2	1	365
TRINITY_DN26669_c0_g1::TRINITY_DN26669_c0_g1_i1::g.21637::m.21637	0	0	0	0	5.4875	0	0	0	0	0	0	0	5.8706	0	0	0	0	0	1	0	0	0	0	0	0	0	1	0	180
TRINITY_DN26705_c0_g1::TRINITY_DN26705_c0_g1_i1::g.6490::m.6490	3.8147	7.9717	0	0	0	0	3.6384	7.3878	0	0	0	0	0	0	1	2	0	0	0	0	1	2	0	0	0	0	0	0	278
TRINITY_DN26721_c0_g1::TRINITY_DN26721_c0_g1_i1::g.6508::m.6508	8.7643	0	8.5252	8.5741	0	0	8.3592	0	8.3107	8.3158	0	0	8.7332	0	1	0	1	1	0	0	1	0	1	1	0	0	1	0	121
TRINITY_DN26772_c0_g1::TRINITY_DN26772_c0_g1_i1::g.6501::m.6501	5.5234	5.7712	0	0	5.1445	5.2003	5.2681	5.3485	5.2375	0	5.8621	6.0417	5.5037	5.6948	1	1	0	0	1	1	1	1	1	0	1	1	1	1	192
TRINITY_DN26815_c0_g1::TRINITY_DN26815_c0_g1_i1::g.6586::m.6586	0	0	0	0	0	0	3.8025	0	0	3.7827	0	0	0	0	0	0	0	0	0	0	1	0	0	1	0	0	0	0	266
TRINITY_DN26824_c0_g1::TRINITY_DN26824_c0_g1_i1::g.6594::m.6594	11.4031	17.8721	22.1838	11.1556	15.9315	21.4721	21.752	16.563	10.8129	21.6389	18.1537	12.4732	11.3625	5.8785	2	3	4	2	3	4	4	3	2	4	3	2	2	1	186
TRINITY_DN26920_c0_g1::TRINITY_DN26920_c0_g1_i1::g.32177::m.32177	8.0953	8.4586	15.7488	0	0	0	7.7211	0	7.6763	0	8.5918	0	0	16.6931	1	1	2	0	0	0	1	0	1	0	1	0	0	2	131
TRINITY_DN26921_c0_g1::TRINITY_DN26921_c0_g1_i1::g.32182::m.32182	6.6697	0	12.9754	13.05	6.2123	6.2796	12.7229	19.3756	12.6491	12.6567	14.1576	14.5913	13.292	13.7534	1	0	2	2	1	1	2	3	2	2	2	2	2	2	159
TRINITY_DN26999_c0_g1::TRINITY_DN26999_c0_g1_i1::g.32178::m.32178	0	0	8.1869	0	0	0	8.0275	0	0	0	0	0	0	0	0	0	1	0	0	0	1	0	0	0	0	0	0	0	126
TRINITY_DN27003_c0_g1::TRINITY_DN27003_c0_g1_i1::g.26609::m.26609	0	0	7.3682	7.4105	7.0554	21.3954	7.2248	14.6701	7.1829	7.1872	8.0395	8.2858	15.0959	7.81	0	0	1	1	1	3	1	2	1	1	1	1	2	1	140
TRINITY_DN27047_c0_g1::TRINITY_DN27047_c0_g1_i1::g.26611::m.26611	0	0	0	0	9.7797	0	0	0	0	9.9625	0	0	0	0	0	0	0	0	1	0	0	0	0	1	0	0	0	0	101
TRINITY_DN27089_c0_g1::TRINITY_DN27089_c0_g1_i1::g.26613::m.26613	19.7606	13.7648	19.2213	12.8879	18.4053	18.6047	12.5648	19.1349	12.4919	18.7492	6.9909	21.6151	13.1268	13.5826	3	2	3	2	3	3	2	3	2	3	1	3	2	2	161
TRINITY_DN27101_c0_g1::TRINITY_DN27101_c0_g1_i1::g.10891::m.10891	0	0	0	5.5778	0	0	5.438	5.521	0	5.4097	0	0	0	0	0	0	0	1	0	0	1	1	0	1	0	0	0	0	186
TRINITY_DN27123_c0_g1::TRINITY_DN27123_c0_g1_i1::g.10877::m.10877	10.6049	11.0807	0	0	0	9.9845	0	10.269	0	10.0621	0	0	0	0	1	1	0	0	0	1	0	1	0	1	0	0	0	0	100
TRINITY_DN27174_c0_g1::TRINITY_DN27174_c0_g1_i1::g.10886::m.10886	7.7977	0	0	0	7.2629	14.6831	0	0	14.7882	7.3986	0	0	7.7699	0	1	0	0	0	1	2	0	0	2	1	0	0	1	0	136
TRINITY_DN27211_c0_g1::TRINITY_DN27211_c0_g1_i1::g.36444::m.36444	0	0	0	0	0	0	7.0241	0	0	6.9876	0	0	0	0	0	0	0	0	0	0	1	0	0	1	0	0	0	0	144
TRINITY_DN27420_c0_g1::TRINITY_DN27420_c0_g1_i1::g.20964::m.20964	6.7119	7.0131	0	0	0	0	6.4017	0	0	0	7.1236	7.3418	0	0	1	1	0	0	0	0	1	0	0	0	1	1	0	0	158
TRINITY_DN27445_c0_g1::TRINITY_DN27445_c0_g1_i1::g.20960::m.20960	0	0	8.6684	0	33.2017	41.9518	8.4997	8.6295	16.9008	0	18.9165	9.748	8.8799	0	0	0	1	0	4	5	1	1	2	0	2	1	1	0	119
TRINITY_DN27452_c0_g1::TRINITY_DN27452_c0_g1_i1::g.20981::m.20981	0	0	0	3.9448	0	3.7964	3.8459	0	7.6471	0	0	0	0	0	0	0	0	1	0	1	1	0	2	0	0	0	0	0	263
TRINITY_DN27455_c0_g1::TRINITY_DN27455_c0_g1_i1::g.20977::m.20977	0	0	0	0	0	6.3596	0	0	0	0	14.338	0	0	0	0	0	0	0	0	1	0	0	0	0	2	0	0	0	157
TRINITY_DN27497_c0_g1::TRINITY_DN27497_c0_g1_i1::g.20978::m.20978	0	0	4.8888	4.9169	4.6813	0	4.7937	0	0	0	10.6685	0	10.0162	0	0	0	1	1	1	0	1	0	0	0	2	0	2	0	211
TRINITY_DN27561_c0_g1::TRINITY_DN27561_c0_g1_i1::g.5840::m.5840	2.5431	0	0	2.4879	0	0	0	0	0	0	0	0	0	0	1	0	0	1	0	0	0	0	0	0	0	0	0	0	417
TRINITY_DN27579_c0_g1::TRINITY_DN27579_c0_g1_i1::g.5825::m.5825	7.6294	7.9717	0	0	0	0	7.2767	0	0	0	8.0973	8.3454	7.6022	0	1	1	0	0	0	0	1	0	0	0	1	1	1	0	139
TRINITY_DN27580_c0_g1::TRINITY_DN27580_c0_g1_i1::g.5842::m.5842	0	8.2692	0	7.7423	0	7.4511	0	0	0	0	0	0	0	0	0	1	0	1	0	1	0	0	0	0	0	0	0	0	134
TRINITY_DN27596_c0_g1::TRINITY_DN27596_c0_g1_i1::g.5829::m.5829	0	0	0	0	5.1179	0	10.4815	0	0	5.2135	0	0	0	0	0	0	0	0	1	0	2	0	0	1	0	0	0	0	193
TRINITY_DN27616_c0_g1::TRINITY_DN27616_c0_g1_i1::g.6005::m.6005	0	0	0	6.8707	0	0	0	0	6.6596	0	7.4538	0	0	0	0	0	0	1	0	0	0	0	1	0	1	0	0	0	151
TRINITY_DN27666_c0_g1::TRINITY_DN27666_c0_g1_i1::g.6000::m.6000	30.2996	25.3273	29.4727	29.6421	28.2215	57.0545	23.1192	23.4721	34.4777	28.7488	32.158	19.8859	30.1918	18.744	5	4	5	5	5	10	4	4	6	5	5	3	5	3	175
TRINITY_DN27678_c0_g1::TRINITY_DN27678_c0_g1_i1::g.6008::m.6008	0	0	0	5.8614	0	0	0	5.8017	0	0	0	6.5537	0	0	0	0	0	1	0	0	0	1	0	0	0	1	0	0	177
TRINITY_DN27680_c0_g1::TRINITY_DN27680_c0_g1_i1::g.6012::m.6012	14.3957	30.0834	9.3353	14.0833	22.3473	18.0716	13.7303	18.5865	22.7511	9.106	5.0929	15.7467	23.9075	14.8425	3	6	2	3	5	4	3	4	5	2	1	3	5	3	221
TRINITY_DN27713_c0_g2::TRINITY_DN27713_c0_g2_i1::g.31374::m.31374	6.1656	0	5.9974	0	5.7427	5.805	5.8806	0	0	5.8501	6.5438	0	6.1437	6.357	1	0	1	0	1	1	1	0	0	1	1	0	1	1	172
TRINITY_DN27837_c0_g1::TRINITY_DN27837_c0_g1_i1::g.15469::m.15469	0	0	0	0	0	0	2.414	0	0	2.4015	0	0	0	0	0	0	0	0	0	0	1	0	0	1	0	0	0	0	419
TRINITY_DN27842_c0_g1::TRINITY_DN27842_c0_g1_i1::g.15470::m.15470	6.8863	7.1953	6.6983	0	0	0	6.568	6.6682	6.5299	6.5338	7.3086	7.5325	6.8618	14.2	1	1	1	0	0	0	1	1	1	1	1	1	1	2	154
TRINITY_DN27893_c0_g1::TRINITY_DN27893_c0_g1_i1::g.15479::m.15479	7.8846	0	3.8347	3.8568	0	0	0	0	7.4766	0	0	0	7.8566	0	2	0	1	1	0	0	0	0	2	0	0	0	2	0	269
TRINITY_DN27963_c0_g1::TRINITY_DN27963_c0_g1_i1::g.904::m.904	0	0	6.5288	0	0	6.3193	12.8034	0	6.3646	0	7.1236	7.3418	6.688	6.9202	0	0	1	0	0	1	2	0	1	0	1	1	1	1	158
TRINITY_DN27988_c0_g1::TRINITY_DN27988_c0_g1_i1::g.908::m.908	0	0	3.9828	0	3.8137	3.855	3.9053	3.9649	3.8826	0	4.3457	4.4788	8.1599	4.2216	0	0	1	0	1	1	1	1	1	0	1	1	2	1	259
TRINITY_DN28078_c0_g1::TRINITY_DN28078_c0_g1_i1::g.35706::m.35706	5.148	5.379	10.015	5.0363	4.7949	4.8469	4.91	9.9699	4.8816	9.769	5.4637	5.6311	5.1297	10.6155	1	1	2	1	1	1	1	2	1	2	1	1	1	2	206
TRINITY_DN28082_c0_g1::TRINITY_DN28082_c0_g1_i1::g.35692::m.35692	4.4936	4.6952	8.7419	8.7921	8.3708	12.6922	0	8.7026	0	0	4.7692	9.8306	4.4776	4.633	1	1	2	2	2	3	0	2	0	0	1	2	1	1	236
TRINITY_DN28155_c0_g1::TRINITY_DN28155_c0_g1_i1::g.35878::m.35878	0	0	0	0	0	1.4203	1.4388	0	0	0	1.601	0	0	0	0	0	0	0	0	1	1	0	0	0	1	0	0	0	703
TRINITY_DN28220_c0_g2::TRINITY_DN28220_c0_g2_i1::g.20107::m.20107	0	0	0	0	0	0	0	0	8.7443	8.7496	0	0	9.1888	19.0156	0	0	0	0	0	0	0	0	1	1	0	0	1	2	115
TRINITY_DN28230_c0_g1::TRINITY_DN28230_c0_g1_i1::g.20105::m.20105	11.7181	6.1219	0	5.7319	5.4572	5.5163	5.5882	5.6735	5.5558	11.1183	6.2184	6.4089	5.8382	6.0409	2	1	0	1	1	1	1	1	1	2	1	1	1	1	181
TRINITY_DN28240_c0_g1::TRINITY_DN28240_c0_g1_i1::g.20121::m.20121	61.9764	57.5621	46.8884	47.1578	51.3118	51.8677	39.4078	33.3411	45.7091	32.6691	43.8518	37.6626	48.0323	63.8999	9	8	7	7	8	8	6	5	7	5	6	5	7	9	154
TRINITY_DN28250_c0_g1::TRINITY_DN28250_c0_g1_i1::g.20114::m.20114	0	4.903	0	4.5906	0	4.4179	0	0	4.4496	0	4.9802	0	0	0	0	1	0	1	0	1	0	0	1	0	1	0	0	0	226
TRINITY_DN28267_c1_g1::TRINITY_DN28267_c1_g1_i1::g.20112::m.20112	21.9108	13.7364	12.7878	12.8612	12.2449	12.3775	8.3592	12.7302	8.3107	12.4737	13.9528	9.5869	13.0997	18.0727	6	4	3	4	3	3	2	3	2	3	3	2	3	4	242
TRINITY_DN28269_c0_g1::TRINITY_DN28269_c0_g1_i1::g.20101::m.20101	0	0	3.9675	0	0	3.8402	3.8903	0	3.8677	3.87	0	0	4.0643	4.2054	0	0	1	0	0	1	1	0	1	1	0	0	1	1	260
TRINITY_DN28274_c0_g1::TRINITY_DN28274_c0_g1_i1::g.20129::m.20129	0	4.6754	4.3525	0	0	0	0	0	0	0	0	0	0	0	0	1	1	0	0	0	0	0	0	0	0	0	0	0	237
TRINITY_DN28295_c0_g1::TRINITY_DN28295_c0_g1_i1::g.20127::m.20127	0	7.8033	0	0	6.956	0	7.123	0	7.0817	7.086	0	0	0	0	0	1	0	0	1	0	1	0	1	1	0	0	0	0	142
TRINITY_DN28301_c0_g1::TRINITY_DN28301_c0_g1_i1::g.5133::m.5133	0	0	3.6195	0	3.4658	3.5033	0	3.6032	3.5284	3.5306	0	4.0702	0	3.8365	0	0	1	0	1	1	0	1	1	1	0	1	0	1	285
TRINITY_DN28305_c0_g1::TRINITY_DN28305_c0_g1_i1::g.5134::m.5134	0	0	0	0	0	0	0	6.2237	0	6.0982	0	0	0	0	0	0	0	0	0	0	0	1	0	1	0	0	0	0	165
TRINITY_DN28311_c0_g1::TRINITY_DN28311_c0_g1_i1::g.5140::m.5140	0	0	5.1577	10.3747	0	0	5.0573	0	5.028	0	0	0	0	0	0	0	1	2	0	0	1	0	1	0	0	0	0	0	200
TRINITY_DN28340_c0_g1::TRINITY_DN28340_c0_g1_i1::g.5144::m.5144	0	0	0	5.9969	5.7095	0	0	0	0	0	6.506	0	12.2163	6.3202	0	0	0	1	1	0	0	0	0	0	1	0	2	1	173
TRINITY_DN28350_c0_g1::TRINITY_DN28350_c0_g1_i1::g.5143::m.5143	0	8.0295	0	0	0	7.2352	0	0	0	0	0	0	0	0	0	1	0	0	0	1	0	0	0	0	0	0	0	0	138
TRINITY_DN28366_c0_g1::TRINITY_DN28366_c0_g1_i1::g.5132::m.5132	8.6453	12.0442	11.2124	11.2769	10.7364	10.8528	13.7428	11.162	10.9304	10.9371	12.234	12.6088	11.486	11.8848	3	4	4	4	4	4	5	4	4	4	4	4	4	4	368
TRINITY_DN28395_c0_g1::TRINITY_DN28395_c0_g1_i1::g.5131::m.5131	13.5094	7.0578	6.5704	13.2162	0	6.3596	6.4425	6.5408	0	6.409	7.169	0	6.7306	6.9643	2	1	1	2	0	1	1	1	0	1	1	0	1	1	157
TRINITY_DN28410_c0_g2::TRINITY_DN28410_c0_g2_i1::g.30827::m.30827	9.9111	10.3558	9.6406	19.392	18.4626	0	18.9059	9.5972	0	9.4038	10.519	0	9.8758	0	1	1	1	2	2	0	2	1	0	1	1	0	1	0	107
TRINITY_DN28416_c0_g1::TRINITY_DN28416_c0_g1_i1::g.30838::m.30838	8.3833	8.7594	8.1545	8.2014	7.8083	7.8929	7.9958	8.1178	7.9494	7.9542	4.4487	9.17	4.1767	4.3217	2	2	2	2	2	2	2	2	2	2	1	2	1	1	253
TRINITY_DN28452_c0_g1::TRINITY_DN28452_c0_g1_i1::g.30835::m.30835	0	1.3748	1.2798	0	0	0	0	0	0	0	0	0	0	0	0	1	1	0	0	0	0	0	0	0	0	0	0	0	806
TRINITY_DN28487_c0_g1::TRINITY_DN28487_c0_g1_i1::g.30822::m.30822	16.5701	17.3136	16.1179	16.2105	15.4336	7.8004	7.9021	8.0227	7.8562	7.861	0	0	0	0	2	2	2	2	2	1	1	1	1	1	0	0	0	0	128
TRINITY_DN28489_c0_g1::TRINITY_DN28489_c0_g1_i1::g.30839::m.30839	20.1997	5.2765	14.7364	4.9403	23.5179	23.7727	24.0825	19.5601	28.7314	23.9574	32.158	27.6193	30.1918	26.0333	4	1	3	1	5	5	5	4	6	5	6	5	6	5	210
TRINITY_DN28535_c0_g1::TRINITY_DN28535_c0_g1_i2::g.31060::m.31060	0	0	0	0	0	0	0	0	0	0	4.0197	4.1429	0	0	0	0	0	0	0	0	0	0	0	0	1	1	0	0	280
TRINITY_DN28591_c0_g1::TRINITY_DN28591_c0_g1_i1::g.31074::m.31074	0	0	0	0	0	6.8859	0	0	0	0	7.7623	0	7.2877	0	0	0	0	0	0	1	0	0	0	0	1	0	1	0	145
TRINITY_DN28613_c0_g1::TRINITY_DN28613_c0_g1_i1::g.14806::m.14806	16.068	25.1834	15.6295	15.7193	7.483	7.564	7.6626	0	7.6182	7.6228	17.0535	8.7879	8.0054	0	2	3	2	2	1	1	1	0	1	1	2	1	1	0	132
TRINITY_DN28619_c0_g1::TRINITY_DN28619_c0_g1_i1::g.14821::m.14821	0	0	5.4292	0	5.1987	0	0	0	0	5.2958	0	0	0	0	0	0	1	0	1	0	0	0	0	1	0	0	0	0	190
TRINITY_DN28628_c0_g1::TRINITY_DN28628_c0_g1_i1::g.14796::m.14796	0	4.7968	4.4656	4.4912	0	4.3223	4.3786	4.4455	4.3532	4.3559	0	0	4.5745	4.7333	0	1	1	1	0	1	1	1	1	1	0	0	1	1	231
TRINITY_DN28633_c0_g1::TRINITY_DN28633_c0_g1_i1::g.14792::m.14792	0	4.7968	4.4656	0	0	0	0	0	0	0	0	0	0	0	0	1	1	0	0	0	0	0	0	0	0	0	0	0	231
TRINITY_DN28655_c0_g1::TRINITY_DN28655_c0_g1_i1::g.14797::m.14797	0	4.3625	0	0	0	0	3.9822	0	0	3.9615	0	0	0	0	0	1	0	0	0	0	1	0	0	1	0	0	0	0	254
TRINITY_DN28661_c0_g1::TRINITY_DN28661_c0_g1_i1::g.14816::m.14816	10.6581	11.1364	5.1836	10.4269	9.9272	10.0347	5.0827	10.3206	5.0533	5.0563	5.6559	5.8292	10.6202	10.9889	2	2	1	2	2	2	1	2	1	1	1	1	2	2	199
TRINITY_DN28673_c0_g1::TRINITY_DN28673_c0_g1_i1::g.14795::m.14795	0	0	2.6181	0	0	0	0	0	0	2.5538	0	0	0	0	0	0	1	0	0	0	0	0	0	1	0	0	0	0	394
TRINITY_DN28684_c0_g2::TRINITY_DN28684_c0_g2_i1::g.14805::m.14805	28.0923	0	0	0	6.5414	0	0	0	6.6596	0	0	0	0	0	4	0	0	0	1	0	0	0	1	0	0	0	0	0	151
TRINITY_DN28712_c0_g1::TRINITY_DN28712_c0_g1_i1::g.297::m.297	0	0	0	0	0	0	6.1301	6.2237	0	6.0982	0	7.0304	12.8086	0	0	0	0	0	0	0	1	1	0	1	0	1	2	0	165
TRINITY_DN2875_c0_g1::TRINITY_DN2875_c0_g1_i1::g.15794::m.15794	0	0	0	10.3747	0	29.9536	0	0	0	0	0	0	0	0	0	0	0	1	0	3	0	0	0	0	0	0	0	0	100
TRINITY_DN2876_c0_g1::TRINITY_DN2876_c0_g1_i1::g.15802::m.15802	0	0	0	0	7.2629	0	0	0	0	0	8.276	0	0	0	0	0	0	0	1	0	0	0	0	0	1	0	0	0	136
TRINITY_DN28768_c0_g1::TRINITY_DN28768_c0_g1_i1::g.314::m.314	0	7.2423	0	6.7809	6.4559	0	0	0	0	6.5765	7.3564	0	0	0	0	1	0	1	1	0	0	0	0	1	1	0	0	0	153
TRINITY_DN28778_c0_g1::TRINITY_DN28778_c0_g1_i1::g.296::m.296	0	0	0	3.1344	0	3.0165	0	3.1024	0	0	0	3.5046	0	0	0	0	0	1	0	1	0	1	0	0	0	1	0	0	331
TRINITY_DN28824_c0_g1::TRINITY_DN28824_c0_g1_i1::g.413::m.413	16.4234	12.2574	13.6931	13.7718	21.8529	15.4628	11.1888	15.9034	11.1239	15.5829	12.4505	10.2656	11.6893	21.7712	7	5	6	6	10	7	5	7	5	7	5	4	5	9	452
TRINITY_DN28840_c0_g1::TRINITY_DN28840_c0_g1_i1::g.397::m.397	3.7874	0	3.6841	3.7053	0	3.5659	3.6124	3.6675	3.5914	3.5936	0	4.1429	3.774	3.905	1	0	1	1	0	1	1	1	1	1	0	1	1	1	280
TRINITY_DN28849_c0_g1::TRINITY_DN28849_c0_g1_i1::g.399::m.399	0	0	0	0	0	0	0	3.2808	3.2128	6.4295	0	0	0	0	0	0	0	0	0	0	0	1	1	2	0	0	0	0	313
TRINITY_DN28861_c0_g1::TRINITY_DN28861_c0_g1_i1::g.406::m.406	29.0544	22.7686	10.5981	14.2119	20.2963	23.9355	17.3196	10.5504	27.5507	20.6755	19.2728	15.8905	18.0944	29.9561	8	6	3	4	6	7	5	3	8	6	5	4	5	8	292
TRINITY_DN28875_c0_g1::TRINITY_DN28875_c0_g1_i1::g.416::m.416	19.1078	0	0	0	0	0	0	9.2514	0	0	0	0	9.5199	0	2	0	0	0	0	0	0	1	0	0	0	0	1	0	111
TRINITY_DN28901_c0_g1::TRINITY_DN28901_c0_g1_i1::g.25626::m.25626	6.3502	3.3176	6.1769	3.1062	5.9147	5.9788	6.0567	9.2237	9.0323	15.063	6.7397	6.9462	6.3276	9.8209	2	1	2	1	2	2	2	3	3	5	2	2	2	3	334
TRINITY_DN28916_c0_g1::TRINITY_DN28916_c0_g1_i1::g.25598::m.25598	0	0	6.9231	0	0	0	6.7884	0	0	0	0	0	0	0	0	0	1	0	0	0	1	0	0	0	0	0	0	0	149
TRINITY_DN28921_c0_g1::TRINITY_DN28921_c0_g1_i1::g.25607::m.25607	15.3693	0	7.475	0	0	0	0	7.4413	7.287	7.2914	0	0	7.6573	7.9232	2	0	1	0	0	0	0	1	1	1	0	0	1	1	138
TRINITY_DN28937_c0_g1::TRINITY_DN28937_c0_g1_i1::g.25597::m.25597	7.0699	0	6.877	6.9165	13.17	6.6564	0	13.6921	6.704	0	0	15.4668	7.0447	0	1	0	1	1	2	1	0	2	1	0	0	2	1	0	150
TRINITY_DN28944_c0_g1::TRINITY_DN28944_c0_g1_i2::g.25611::m.25611	16.1906	8.4586	7.8744	7.9196	7.5401	15.2436	15.4422	7.839	7.6763	15.362	8.5918	8.855	16.133	8.3465	2	1	1	1	1	2	2	1	1	2	1	1	2	1	131
TRINITY_DN28954_c0_g1::TRINITY_DN28954_c0_g1_i2::g.25609::m.25609	0	0	0	0	0	0	3.6253	3.6807	0	0	0	0	0	3.919	0	0	0	0	0	0	1	1	0	0	0	0	0	1	279
TRINITY_DN28991_c0_g1::TRINITY_DN28991_c0_g1_i1::g.25617::m.25617	20.862	29.0641	23.6748	20.4093	25.9082	29.4626	19.8977	23.5683	26.3764	26.3924	18.4513	26.6232	13.8585	21.5095	6	8	7	6	8	9	6	7	8	8	5	7	4	6	305
TRINITY_DN28995_c0_g1::TRINITY_DN28995_c0_g1_i1::g.25618::m.25618	6.1656	12.8845	14.9934	3.0159	8.6141	11.6099	2.9403	0	5.8465	14.6251	9.8157	13.4885	3.0718	12.7139	3	4	5	2	4	4	2	1	3	5	3	4	2	4	344
TRINITY_DN29011_c0_g1::TRINITY_DN29011_c0_g1_i1::g.19292::m.19292	0	5.13	4.7757	0	0	0	0	0	0	0	0	0	0	5.062	0	1	1	0	0	0	0	0	0	0	0	0	0	1	216
TRINITY_DN29024_c0_g1::TRINITY_DN29024_c0_g1_i1::g.19297::m.19297	34.4873	54.0522	33.5462	50.6084	40.1525	40.5875	57.5631	58.4417	32.7024	57.2639	45.7532	56.5858	42.9557	44.4471	4	6	4	6	5	5	7	7	4	7	5	6	5	5	123
TRINITY_DN29071_c0_g1::TRINITY_DN29071_c0_g1_i1::g.19299::m.19299	0	0	0	0	2.8384	0	2.9065	0	0	0	0	0	0	0	0	0	0	0	1	0	1	0	0	0	0	0	0	0	348
TRINITY_DN29073_c0_g2::TRINITY_DN29073_c0_g2_i1::g.19296::m.19296	0	0	0	0	0	0	0	9.78	0	9.5829	0	0	0	10.4133	0	0	0	0	0	0	0	1	0	1	0	0	0	1	105
TRINITY_DN29091_c0_g1::TRINITY_DN29091_c0_g1_i1::g.19298::m.19298	19.4584	0	18.9274	19.0362	9.0619	18.3202	0	0	9.2257	0	10.326	0	19.3892	0	2	0	2	2	1	2	0	0	1	0	1	0	2	0	109
TRINITY_DN29111_c0_g1::TRINITY_DN29111_c0_g1_i1::g.4475::m.4475	0	0	2.516	0	0	0	0	2.5046	0	0	0	0	0	0	0	0	1	0	0	0	0	1	0	0	0	0	0	0	410
TRINITY_DN29129_c0_g1::TRINITY_DN29129_c0_g1_i1::g.4454::m.4454	2.0835	0	2.0266	4.0765	5.8217	3.9232	3.9743	6.0525	5.9269	3.9537	2.2113	2.279	2.0761	2.1481	1	0	1	2	3	2	2	3	3	2	1	1	1	1	509
TRINITY_DN29248_c0_g1::TRINITY_DN29248_c0_g1_i1::g.30204::m.30204	3.3037	3.4519	0	9.696	3.0771	3.1104	0	6.3982	0	6.2692	3.5063	0	0	0	1	1	0	3	1	1	0	2	0	2	1	0	0	0	321
TRINITY_DN29289_c0_g1::TRINITY_DN29289_c0_g1_i1::g.30213::m.30213	0	0	0	4.117	0	0	4.0138	4.075	3.9905	3.9929	26.7983	32.2225	20.9665	30.3722	3	2	3	4	3	2	4	4	3	3	8	9	8	10	252				*
TRINITY_DN29396_c0_g1::TRINITY_DN29396_c0_g1_i1::g.30435::m.30435	0	0	0	0	0	0	0	5.1345	0	0	0	0	0	5.467	0	0	0	0	0	0	0	1	0	0	0	0	0	1	200
TRINITY_DN29411_c0_g1::TRINITY_DN29411_c0_g1_i1::g.14194::m.14194	3.4209	0	3.3276	0	0	0	0	0	0	0	0	0	0	0	1	0	1	0	0	0	0	0	0	0	0	0	0	0	310
TRINITY_DN29412_c0_g1::TRINITY_DN29412_c0_g1_i2::g.14198::m.14198	0	0	0	0	0	0	0	0	0	0	0	0	3.323	3.4384	0	0	0	0	0	0	0	0	0	0	0	0	1	1	318
TRINITY_DN29448_c0_g1::TRINITY_DN29448_c0_g1_i1::g.14192::m.14192	5.671	0	0	0	0	0	0	0	5.3775	0	0	0	0	0	1	0	0	0	0	0	0	0	1	0	0	0	0	0	187
TRINITY_DN29454_c0_g1::TRINITY_DN29454_c0_g1_i1::g.14188::m.14188	2.4662	2.5769	2.3989	2.4127	2.2971	2.322	2.3522	2.3882	4.6772	2.34	0	0	0	0	1	1	1	1	1	1	1	1	2	1	0	0	0	0	430
TRINITY_DN29465_c0_g1::TRINITY_DN29465_c0_g1_i1::g.14181::m.14181	7.5212	7.8587	7.3159	7.358	14.0107	7.0812	0	7.283	7.1319	7.1362	15.965	0	14.9888	7.7546	1	1	1	1	2	1	0	1	1	1	2	0	2	1	141
TRINITY_DN29483_c0_g1::TRINITY_DN29483_c0_g1_i1::g.14186::m.14186	4.3285	4.5227	4.2104	4.2346	0	0	4.1284	8.3829	4.1045	4.107	0	0	4.3131	4.4628	1	1	1	1	0	0	1	2	1	1	0	0	1	1	245
TRINITY_DN29531_c0_g1::TRINITY_DN29531_c0_g1_i1::g.39689::m.39689	0	0	0	0	0	7.0812	7.1735	0	7.1319	7.1362	7.9825	0	0	0	0	0	0	0	0	1	1	0	1	1	1	0	0	0	141
TRINITY_DN29538_c0_g1::TRINITY_DN29538_c0_g1_i1::g.39684::m.39684	6.3124	0	0	0	0	0	0	0	0	0	0	6.9048	0	0	1	0	0	0	0	0	0	0	0	0	0	1	0	0	168
TRINITY_DN29648_c0_g1::TRINITY_DN29648_c0_g1_i1::g.24994::m.24994	9.1421	4.7762	4.4463	4.4719	0	8.6074	4.3598	8.8526	4.3345	0	0	0	9.1096	4.7129	2	1	1	1	0	2	1	2	1	0	0	0	2	1	232
TRINITY_DN29729_c0_g1::TRINITY_DN29729_c0_g1_i1::g.25064::m.25064	5.7324	5.9896	5.5759	5.608	5.3392	0	0	0	5.4357	5.439	0	0	5.712	0	1	1	1	1	1	0	0	0	1	1	0	0	1	0	185
TRINITY_DN29731_c0_g1::TRINITY_DN29731_c0_g1_i3::g.25069::m.25069	4.0477	0	3.9372	0	0	0	0	0	0	0	0	8.855	0	0	1	0	1	0	0	0	0	0	0	0	0	2	0	0	262
TRINITY_DN29738_c0_g1::TRINITY_DN29738_c0_g1_i1::g.25056::m.25056	0	0	0	0	0	0	0	0	0	7.2914	0	0	0	7.9232	0	0	0	0	0	0	0	0	0	1	0	0	0	1	138
TRINITY_DN29754_c0_g1::TRINITY_DN29754_c0_g1_i2::g.25054::m.25054	0	0	0	3.7864	0	0	0	0	0	0	0	0	3.8566	0	0	0	0	1	0	0	0	0	0	0	0	0	1	0	274
TRINITY_DN29777_c0_g1::TRINITY_DN29777_c0_g1_i1::g.25059::m.25059	7.0699	0	6.877	0	0	0	6.7431	0	6.704	0	0	0	0	0	1	0	1	0	0	0	1	0	1	0	0	0	0	0	150
TRINITY_DN29856_c1_g1::TRINITY_DN29856_c1_g1_i1::g.9209::m.9209	8.9872	0	0	0	8.3708	0	8.5718	0	8.522	0	9.5384	0	0	0	1	0	0	0	1	0	1	0	1	0	1	0	0	0	118
TRINITY_DN29869_c0_g1::TRINITY_DN29869_c0_g1_i1::g.9200::m.9200	0	0	25.3659	17.0077	16.1926	16.3681	16.5814	16.8345	24.7279	24.7428	18.4513	19.0165	17.3231	17.9246	0	0	3	2	2	2	2	2	3	3	2	2	2	2	122
TRINITY_DN29888_c0_g1::TRINITY_DN29888_c0_g1_i1::g.9212::m.9212	0	0	3.485	3.505	3.337	3.3732	3.4171	0	3.3973	0	3.8025	3.9189	3.57	0	0	0	1	1	1	1	1	0	1	0	1	1	1	0	296
TRINITY_DN29997_c0_g1::TRINITY_DN29997_c0_g1_i1::g.34660::m.34660	2.9214	6.1051	0	0	0	0	0	5.6579	2.7702	2.7719	6.2013	3.1956	8.7332	0	1	2	0	0	0	0	0	2	1	1	2	1	3	0	363
TRINITY_DN300_c0_g1::TRINITY_DN300_c0_g1_i1::g.33666::m.33666	6.3885	0	0	0	0	0	0	6.1862	6.0578	0	0	0	0	0	1	0	0	0	0	0	0	1	1	0	0	0	0	0	166
TRINITY_DN30003_c0_g1::TRINITY_DN30003_c0_g1_i1::g.4520::m.4520	0	0	0	0	0	0	0	0	0	0	6.9051	7.1166	0	6.708	0	0	0	0	0	0	0	0	0	0	1	1	0	1	163
TRINITY_DN30028_c0_g1::TRINITY_DN30028_c0_g1_i1::g.4516::m.4516	80.2758	88.2924	90.4143	82.6671	86.5758	71.6022	92.6842	94.0988	84.1339	80.176	85.1994	92.431	84.2001	74.0548	19	20	22	20	22	18	23	23	21	20	19	20	20	17	251
TRINITY_DN30045_c0_g1::TRINITY_DN30045_c0_g1_i1::g.4514::m.4514	0	0	0	3.1922	0	3.0722	0	0	0	0	0	0	0	0	0	0	0	1	0	1	0	0	0	0	0	0	0	0	325
TRINITY_DN3006_c0_g1::TRINITY_DN3006_c0_g1_i1::g.26471::m.26471	0	0	0	4.848	0	0	0	0	4.6991	0	0	0	0	5.1093	0	0	0	1	0	0	0	0	1	0	0	0	0	1	214
TRINITY_DN30064_c0_g1::TRINITY_DN30064_c0_g1_i1::g.4503::m.4503	5.0023	0	0	0	0	0	0	4.8439	0	4.7463	0	0	0	0	1	0	0	0	0	0	0	1	0	1	0	0	0	0	212
TRINITY_DN30102_c0_g1::TRINITY_DN30102_c0_g1_i1::g.4612::m.4612	0	0	0	0	5.9503	12.0296	0	0	0	0	0	6.988	0	0	0	0	0	0	1	2	0	0	0	0	0	1	0	0	166
TRINITY_DN30102_c0_g2::TRINITY_DN30102_c0_g2_i1::g.4613::m.4613	0	10.6545	9.9187	9.9757	0	9.6005	0	9.8741	0	0	0	0	0	0	0	1	1	1	0	1	0	1	0	0	0	0	0	0	104
TRINITY_DN30161_c0_g1::TRINITY_DN30161_c0_g1_i1::g.4608::m.4608	5.5234	0	0	0	0	5.2003	0	0	0	0	0	0	0	0	1	0	0	0	0	1	0	0	0	0	0	0	0	0	192
TRINITY_DN30222_c0_g1::TRINITY_DN30222_c0_g1_i1::g.30505::m.30505	0	0	0	0	0	0	0	4.6257	0	4.5325	5.07	5.2253	0	4.9252	0	0	0	0	0	0	0	1	0	1	1	1	0	1	222
TRINITY_DN30223_c0_g1::TRINITY_DN30223_c0_g1_i2::g.30508::m.30508	0	0	7.4212	0	0	7.1831	7.2767	7.3878	7.2345	7.2389	0	0	0	0	0	0	1	0	0	1	1	1	1	1	0	0	0	0	139
TRINITY_DN30226_c0_g1::TRINITY_DN30226_c0_g1_i1::g.30498::m.30498	0	3.7059	0	0	3.3035	6.6786	0	3.4345	0	0	0	0	0	0	0	1	0	0	1	2	0	1	0	0	0	0	0	0	299
TRINITY_DN30243_c0_g1::TRINITY_DN30243_c0_g1_i1::g.30506::m.30506	0	0	0	0	0	0	4.5357	0	4.5094	0	0	0	0	0	0	0	0	0	0	0	1	0	1	0	0	0	0	0	223
TRINITY_DN30274_c0_g1::TRINITY_DN30274_c0_g1_i1::g.30517::m.30517	29.0544	30.3581	28.2615	21.3179	27.0617	20.5162	20.7836	14.0672	20.663	27.5674	23.1273	23.8358	14.4755	14.9781	4	4	4	3	4	3	3	2	3	4	3	3	2	2	146
TRINITY_DN30340_c0_g1::TRINITY_DN30340_c0_g1_i1::g.14254::m.14254	8.2208	0	0	8.0424	15.314	0	0	7.9605	7.7953	7.8001	0	0	0	0	1	0	0	1	2	0	0	1	1	1	0	0	0	0	129
TRINITY_DN30350_c0_g1::TRINITY_DN30350_c0_g1_i1::g.14257::m.14257	12.6248	10.9928	16.3737	20.5848	15.6786	23.7727	12.0413	16.3001	13.9667	11.9787	17.8655	11.508	10.4832	15.1861	6	5	8	10	8	12	6	8	7	6	8	5	5	7	504
TRINITY_DN30409_c0_g1::TRINITY_DN30409_c0_g1_i1::g.39830::m.39830	8.285	0	0	8.1053	15.4336	7.8004	15.8042	0	7.8562	0	0	0	0	8.5422	1	0	0	1	2	1	2	0	1	0	0	0	0	1	128
TRINITY_DN30413_c0_g1::TRINITY_DN30413_c0_g1_i1::g.39843::m.39843	0	0	0	0	0	3.2952	0	0	0	3.3208	0	3.8284	0	0	0	0	0	0	0	1	0	0	0	1	0	1	0	0	303
TRINITY_DN3042_c0_g1::TRINITY_DN3042_c0_g1_i1::g.26469::m.26469	3.6194	3.7818	0	3.5409	3.3712	0	3.4521	0	0	0	0	0	0	0	1	1	0	1	1	0	1	0	0	0	0	0	0	0	293
TRINITY_DN30423_c0_g1::TRINITY_DN30423_c0_g1_i2::g.39852::m.39852	23.9658	25.0411	20.3978	23.4457	27.9026	31.0254	20.0008	29.0086	28.4068	17.0544	25.4357	26.2149	29.8506	27.7983	8	8	7	8	10	11	7	10	10	6	8	8	10	9	354
TRINITY_DN30437_c0_g1::TRINITY_DN30437_c0_g1_i1::g.39837::m.39837	6.4664	0	0	0	0	0	0	0	0	0	0	7.0732	0	0	1	0	0	0	0	0	0	0	0	0	0	1	0	0	164
TRINITY_DN30560_c0_g1::TRINITY_DN30560_c0_g1_i2::g.39913::m.39913	0	0	0	0	0	0	0	29.5512	43.4072	36.1946	194.336	166.908	144.443	157.323	0	0	0	0	0	0	4	4	6	5	24	20	19	20	139		*		*
TRINITY_DN30665_c0_g1::TRINITY_DN30665_c0_g1_i1::g.25144::m.25144	9.3025	4.86	4.5243	13.6509	8.6645	13.1375	8.8725	9.0079	8.8211	8.8264	0	5.0878	9.2694	14.3868	2	1	1	3	2	3	2	2	2	2	0	1	2	3	228
TRINITY_DN30690_c0_g1::TRINITY_DN30690_c0_g1_i1::g.25149::m.25149	0	0	2.99	0	0	0	2.9318	0	0	0	0	0	0	0	0	0	1	0	0	0	1	0	0	0	0	0	0	0	345
TRINITY_DN30691_c0_g1::TRINITY_DN30691_c0_g1_i2::g.25155::m.25155	0	0	0	0	0	0	0	0	0	0	9.7872	10.087	0	0	0	0	0	0	0	0	0	0	0	0	1	1	0	0	115
TRINITY_DN30696_c0_g1::TRINITY_DN30696_c0_g1_i1::g.25150::m.25150	0	0	0	0	0	0	8.0275	8.15	7.981	7.9858	26.7983	27.6193	33.5464	26.0333	0	0	0	0	0	0	1	1	1	1	3	3	4	3	126
TRINITY_DN30699_c0_g1::TRINITY_DN30699_c0_g1_i1::g.25147::m.25147	3.2431	0	3.1546	3.1727	3.0206	6.1067	0	3.1404	0	3.0771	0	0	3.2315	3.3437	1	0	1	1	1	2	0	1	0	1	0	0	1	1	327
TRINITY_DN30763_c0_g1::TRINITY_DN30763_c0_g1_i1::g.9382::m.9382	4.7343	0	4.6051	0	4.4096	0	0	9.1688	4.4893	0	0	0	0	0	1	0	1	0	1	0	0	2	1	0	0	0	0	0	224
TRINITY_DN30785_c0_g1::TRINITY_DN30785_c0_g1_i1::g.9376::m.9376	0	0	0	4.2694	0	4.1089	4.1624	4.2259	0	0	0	4.7737	4.3486	0	0	0	0	1	0	1	1	1	0	0	0	1	1	0	243
TRINITY_DN30819_c0_g1::TRINITY_DN30819_c0_g1_i1::g.34897::m.34897	2.1381	0	2.0797	2.0917	1.9914	0	4.0785	2.0704	4.0548	2.0286	0	0	0	0	1	0	1	1	1	0	2	1	2	1	0	0	0	0	496
TRINITY_DN30837_c0_g2::TRINITY_DN30837_c0_g2_i1::g.34899::m.34899	5.1731	0	0	0	0	0	0	5.0093	0	0	0	0	0	0	1	0	0	0	0	0	0	1	0	0	0	0	0	0	205
TRINITY_DN30884_c0_g1::TRINITY_DN30884_c0_g1_i1::g.34888::m.34888	13.4239	7.0131	6.5288	19.6988	6.2516	6.3193	12.8034	6.4994	12.7291	6.3684	7.1236	0	6.688	0	2	1	1	3	1	1	2	1	2	1	1	0	1	0	158
TRINITY_DN30891_c0_g1::TRINITY_DN30891_c0_g1_i1::g.34905::m.34905	0	3.2495	0	3.0424	0	0	0	0	0	0	3.3007	0	0	3.2064	0	1	0	1	0	0	0	0	0	0	1	0	0	1	341
TRINITY_DN30915_c0_g2::TRINITY_DN30915_c0_g2_i1::g.35039::m.35039	4.1104	4.2948	3.9982	8.0424	7.657	3.87	3.9204	7.9605	3.8977	3.9	8.725	8.9923	4.0958	4.238	1	1	1	2	2	1	1	2	1	1	2	2	1	1	258
TRINITY_DN3092_c0_g1::TRINITY_DN3092_c0_g1_i1::g.26477::m.26477	0	0	5.29	5.3204	0	0	0	0	0	0	0	0	0	5.6072	0	0	1	1	0	0	0	0	0	0	0	0	0	1	195
TRINITY_DN30931_c0_g1::TRINITY_DN30931_c0_g1_i1::g.35041::m.35041	0	0	0	0	0	0	0	2.8927	0	0	0	3.2676	0	0	0	0	0	0	0	0	0	1	0	0	0	1	0	0	355
TRINITY_DN30944_c0_g1::TRINITY_DN30944_c0_g1_i1::g.35034::m.35034	0	0	0	8.0424	0	0	7.8408	0	0	0	0	0	0	0	0	0	0	1	0	0	1	0	0	0	0	0	0	0	129
TRINITY_DN30950_c0_g1::TRINITY_DN30950_c0_g1_i1::g.35020::m.35020	0	0	0	0	0	0	0	0	0	4.3	4.81	0	0	0	0	0	0	0	0	0	0	0	0	1	1	0	0	0	234
TRINITY_DN31018_c0_g1::TRINITY_DN31018_c0_g1_i1::g.29926::m.29926	1.9352	0	1.8824	1.8932	0	1.822	0	0	0	0	0	2.1168	0	0	1	0	1	1	0	1	0	0	0	0	0	1	0	0	548
TRINITY_DN31032_c0_g1::TRINITY_DN31032_c0_g1_i1::g.29940::m.29940	0	0	10.1132	0	0	0	9.9163	10.0677	0	0	0	0	0	0	0	0	1	0	0	0	1	1	0	0	0	0	0	0	102
TRINITY_DN31048_c0_g1::TRINITY_DN31048_c0_g1_i1::g.29936::m.29936	0	0	0	0	0	0	6.3614	0	0	0	0	0	0	6.8767	0	0	0	0	0	0	1	0	0	0	0	0	0	1	159
TRINITY_DN31074_c0_g1::TRINITY_DN31074_c0_g1_i1::g.29951::m.29951	12.6248	13.1913	18.4205	18.5263	11.7589	11.8863	18.0619	18.3376	11.9714	23.9574	13.3992	13.8096	12.5799	0	2	2	3	3	2	2	3	3	2	4	2	2	2	0	168
TRINITY_DN31082_c0_g1::TRINITY_DN31082_c0_g1_i1::g.29939::m.29939	0	0	5.263	0	0	0	0	5.2393	0	0	0	0	0	0	0	0	1	0	0	0	0	1	0	0	0	0	0	0	196
TRINITY_DN31155_c0_g1::TRINITY_DN31155_c0_g1_i1::g.13873::m.13873	15.9073	16.6211	20.6309	15.5621	9.8775	9.9845	15.172	10.269	10.056	10.0621	16.8829	11.6001	10.5671	10.934	3	3	4	3	2	2	3	2	2	2	3	2	2	2	200
TRINITY_DN31198_c0_g1::TRINITY_DN31198_c0_g1_i1::g.13870::m.13870	0	0	0	6.1028	5.8103	0	5.9498	6.0406	0	0	0	0	0	0	0	0	0	1	1	0	1	1	0	0	0	0	0	0	170
TRINITY_DN31265_c0_g1::TRINITY_DN31265_c0_g1_i1::g.39364::m.39364	0	0	0	0	0	0	6.9998	7.1066	10.4388	6.9634	70.1022	76.2636	54.8466	56.7508	0	0	0	0	0	0	2	2	3	2	18	19	15	15	289				*
TRINITY_DN31309_c0_g1::TRINITY_DN31309_c0_g1_i1::g.39410::m.39410	0	7.487	0	0	6.674	6.7463	0	6.9385	0	0	0	0	7.1399	0	0	1	0	0	1	1	0	1	0	0	0	0	1	0	148
TRINITY_DN31411_c0_g1::TRINITY_DN31411_c0_g1_i1::g.24824::m.24824	4.7343	0	0	0	8.8192	4.4574	0	0	8.9786	4.492	5.0247	0	0	0	1	0	0	0	2	1	0	0	2	1	1	0	0	0	224
TRINITY_DN31444_c0_g1::TRINITY_DN31444_c0_g1_i1::g.24817::m.24817	7.0076	4.8814	0	0	0	0	2.2279	2.2619	4.43	4.4326	0	0	0	0	3	2	0	0	0	0	1	1	2	2	0	0	0	0	454
TRINITY_DN31460_c0_g1::TRINITY_DN31460_c0_g1_i1::g.24810::m.24810	19.0343	11.3648	13.2249	13.3009	7.5981	10.2405	15.561	10.5324	10.3138	15.4801	11.5439	5.9488	5.419	5.6072	7	4	5	5	3	4	6	4	4	6	4	2	2	2	390
TRINITY_DN31490_c0_g1::TRINITY_DN31490_c0_g1_i1::g.24821::m.24821	23.2223	24.2643	22.5886	30.2912	43.2592	36.4399	14.7659	22.487	36.7007	36.723	24.6466	16.9344	23.1397	31.924	3	3	3	4	6	5	2	3	5	5	3	2	3	4	137
TRINITY_DN31499_c0_g1::TRINITY_DN31499_c0_g1_i1::g.24805::m.24805	5.3291	5.5682	0	5.2134	9.9272	5.0174	10.1655	5.1603	5.0533	5.0563	5.6559	0	5.3101	5.4945	1	1	0	1	2	1	2	1	1	1	1	0	1	1	199
TRINITY_DN31527_c0_g1::TRINITY_DN31527_c0_g1_i1::g.8812::m.8812	0	0	0	0	3.3146	0	0	0	0	0	0	3.8926	0	0	0	0	0	0	1	0	0	0	0	0	0	1	0	0	298
TRINITY_DN31569_c0_g1::TRINITY_DN31569_c0_g1_i1::g.8803::m.8803	5.4106	11.3068	5.263	5.2932	5.0395	5.0941	5.1605	0	5.1306	5.1337	11.485	5.9184	0	5.5786	1	2	1	1	1	1	1	0	1	1	2	1	0	1	196
TRINITY_DN31676_c0_g1::TRINITY_DN31676_c0_g1_i1::g.34332::m.34332	5.1605	0	2.5098	0	4.8066	4.8587	0	2.4986	0	2.4482	0	0	2.5711	2.6603	2	0	1	0	2	2	0	1	0	1	0	0	1	1	411
TRINITY_DN31711_c0_g1::TRINITY_DN31711_c0_g1_i1::g.34521::m.34521	0	0	4.8888	0	0	0	0	0	0	0	5.3343	0	0	0	0	0	1	0	0	0	0	0	0	0	1	0	0	0	211
TRINITY_DN31714_c0_g1::TRINITY_DN31714_c0_g1_i1::g.34523::m.34523	7.602	7.9432	11.0919	7.4371	10.621	7.1574	10.876	11.042	7.2086	7.213	12.1025	8.3155	7.575	15.676	2	2	3	2	3	2	3	3	2	2	3	2	2	4	279
TRINITY_DN31851_c0_g1::TRINITY_DN31851_c0_g1_i1::g.18791::m.18791	22.0934	23.0848	21.4905	21.614	20.5782	20.8011	21.0722	26.7423	26.1875	26.2034	23.4485	24.1669	22.0148	28.4739	4	4	4	4	5	4	4	6	5	6	4	4	4	5	192
TRINITY_DN31851_c0_g1::TRINITY_DN31851_c0_g1_i2::g.18792::m.18792	19.6386	20.5198	19.1027	19.2124	18.2917	18.4899	18.7309	23.7709	23.2778	23.2919	20.8431	21.4816	19.5687	25.3101	4	4	4	4	5	4	4	6	5	6	4	4	4	5	216
TRINITY_DN3194_c0_g1::TRINITY_DN3194_c0_g1_i1::g.10274::m.10274	21.2097	11.0807	10.3155	10.3747	0	29.9536	20.2293	0	20.112	10.0621	11.2553	0	10.5671	32.8019	2	1	1	1	0	3	2	0	2	1	1	0	1	3	100
TRINITY_DN31955_c0_g1::TRINITY_DN31955_c0_g1_i1::g.4047::m.4047	23.054	8.0295	7.475	15.0358	14.3152	14.4703	29.3179	7.4413	21.8609	14.5827	24.468	16.8117	30.6293	23.7695	3	1	1	2	2	2	4	1	3	2	3	2	4	3	138
TRINITY_DN31987_c0_g1::TRINITY_DN31987_c0_g1_i1::g.4036::m.4036	0	6.0883	5.6678	0	5.4272	0	0	5.6423	0	0	0	0	5.8061	0	0	1	1	0	1	0	0	1	0	0	0	0	1	0	182
TRINITY_DN32022_c0_g1::TRINITY_DN32022_c0_g1_i1::g.38865::m.38865	0	10.971	0	0	0	0	0	0	0	4.9812	0	0	0	0	0	2	0	0	0	0	0	0	0	1	0	0	0	0	202
TRINITY_DN32045_c0_g1::TRINITY_DN32045_c0_g1_i1::g.38870::m.38870	27.1919	28.4121	35.2665	35.4691	16.8846	17.0676	25.935	17.5539	17.1897	17.2002	19.2398	19.8292	18.0634	28.0358	3	3	4	4	2	2	3	2	2	2	2	2	2	3	117
TRINITY_DN32045_c0_g2::TRINITY_DN32045_c0_g2_i1::g.38871::m.38871	13.8625	7.2423	13.4843	13.5617	6.4559	0	13.2218	0	6.5725	13.1531	7.3564	0	0	7.1464	2	1	2	2	1	0	2	0	1	2	1	0	0	1	153
TRINITY_DN32075_c0_g1::TRINITY_DN32075_c0_g1_i1::g.38875::m.38875	4.7986	5.0139	0	0	0	0	0	0	0	0	0	0	0	0	1	1	0	0	0	0	0	0	0	0	0	0	0	0	221
TRINITY_DN32102_c0_g1::TRINITY_DN32102_c0_g1_i1::g.38979::m.38979	0	0	22.7547	0	0	0	7.4373	0	14.7882	7.3986	0	8.5295	0	16.0794	0	0	3	0	0	0	1	0	2	1	0	1	0	2	136
TRINITY_DN32154_c0_g1::TRINITY_DN32154_c0_g1_i1::g.38987::m.38987	0	0	0	0	0	0	7.123	7.2317	0	0	7.9263	0	0	0	0	0	0	0	0	0	1	1	0	0	1	0	0	0	142
TRINITY_DN32164_c0_g1::TRINITY_DN32164_c0_g1_i1::g.38982::m.38982	0	0	0	0	0	0	6.1301	0	0	6.0982	6.8214	0	6.4043	0	0	0	0	0	0	0	1	0	0	1	1	0	1	0	165
TRINITY_DN32164_c0_g1::TRINITY_DN32164_c0_g1_i2::g.38984::m.38984	0	0	0	0	0	0	3.2212	0	0	0	0	0	3.3653	0	0	0	0	0	0	0	1	0	0	0	0	0	1	0	314
TRINITY_DN32235_c0_g1::TRINITY_DN32235_c0_g1_i1::g.24079::m.24079	7.0542	12.2846	6.8617	9.2015	4.3803	2.2139	8.9709	6.8309	4.4594	2.2311	7.4869	5.1442	2.343	2.4244	3	5	3	4	2	1	4	3	2	1	3	2	1	1	451
TRINITY_DN32244_c0_g1::TRINITY_DN32244_c0_g1_i1::g.24073::m.24073	0	0	0	0	0	0	0	0	0	5.1337	0	5.9184	0	0	0	0	0	0	0	0	0	0	0	1	0	1	0	0	196
TRINITY_DN32329_c0_g1::TRINITY_DN32329_c0_g1_i1::g.8374::m.8374	9.4686	0	0	0	0	0	0	0	8.9786	0	10.0494	0	0	0	1	0	0	0	0	0	0	0	1	0	1	0	0	0	112
TRINITY_DN32335_c0_g1::TRINITY_DN32335_c0_g1_i1::g.8379::m.8379	32.299	25.3112	23.5632	18.4322	35.0978	32.9439	25.6717	26.0636	15.3137	15.323	31.4234	29.4419	48.2762	33.3015	12	9	9	7	14	13	10	10	6	6	11	10	18	12	394
TRINITY_DN32406_c0_g1::TRINITY_DN32406_c0_g1_i1::g.33996::m.33996	10.712	11.1926	10.4196	31.4385	29.9319	20.1708	30.6505	20.7455	20.3151	30.4912	22.738	11.7173	10.6739	22.0888	1	1	1	3	3	2	3	2	2	3	2	1	1	2	99
TRINITY_DN32547_c0_g1::TRINITY_DN32547_c0_g1_i1::g.34078::m.34078	0	8.3945	0	0	0	7.564	0	0	0	7.6228	0	0	8.0054	0	0	1	0	0	0	1	0	0	0	1	0	0	1	0	132
TRINITY_DN32565_c0_g1::TRINITY_DN32565_c0_g1_i1::g.34054::m.34054	9.5539	0	0	0	0	0	0	0	9.0595	0	0	0	0	0	1	0	0	0	0	0	0	0	1	0	0	0	0	0	111
TRINITY_DN32569_c0_g1::TRINITY_DN32569_c0_g1_i1::g.34080::m.34080	6.8418	0	0	0	0	0	0	6.6252	0	0	7.2615	7.4839	0	0	1	0	0	0	0	0	0	1	0	0	1	1	0	0	155
TRINITY_DN32572_c0_g1::TRINITY_DN32572_c0_g1_i2::g.34063::m.34063	0	0	5.0075	0	9.5898	9.6937	4.91	4.985	4.8816	4.8845	5.4637	5.6311	5.1297	10.6155	0	0	1	0	2	2	1	1	1	1	1	1	1	2	206
TRINITY_DN32584_c0_g1::TRINITY_DN32584_c0_g1_i1::g.34074::m.34074	26.7349	9.3115	8.6684	17.4365	16.6009	8.3904	25.4992	17.2589	8.4504	8.4555	18.9165	9.748	8.8799	18.3764	3	1	1	2	2	1	3	2	1	1	2	1	1	2	119
TRINITY_DN32616_c0_g1::TRINITY_DN32616_c0_g1_i1::g.18340::m.18340	19.5782	20.4567	19.0439	19.1533	15.1962	21.5051	21.7854	18.9582	15.4708	21.6722	13.8527	17.8463	13.0057	13.4572	6	6	6	6	5	7	7	6	5	7	4	5	4	4	325
TRINITY_DN32632_c0_g1::TRINITY_DN32632_c0_g1_i1::g.18343::m.18343	0	0	3.0519	3.0694	2.9223	0	0	0	0	2.9769	0	0	0	0	0	0	1	1	1	0	0	0	0	1	0	0	0	0	338
TRINITY_DN32670_c0_g1::TRINITY_DN32670_c0_g1_i1::g.18356::m.18356	6.0947	12.7364	0	5.9625	5.6767	17.2147	11.6261	11.8035	11.5586	11.5656	0	6.6667	0	0	1	2	0	1	1	3	2	2	2	2	0	1	0	0	174
TRINITY_DN32670_c0_g2::TRINITY_DN32670_c0_g2_i1::g.18357::m.18357	0	0	0	0	0	0	0	0	0	6.7531	7.5539	0	0	0	0	0	0	0	0	0	0	0	0	1	1	0	0	0	149
TRINITY_DN32671_c0_g1::TRINITY_DN32671_c0_g1_i1::g.18339::m.18339	4.3463	0	0	0	0	0	8.2907	0	0	0	0	0	0	0	1	0	0	0	0	0	2	0	0	0	0	0	0	0	244
TRINITY_DN32757_c0_g1::TRINITY_DN32757_c0_g1_i1::g.3526::m.3526	0	0	0	4.6523	4.4294	0	0	4.605	0	0	5.0472	0	9.4772	0	0	0	0	1	1	0	0	1	0	0	1	0	2	0	223
TRINITY_DN32787_c0_g1::TRINITY_DN32787_c0_g1_i1::g.3524::m.3524	0	0	7.3159	0	0	0	0	0	0	0	0	0	0	7.7546	0	0	1	0	0	0	0	0	0	0	0	0	0	1	141
TRINITY_DN32796_c0_g1::TRINITY_DN32796_c0_g1_i1::g.3522::m.3522	19.7606	17.2061	12.8142	16.1098	15.3378	15.5039	12.5648	15.9457	12.4919	9.3746	13.9817	14.41	13.1268	16.9782	6	5	4	5	5	5	4	5	4	3	4	4	4	5	322
TRINITY_DN32827_c0_g1::TRINITY_DN32827_c0_g1_i1::g.29084::m.29084	11.163	5.8319	10.8584	10.9208	15.5961	10.51	10.647	5.4048	5.2926	5.2958	5.9238	6.1053	5.5616	5.7547	2	1	2	2	3	2	2	1	1	1	1	1	1	1	190
TRINITY_DN32850_c0_g1::TRINITY_DN32850_c0_g1_i1::g.29070::m.29070	0	3.2118	2.99	0	2.863	0	2.9318	0	5.8296	2.9165	0	0	0	0	0	1	1	0	1	0	1	0	2	1	0	0	0	0	345
TRINITY_DN32850_c0_g2::TRINITY_DN32850_c0_g2_i1::g.29071::m.29071	3.8563	8.0587	0	3.7726	0	0	3.6781	3.7342	0	3.6589	0	0	0	3.976	1	2	0	1	0	0	1	1	0	1	0	0	0	1	275
TRINITY_DN32858_c0_g1::TRINITY_DN32858_c0_g1_i1::g.29076::m.29076	4.4558	4.6558	0	0	4.1502	0	0	0	0	4.2278	0	0	0	0	1	1	0	0	1	0	0	0	0	1	0	0	0	0	238
TRINITY_DN32928_c0_g1::TRINITY_DN32928_c0_g1_i1::g.29335::m.29335	3.2832	3.4306	0	3.212	6.1161	3.0912	9.3944	6.3585	3.1133	6.2304	3.4846	3.5914	6.5431	3.3851	1	1	0	1	2	1	3	2	1	2	1	1	2	1	323
TRINITY_DN32990_c0_g1::TRINITY_DN32990_c0_g1_i1::g.29327::m.29327	0	0	5.0566	0	4.8419	4.8944	0	0	0	0	0	0	0	0	0	0	1	0	1	1	0	0	0	0	0	0	0	0	204
TRINITY_DN33030_c0_g1::TRINITY_DN33030_c0_g1_i1::g.23173::m.23173	0	0	4.9121	0	0	0	0	0	0	9.5829	0	0	0	5.2067	0	0	1	0	0	0	0	0	0	2	0	0	0	1	210
TRINITY_DN33084_c0_g1::TRINITY_DN33084_c0_g1_i1::g.23162::m.23162	0	0	0	0	0	0	9.633	0	0	0	10.7193	0	0	0	0	0	0	0	0	0	1	0	0	0	1	0	0	0	105
TRINITY_DN33101_c0_g1::TRINITY_DN33101_c0_g1_i1::g.7806::m.7806	0	6.7156	0	0	5.9864	6.0512	0	0	0	0	0	0	0	13.2533	0	1	0	0	1	1	0	0	0	0	0	0	0	2	165
TRINITY_DN33114_c0_g1::TRINITY_DN33114_c0_g1_i2::g.7808::m.7808	15.3693	8.0295	14.9499	22.5537	14.3152	21.7055	14.6589	14.8827	14.5739	7.2914	16.312	8.4059	15.3147	7.9232	2	1	2	3	2	3	2	2	2	1	2	1	2	1	138
TRINITY_DN33156_c0_g1::TRINITY_DN33156_c0_g1_i1::g.7818::m.7818	5.148	5.379	5.0075	10.0725	4.7949	4.8469	4.91	4.985	4.8816	4.8845	10.9275	5.6311	10.2593	10.6155	5	5	6	7	4	5	6	5	6	5	5	4	5	6	206
TRINITY_DN33158_c0_g1::TRINITY_DN33158_c0_g1_i1::g.7815::m.7815	4.1104	0	0	0	3.8285	3.87	3.9204	0	7.7953	3.9	0	0	4.0958	0	1	0	0	0	1	1	1	0	2	1	0	0	1	0	258
TRINITY_DN3319_c0_g1::TRINITY_DN3319_c0_g1_i1::g.29453::m.29453	9.2216	9.6354	8.97	4.5107	4.2946	4.3411	8.7954	4.4648	0	4.3748	0	0	0	0	2	2	2	1	1	1	2	1	0	1	0	0	0	0	230
TRINITY_DN33217_c0_g1::TRINITY_DN33217_c0_g1_i1::g.33464::m.33464	4.887	5.1063	4.7537	4.781	4.5519	4.6012	9.3223	9.4646	9.2682	4.6369	5.1868	5.3457	9.7393	0	1	1	1	1	1	1	2	2	2	1	1	1	2	0	217
TRINITY_DN33259_c0_g1::TRINITY_DN33259_c0_g1_i1::g.33459::m.33459	0	0	0	0	0	0	10.4275	15.88	25.9175	20.7466	185.654	185.362	119.833	129.63	0	0	0	0	0	0	2	3	5	4	32	31	22	23	194		*		*
TRINITY_DN33276_c0_g1::TRINITY_DN33276_c0_g1_i1::g.33463::m.33463	0	0	0	6.6505	0	0	0	6.5827	6.4462	6.4501	0	7.436	0	0	0	0	0	1	0	0	0	1	1	1	0	1	0	0	156
TRINITY_DN33283_c0_g1::TRINITY_DN33283_c0_g1_i1::g.33470::m.33470	0	0	0	0	0	0	8.645	0	0	0	0	0	0	9.3453	0	0	0	0	0	0	1	0	0	0	0	0	0	1	117
TRINITY_DN33550_c0_g1::TRINITY_DN33550_c0_g1_i1::g.2940::m.2940	6.3502	6.6352	6.1769	6.2124	5.9147	11.9575	6.0567	6.1491	6.0216	6.0252	0	0	6.3276	0	1	1	1	1	1	2	1	1	1	1	0	0	1	0	167
TRINITY_DN33551_c0_g1::TRINITY_DN33551_c0_g1_i1::g.2942::m.2942	5.795	6.055	5.6369	5.6692	16.1926	5.456	5.5271	5.6115	0	10.9968	6.1504	12.6777	0	17.9246	1	1	1	1	3	1	1	1	0	2	1	2	0	3	183
TRINITY_DN33614_c0_g1::TRINITY_DN33614_c0_g1_i1::g.28506::m.28506	0	0	0	2.3633	0	2.2744	0	0	0	0	0	0	0	2.4907	0	0	0	1	0	1	0	0	0	0	0	0	0	1	439
TRINITY_DN33643_c0_g1::TRINITY_DN33643_c0_g1_i1::g.28495::m.28495	0	0	0	0	2.9841	0	0	3.1024	0	0	0	3.5046	0	0	0	0	0	0	1	0	0	1	0	0	0	1	0	0	331
TRINITY_DN33650_c0_g1::TRINITY_DN33650_c0_g1_i1::g.28500::m.28500	4.8646	10.1658	23.6593	28.5543	27.1858	18.3202	32.4783	32.974	23.0642	23.0782	15.4889	26.6057	24.2365	15.0468	1	2	5	6	6	4	7	7	5	5	3	5	5	3	218
TRINITY_DN33666_c0_g1::TRINITY_DN33666_c0_g1_i1::g.28493::m.28493	4.4936	4.6952	8.7419	4.3961	4.1854	4.2307	4.2859	4.3513	0	4.2636	4.7692	4.9153	4.4776	0	1	1	2	1	1	1	1	1	0	1	1	1	1	0	236
TRINITY_DN33668_c0_g1::TRINITY_DN33668_c0_g1_i1::g.28492::m.28492	0	0	6.877	13.833	0	0	6.7431	6.846	6.704	13.4161	7.5035	7.7334	7.0447	7.2893	0	0	1	2	0	0	1	1	1	2	1	1	1	1	150
TRINITY_DN33705_c0_g1::TRINITY_DN33705_c0_g1_i1::g.28682::m.28682	11.9829	0	0	0	5.5805	5.641	5.7145	11.6034	11.3627	0	12.7178	19.6612	23.8805	18.5322	2	0	0	0	1	1	1	2	2	0	2	3	4	3	177
TRINITY_DN3375_c0_g1::TRINITY_DN3375_c0_g1_i1::g.29454::m.29454	9.9111	10.3558	0	0	9.2313	9.3313	0	0	9.3981	9.4038	0	10.8412	0	10.2187	1	1	0	0	1	1	0	0	1	1	0	1	0	1	107
TRINITY_DN33815_c0_g1::TRINITY_DN33815_c0_g1_i1::g.12700::m.12700	3.2832	0	0	9.636	0	0	3.1315	0	0	6.2304	0	0	3.2716	0	1	0	0	3	0	0	1	0	0	2	0	0	1	0	323
TRINITY_DN33927_c0_g1::TRINITY_DN33927_c0_g1_i1::g.38266::m.38266	8.1576	8.5236	7.935	7.9806	7.5981	7.6804	7.7805	15.7985	7.7354	7.7401	8.6579	8.9231	16.2571	8.4108	1	1	1	1	1	1	1	2	1	1	1	1	2	1	130
TRINITY_DN33952_c0_g1::TRINITY_DN33952_c0_g1_i1::g.38270::m.38270	9.3848	9.8059	9.1287	0	0	8.8359	0	9.0877	0	0	0	0	0	0	1	1	1	0	0	1	0	1	0	0	0	0	0	0	113
TRINITY_DN34071_c0_g1::TRINITY_DN34071_c0_g1_i1::g.32834::m.32834	18.4432	19.2708	26.9099	27.0645	17.1783	17.3644	26.3861	26.7888	17.4887	17.4993	9.7872	20.1741	36.7552	19.0156	2	2	3	3	2	2	3	3	2	2	1	2	4	2	115
TRINITY_DN34103_c0_g1::TRINITY_DN34103_c0_g1_i1::g.33058::m.33058	6.2381	0	0	0	5.8103	0	0	0	0	0	0	0	0	0	1	0	0	0	1	0	0	0	0	0	0	0	0	0	170
TRINITY_DN34282_c0_g1::TRINITY_DN34282_c0_g1_i1::g.16994::m.16994	31.1907	21.7269	20.2264	20.3426	19.3677	19.5775	29.749	20.1354	29.5765	19.7296	22.0692	11.3726	20.7198	21.4392	3	2	2	2	2	2	3	2	3	2	2	1	2	2	102
TRINITY_DN34329_c0_g1::TRINITY_DN34329_c0_g1_i3::g.2401::m.2401	9.4686	9.8935	0	0	8.8192	8.9148	9.031	9.1688	8.9786	0	10.0494	0	9.4349	9.7625	1	1	0	0	1	1	1	1	1	0	1	0	1	1	112
TRINITY_DN34350_c0_g1::TRINITY_DN34350_c0_g1_i1::g.2392::m.2392	0	0	0	0	3.8735	7.831	3.9665	4.0271	0	3.9459	4.4138	4.5491	8.2879	0	0	0	0	0	1	2	1	1	0	1	1	1	2	0	255
TRINITY_DN34379_c0_g1::TRINITY_DN34379_c0_g1_i1::g.2402::m.2402	6.628	6.9254	6.4472	6.4842	12.3469	6.2403	6.3217	6.4182	0	12.5776	14.0691	0	13.2089	13.6675	1	1	1	1	2	1	1	1	0	2	2	0	2	2	160
TRINITY_DN34400_c0_g1::TRINITY_DN34400_c0_g1_i1::g.2398::m.2398	13.9538	7.2899	6.7865	0	0	0	6.6544	0	0	0	14.8096	7.6316	0	0	2	1	1	0	0	0	1	0	0	0	2	1	0	0	152
TRINITY_DN34416_c0_g1::TRINITY_DN34416_c0_g1_i1::g.27903::m.27903	0	0	1.7724	0	0	0	0	3.5289	0	0	1.9339	1.9931	0	0	0	0	1	0	0	0	0	2	0	0	1	1	0	0	582
TRINITY_DN34700_c0_g1::TRINITY_DN34700_c0_g1_i1::g.12225::m.12225	0	0	6.1038	0	0	0	5.985	6.0764	5.9503	0	0	0	0	0	0	0	1	0	0	0	1	1	1	0	0	0	0	0	169
TRINITY_DN34789_c0_g1::TRINITY_DN34789_c0_g1_i1::g.37580::m.37580	10.6581	16.7046	5.1836	15.6403	9.9272	10.0347	5.0827	5.1603	5.0533	5.0563	0	5.8292	10.6202	0	2	3	1	3	2	2	1	1	1	1	0	1	2	0	199
TRINITY_DN34844_c0_g1::TRINITY_DN34844_c0_g1_i1::g.21902::m.21902	10.6049	11.0807	10.3155	20.7494	9.8775	9.9845	10.1147	0	10.056	30.1863	0	23.2002	10.5671	10.934	1	1	1	2	1	1	1	0	1	3	0	2	1	1	100
TRINITY_DN34875_c0_g1::TRINITY_DN34875_c0_g1_i1::g.21893::m.21893	0	0	8.7419	8.7921	8.3708	8.4615	8.5718	8.7026	8.522	8.5272	0	0	0	0	0	0	1	1	1	1	1	1	1	1	0	0	0	0	118
TRINITY_DN34883_c0_g1::TRINITY_DN34883_c0_g1_i1::g.21892::m.21892	4.6108	9.6354	4.485	4.5107	8.5891	4.3411	13.193	4.4648	4.3722	4.3748	9.7872	10.087	4.5944	9.5078	1	2	1	1	2	1	3	1	1	1	2	2	1	2	230
TRINITY_DN34894_c0_g1::TRINITY_DN34894_c0_g1_i1::g.21903::m.21903	0	0	0	0	0	0	0	6.4994	0	6.3684	0	0	0	6.9202	0	0	0	0	0	0	0	1	0	1	0	0	0	1	158
TRINITY_DN34927_c0_g1::TRINITY_DN34927_c0_g1_i1::g.22173::m.22173	22.9542	23.9842	8.9311	13.4737	12.8279	21.6115	8.7573	13.3364	17.413	17.4235	4.8724	15.0651	27.447	9.4666	5	5	2	3	3	5	2	3	4	4	1	3	6	2	231
TRINITY_DN34983_c0_g1::TRINITY_DN34983_c0_g1_i1::g.22168::m.22168	7.2142	15.0758	14.0346	0	6.7194	6.7922	6.8807	0	13.6816	6.845	7.6567	7.8912	7.1885	14.8762	1	2	2	0	1	1	1	0	2	1	1	1	1	2	147
TRINITY_DN35011_c0_g1::TRINITY_DN35011_c0_g1_i2::g.16052::m.16052	0	0	0	3.6531	0	0	0	0	3.5408	3.543	0	0	0	0	0	0	0	1	0	0	0	0	1	1	0	0	0	0	284
TRINITY_DN35023_c0_g1::TRINITY_DN35023_c0_g1_i1::g.16034::m.16034	0	0	0	0	0	7.6804	0	0	0	0	0	0	0	8.4108	0	0	0	0	0	1	0	0	0	0	0	0	0	1	130
TRINITY_DN35043_c0_g1::TRINITY_DN35043_c0_g1_i1::g.16039::m.16039	20.345	21.2579	19.7898	19.9035	18.9497	21.5494	12.1279	9.8504	16.8806	16.8908	16.1947	8.3454	10.1363	10.4882	8	8	8	8	8	9	5	4	7	7	6	3	4	4	417
TRINITY_DN35083_c0_g1::TRINITY_DN35083_c0_g1_i1::g.16038::m.16038	0	0	0	6.0671	0	0	0	0	0	0	6.582	0	0	0	0	0	0	1	0	0	0	0	0	0	1	0	0	0	171
TRINITY_DN35099_c0_g1::TRINITY_DN35099_c0_g1_i1::g.16050::m.16050	0	0	0	0	0	0	5.438	5.521	5.4065	5.4097	54.4611	56.1295	45.45	58.7848	0	0	0	0	0	0	1	1	1	1	9	9	8	10	186				*
TRINITY_DN35136_c0_g1::TRINITY_DN35136_c0_g1_i1::g.1623::m.1623	0	0	0	7.4638	7.1061	0	0	0	0	0	8.0973	0	0	0	0	0	0	1	1	0	0	0	0	0	1	0	0	0	139
TRINITY_DN35140_c0_g2::TRINITY_DN35140_c0_g2_i1::g.1624::m.1624	8.7643	9.1576	8.5252	17.1483	0	0	8.3592	8.4868	0	8.3158	0	28.7606	8.7332	9.0363	1	1	1	2	0	0	1	1	0	1	0	3	1	1	121
TRINITY_DN35143_c0_g1::TRINITY_DN35143_c0_g1_i1::g.1618::m.1618	9.4686	29.6804	27.6307	9.2631	17.6384	17.8295	18.0619	27.5064	17.9571	8.984	10.0494	20.7144	18.8698	9.7625	1	3	3	1	2	2	2	3	2	1	1	2	2	1	112
TRINITY_DN35250_c0_g1::TRINITY_DN35250_c0_g1_i1::g.26994::m.26994	9.2216	6.4236	8.97	9.0215	2.863	8.6822	5.8636	2.9765	5.8296	5.8331	0	0	3.0629	0	4	3	3	4	2	3	2	2	2	2	2	0	2	1	345
TRINITY_DN35275_c0_g1::TRINITY_DN35275_c0_g1_i1::g.26993::m.26993	19.7116	12.3577	26.8432	19.2839	22.0316	25.9821	22.5606	26.7224	22.4297	22.4433	20.9206	17.2492	27.4981	16.2587	5	3	7	5	6	7	6	7	6	6	5	4	7	4	269
TRINITY_DN35287_c0_g2::TRINITY_DN35287_c0_g2_i1::g.26987::m.26987	0	4.5227	0	4.2346	0	4.0753	0	0	0	0	0	0	0	0	0	1	0	1	0	1	0	0	0	0	0	0	0	0	245
TRINITY_DN35337_c0_g1::TRINITY_DN35337_c0_g1_i1::g.27320::m.27320	4.1264	0	0	0	0	3.885	0	0	0	0	0	0	0	0	1	0	0	0	0	1	0	0	0	0	0	0	0	0	257
TRINITY_DN35348_c0_g1::TRINITY_DN35348_c0_g1_i1::g.27316::m.27316	7.3137	7.6419	0	0	6.8121	0	6.9756	0	6.9352	6.9394	0	0	0	0	1	1	0	0	1	0	1	0	1	1	0	0	0	0	145
TRINITY_DN35375_c0_g1::TRINITY_DN35375_c0_g1_i1::g.27314::m.27314	4.1751	4.3625	0	0	3.8888	0	3.9822	0	0	3.9615	0	0	0	0	1	1	0	0	1	0	1	0	0	1	0	0	0	0	254
TRINITY_DN35405_c0_g1::TRINITY_DN35405_c0_g1_i1::g.11387::m.11387	8.8374	0	17.1924	8.6456	8.2313	8.3204	8.4289	8.5575	8.38	8.3851	0	0	0	0	1	0	2	1	1	1	1	1	1	1	0	0	0	0	120
TRINITY_DN35417_c0_g1::TRINITY_DN35417_c0_g1_i2::g.11384::m.11384	0	0	0	0	0	7.0812	0	0	7.1319	0	0	0	7.4944	0	0	0	0	0	0	1	0	0	1	0	0	0	1	0	141
TRINITY_DN3545_c0_g2::TRINITY_DN3545_c0_g2_i1::g.22511::m.22511	8.5523	8.936	8.3189	8.3667	7.9657	8.052	8.157	16.563	8.1097	8.1146	9.0769	9.3549	8.5219	8.8177	1	1	1	1	1	1	1	2	1	1	1	1	1	1	124
TRINITY_DN35468_c0_g1::TRINITY_DN35468_c0_g1_i1::g.11366::m.11366	8.6925	9.0825	8.4553	8.5039	0	0	8.2907	8.4173	8.2426	8.2476	9.2257	9.5083	8.6616	8.9623	1	1	1	1	0	0	1	1	1	1	1	1	1	1	122
TRINITY_DN35535_c0_g1::TRINITY_DN35535_c0_g1_i1::g.36999::m.36999	7.9736	4.1657	0	11.7008	11.1401	7.5072	7.605	7.7211	3.7805	0	0	0	7.9452	8.221	2	1	0	3	3	2	2	2	1	0	0	0	2	2	266
TRINITY_DN35578_c0_g1::TRINITY_DN35578_c0_g1_i1::g.36972::m.36972	13.2011	18.3912	21.4014	8.6097	12.2957	8.2859	16.7878	8.522	4.1726	12.5254	0	4.8133	8.7694	0	3	4	5	2	3	2	4	2	1	3	0	1	2	0	241
TRINITY_DN35584_c0_g1::TRINITY_DN35584_c0_g1_i1::g.37002::m.37002	0	0	0	0	0	0	0	0	0	0	0	2.8928	0	2.7267	0	0	0	0	0	0	0	0	0	0	0	1	0	1	401
TRINITY_DN35585_c0_g1::TRINITY_DN35585_c0_g1_i2::g.36978::m.36978	0	0	5.0566	0	4.8419	4.8944	9.9163	0	0	4.9324	5.5173	5.6863	10.3599	0	0	0	1	0	1	1	2	0	0	1	1	1	2	0	204
TRINITY_DN35589_c0_g1::TRINITY_DN35589_c0_g1_i1::g.37008::m.37008	3.03	12.6637	11.7891	8.8926	2.8221	5.7054	2.8899	8.802	8.6194	0	0	0	0	3.124	1	4	4	3	1	2	1	3	3	0	0	0	0	1	350
TRINITY_DN35637_c0_g2::TRINITY_DN35637_c0_g2_i1::g.21443::m.21443	4.887	5.1063	4.7537	14.3429	13.6556	13.8035	9.3223	9.4646	9.2682	9.2738	10.3735	10.6913	9.7393	10.0774	1	1	1	3	3	3	2	2	2	2	2	2	2	2	217
TRINITY_DN35664_c0_g1::TRINITY_DN35664_c0_g1_i1::g.21399::m.21399	3.477	0	3.3821	3.4015	3.2385	6.5472	3.3163	3.3669	3.297	0	0	0	0	0	1	0	1	1	1	2	1	1	1	0	0	0	0	0	305
TRINITY_DN35670_c0_g1::TRINITY_DN35670_c0_g1_i1::g.21409::m.21409	3.5	0	0	3.424	3.2599	0	0	3.3891	0	0	0	0	0	0	1	0	0	1	1	0	0	1	0	0	0	0	0	0	303
TRINITY_DN35673_c0_g1::TRINITY_DN35673_c0_g1_i2::g.21417::m.21417	0	0	2.9305	0	0	0	0	0	2.8568	0	3.1975	0	0	0	0	0	1	0	0	0	0	0	1	0	1	0	0	0	352
TRINITY_DN35674_c0_g1::TRINITY_DN35674_c0_g1_i1::g.21426::m.21426	5.3832	0	0	0	5.014	0	0	0	0	0	5.7133	0	0	0	1	0	0	0	1	0	0	0	0	0	1	0	0	0	197
TRINITY_DN35683_c0_g1::TRINITY_DN35683_c0_g1_i1::g.21432::m.21432	2.8055	2.9314	2.729	2.7446	2.6131	2.6414	2.6758	2.7167	2.6603	2.6619	2.9776	6.1376	2.7955	2.8926	1	1	1	1	1	1	1	1	1	1	1	2	1	1	378
TRINITY_DN35684_c0_g1::TRINITY_DN35684_c0_g1_i1::g.21423::m.21423	3.2934	3.4412	6.4071	3.222	0	0	0	3.1891	9.3689	6.2497	0	7.205	3.2817	6.7913	1	1	2	1	0	0	0	1	3	2	0	2	1	2	322
TRINITY_DN35734_c0_g1::TRINITY_DN35734_c0_g1_i1::g.21501::m.21501	4.0477	0	0	0	0	0	0	0	3.8382	0	0	0	8.0665	0	1	0	0	0	0	0	0	0	1	0	0	0	2	0	262
TRINITY_DN35771_c0_g1::TRINITY_DN35771_c0_g1_i1::g.21480::m.21480	3.1375	6.5566	3.0519	3.0694	2.9223	2.954	2.9925	6.0764	0	5.9539	0	3.432	0	3.2349	1	2	1	1	1	1	1	2	0	2	0	1	0	1	338
TRINITY_DN35792_c0_g1::TRINITY_DN35792_c0_g1_i1::g.21484::m.21484	15.1498	15.8296	4.9121	9.8807	9.4072	19.0182	9.633	19.5601	14.3657	14.3744	10.7193	11.0477	25.1598	5.2067	3	3	1	2	2	4	2	4	3	3	2	2	5	1	210
TRINITY_DN35854_c0_g1::TRINITY_DN35854_c0_g1_i1::g.6208::m.6208	0	0	0	0	0	3.0816	0	0	0	6.2112	0	0	0	0	0	0	0	0	0	1	0	0	0	2	0	0	0	0	324
TRINITY_DN35866_c0_g1::TRINITY_DN35866_c0_g1_i1::g.6215::m.6215	0	0	0	0	0	2.743	0	0	2.7626	0	0	0	0	0	0	0	0	0	0	1	0	0	1	0	0	0	0	0	364
TRINITY_DN35915_c0_g1::TRINITY_DN35915_c0_g1_i1::g.31634::m.31634	0	2.43	0	0	0	2.1896	0	0	0	2.2066	2.4683	0	2.3173	0	0	1	0	0	0	1	0	0	0	1	1	0	1	0	456
TRINITY_DN35932_c0_g1::TRINITY_DN35932_c0_g1_i1::g.31613::m.31613	5.2241	0	10.163	10.2214	0	4.9185	9.9652	10.1173	0	0	0	5.7143	5.2055	0	1	0	2	2	0	1	2	2	0	0	0	1	1	0	203
TRINITY_DN35941_c0_g1::TRINITY_DN35941_c0_g1_i1::g.31638::m.31638	4.887	5.1063	0	0	0	0	4.6611	0	0	0	0	0	0	0	1	1	0	0	0	0	1	0	0	0	0	0	0	0	217
TRINITY_DN35971_c0_g1::TRINITY_DN35971_c0_g1_i1::g.31639::m.31639	9.5971	5.0139	4.6676	4.6944	4.4695	4.5179	4.5768	0	4.5502	9.106	5.0929	5.2489	4.7815	4.9475	2	1	1	1	1	1	1	0	1	2	1	1	1	1	221
TRINITY_DN35980_c0_g1::TRINITY_DN35980_c0_g1_i1::g.31619::m.31619	7.9141	8.2692	7.6981	7.7423	7.3713	7.4511	7.5483	7.6635	7.5045	7.509	8.3995	8.6568	7.8859	8.1597	1	1	1	1	1	1	1	1	1	1	1	1	1	1	134
TRINITY_DN36007_c0_g1::TRINITY_DN36007_c0_g1_i1::g.26178::m.26178	39.2772	27.3598	25.4703	38.4249	36.5834	24.6532	18.7309	44.3724	18.6222	31.0558	13.8954	14.3211	26.0916	13.4987	6	4	4	6	6	4	3	7	3	5	2	2	4	2	162
TRINITY_DN36022_c0_g1::TRINITY_DN36022_c0_g1_i1::g.26168::m.26168	4.3109	4.5044	0	0	0	0	0	4.1744	0	4.0903	0	4.7155	0	0	1	1	0	0	0	0	0	1	0	1	0	1	0	0	246
TRINITY_DN36029_c0_g1::TRINITY_DN36029_c0_g1_i1::g.26181::m.26181	4.7986	0	9.3353	9.3889	4.4695	4.5179	0	4.6466	0	0	0	0	4.7815	4.9475	1	0	2	2	1	1	0	1	0	0	0	0	1	1	221
TRINITY_DN36054_c0_g1::TRINITY_DN36054_c0_g1_i1::g.26170::m.26170	0	0	3.3821	0	0	0	0	0	3.297	0	0	0	0	0	0	0	1	0	0	0	0	0	1	0	0	0	0	0	305
TRINITY_DN36072_c0_g1::TRINITY_DN36072_c0_g1_i2::g.26185::m.26185	0	0	0	0	0	0	4.4954	4.564	4.4693	0	0	0	0	0	0	0	0	0	0	0	1	1	1	0	0	0	0	0	225
TRINITY_DN36114_c0_g1::TRINITY_DN36114_c0_g1_i1::g.10429::m.10429	7.0699	3.6936	10.3155	3.4582	6.585	0	3.3716	3.423	3.352	3.354	0	0	3.5224	3.6447	2	1	3	1	2	0	1	1	1	1	0	0	1	1	300
TRINITY_DN36162_c0_g1::TRINITY_DN36162_c0_g1_i1::g.10446::m.10446	9.9111	6.9039	6.4271	9.696	18.4626	3.1104	3.151	12.7963	0	0	3.5063	0	3.2919	3.4062	3	2	2	3	6	1	1	4	0	0	1	0	1	1	321
TRINITY_DN36174_c0_g1::TRINITY_DN36174_c0_g1_i1::g.10448::m.10448	0	0	7.935	7.9806	15.1962	15.3608	15.561	15.7985	7.7354	7.7401	25.9738	8.9231	32.5142	33.643	0	0	1	1	2	2	2	2	1	1	3	1	4	4	130
TRINITY_DN36212_c0_g1::TRINITY_DN36212_c0_g1_i1::g.10726::m.10726	8.9872	0	0	0	0	0	0	0	0	0	0	4.9153	4.4776	0	2	0	0	0	0	0	0	0	0	0	0	1	1	0	236
TRINITY_DN36241_c0_g1::TRINITY_DN36241_c0_g1_i1::g.10733::m.10733	18.0764	18.8876	17.5832	17.6842	16.8367	22.6921	17.2409	35.0081	17.1409	17.1513	12.7901	19.7729	12.0081	24.85	3	3	3	3	3	4	3	6	3	3	2	3	2	4	176
TRINITY_DN3632_c0_g1::TRINITY_DN3632_c0_g1_i1::g.6725::m.6725	0	0	0	0	0	0	4.3786	4.4455	0	0	0	0	4.5745	0	0	0	0	0	0	0	1	1	0	0	0	0	1	0	231
TRINITY_DN36323_c0_g2::TRINITY_DN36323_c0_g2_i1::g.36381::m.36381	0	0	0	0	5.9864	0	0	6.2237	0	0	0	0	0	0	0	0	0	0	1	0	0	1	0	0	0	0	0	0	165
TRINITY_DN3633_c0_g1::TRINITY_DN3633_c0_g1_i1::g.6730::m.6730	5.0499	0	0	4.9403	4.7036	0	0	0	4.7886	0	0	0	5.032	5.2067	1	0	0	1	1	0	0	0	1	0	0	0	1	1	210
TRINITY_DN36349_c0_g1::TRINITY_DN36349_c0_g1_i1::g.36388::m.36388	2.1866	2.2847	0	0	2.0366	2.0587	2.0855	0	2.0734	2.0747	0	2.3918	2.1788	2.2544	1	1	0	0	1	1	1	0	1	1	0	1	1	1	485
TRINITY_DN36351_c0_g1::TRINITY_DN36351_c0_g1_i2::g.36390::m.36390	0	0	0	0	0	0	0	0	0	0	3.2066	3.3049	0	0	0	0	0	0	0	0	0	0	0	0	1	1	0	0	351
TRINITY_DN36425_c0_g1::TRINITY_DN36425_c0_g1_i1::g.20506::m.20506	8.6925	9.0825	0	0	8.0963	0	0	0	0	0	0	0	0	0	1	1	0	0	1	0	0	0	0	0	0	0	0	0	122
TRINITY_DN36430_c0_g1::TRINITY_DN36430_c0_g1_i1::g.20504::m.20504	14.729	7.6949	14.327	14.4093	6.8594	13.8674	14.0481	7.1313	13.9667	20.9627	7.8162	8.0556	7.3383	7.593	2	1	2	2	1	2	2	1	2	3	1	1	1	1	144
TRINITY_DN36467_c0_g1::TRINITY_DN36467_c0_g1_i1::g.20502::m.20502	0	31.9636	29.7561	19.9514	18.9952	28.8015	9.7256	19.7482	19.3385	19.3502	21.6448	11.1539	10.1607	21.0269	0	3	3	2	2	3	1	2	2	2	2	1	1	2	104
TRINITY_DN365_c0_g1::TRINITY_DN365_c0_g1_i1::g.33665::m.33665	19.0506	6.6352	0	6.2124	11.8294	5.9788	0	0	0	6.0252	0	0	0	0	3	1	0	1	2	1	0	0	0	1	0	0	0	0	167
TRINITY_DN36539_c0_g1::TRINITY_DN36539_c0_g1_i1::g.20836::m.20836	7.1173	3.7184	6.9231	10.4443	6.6292	6.701	6.7884	6.892	3.3745	10.1296	7.5539	3.8926	10.638	11.0074	2	1	2	3	2	2	2	2	1	3	2	1	3	3	298
TRINITY_DN36617_c0_g1::TRINITY_DN36617_c0_g1_i1::g.5670::m.5670	3.957	0	0	0	0	0	3.7741	0	3.7522	0	0	8.6568	0	4.0798	1	0	0	0	0	0	1	0	1	0	0	2	0	1	268
TRINITY_DN36622_c0_g1::TRINITY_DN36622_c0_g1_i1::g.5661::m.5661	3.9277	4.104	3.8205	3.8425	3.6583	3.698	7.4923	3.8034	7.4489	3.7267	4.1686	0	3.9137	4.0496	1	1	1	1	1	1	2	1	2	1	1	0	1	1	270
TRINITY_DN36673_c0_g1::TRINITY_DN36673_c0_g1_i1::g.5665::m.5665	4.3285	4.5227	4.2104	8.4692	4.0316	8.1506	8.2569	4.1914	8.209	4.107	9.188	4.7347	0	8.9257	1	1	1	2	1	2	2	1	2	1	2	1	0	2	245
TRINITY_DN36679_c0_g1::TRINITY_DN36679_c0_g1_i1::g.5681::m.5681	10.6403	14.8237	10.35	10.4094	13.2141	16.6965	20.297	10.3034	13.4528	16.8262	15.0573	11.6389	10.6025	14.6274	3	4	3	3	4	5	6	3	4	5	4	3	3	4	299
TRINITY_DN36681_c0_g1::TRINITY_DN36681_c0_g1_i1::g.5668::m.5668	0	0	0	10.6407	0	0	0	0	0	0	0	0	0	5.6072	0	0	0	2	0	0	0	0	0	0	0	0	0	1	195
TRINITY_DN36699_c0_g1::TRINITY_DN36699_c0_g1_i1::g.5689::m.5689	0	0	0	0	0	0	5.5882	0	0	0	0	0	0	6.0409	0	0	0	0	0	0	1	0	0	0	0	0	0	1	181
TRINITY_DN36710_c0_g1::TRINITY_DN36710_c0_g1_i1::g.31280::m.31280	9.3025	4.86	9.0486	4.5503	4.3322	4.3792	4.4363	4.504	4.4105	8.8264	4.9365	5.0878	4.6347	4.7956	2	1	2	1	1	1	1	1	1	2	1	1	1	1	228
TRINITY_DN36725_c0_g1::TRINITY_DN36725_c0_g1_i1::g.31267::m.31267	0	0	0	6.4842	6.1734	12.4807	0	0	0	0	0	0	0	0	0	0	0	1	1	2	0	0	0	0	0	0	0	0	160
TRINITY_DN36783_c0_g2::TRINITY_DN36783_c0_g2_i1::g.31275::m.31275	33.2701	21.7269	32.3622	20.3426	30.9883	35.2395	27.7658	32.2166	27.6047	19.7296	22.0692	27.2943	16.5759	30.0148	8	5	8	5	8	9	7	8	7	5	5	6	4	7	255
TRINITY_DN36855_c0_g1::TRINITY_DN36855_c0_g1_i1::g.14940::m.14940	2.9458	3.078	0	0	5.4875	2.7735	2.8096	2.8525	2.7933	0	0	3.2222	5.8706	0	1	1	0	0	2	1	1	1	1	0	0	1	2	0	360
TRINITY_DN36894_c0_g1::TRINITY_DN36894_c0_g1_i1::g.14951::m.14951	5.1231	5.353	4.9833	5.0119	4.7717	0	4.8863	4.9609	0	4.8609	5.4373	5.6039	0	5.2821	1	1	1	1	1	1	1	1	0	1	1	1	1	1	207
TRINITY_DN36902_c0_g1::TRINITY_DN36902_c0_g1_i1::g.15192::m.15192	17.6748	9.2339	17.1924	8.6456	16.4625	0	8.4289	8.5575	16.76	8.3851	18.7588	19.3335	8.8059	18.2233	2	1	2	1	2	0	1	1	2	1	2	2	1	2	120
TRINITY_DN36927_c0_g1::TRINITY_DN36927_c0_g1_i1::g.15189::m.15189	5.1731	0	0	0	0	0	9.868	0	0	0	5.4904	0	0	0	1	0	0	0	0	0	2	0	0	0	1	0	0	0	205
TRINITY_DN3693_c0_g1::TRINITY_DN3693_c0_g1_i1::g.6720::m.6720	19.1654	20.0254	12.4283	12.4997	11.9006	24.0591	0	18.5585	12.1157	12.123	13.5606	20.964	12.7315	6.5867	3	3	2	2	2	4	0	3	2	2	2	3	2	1	166
TRINITY_DN37000_c0_g1::TRINITY_DN37000_c0_g1_i1::g.15197::m.15197	0	0	0	0	0	0	0	0	0	0	8.3995	0	0	8.1597	0	0	0	0	0	0	0	0	0	0	1	0	0	1	134
TRINITY_DN37021_c0_g1::TRINITY_DN37021_c0_g1_i1::g.10097::m.10097	5.859	0	0	5.7319	0	0	0	0	5.5558	0	0	0	0	0	1	0	0	1	0	0	0	0	1	0	0	0	0	0	181
TRINITY_DN37056_c0_g1::TRINITY_DN37056_c0_g1_i1::g.10091::m.10091	7.7408	8.0881	15.0591	0	14.4197	7.288	0	0	7.3401	0	0	0	7.7132	0	1	1	2	0	2	1	0	0	1	0	0	0	1	0	137
TRINITY_DN37088_c0_g1::TRINITY_DN37088_c0_g1_i1::g.10093::m.10093	3.4099	0	3.3169	0	0	0	0	0	0	0	0	0	0	0	1	0	1	0	0	0	0	0	0	0	0	0	0	0	311
TRINITY_DN37115_c1_g1::TRINITY_DN37115_c1_g1_i1::g.35466::m.35466	6.9313	7.2423	6.7421	13.5617	6.4559	0	0	0	0	0	0	0	0	0	1	1	1	2	1	0	0	0	0	0	0	0	0	0	153
TRINITY_DN37125_c0_g1::TRINITY_DN37125_c0_g1_i1::g.35472::m.35472	8.7643	9.1576	0	0	0	0	0	0	0	0	9.3019	9.5869	0	9.0363	1	1	0	0	0	0	0	0	0	0	1	1	0	1	121
TRINITY_DN37158_c0_g1::TRINITY_DN37158_c0_g1_i1::g.35471::m.35471	0	0	0	0	0	0	0	0	9.5771	0	0	0	10.0639	0	0	0	0	0	0	0	0	0	1	0	0	0	1	0	105
TRINITY_DN37176_c0_g1::TRINITY_DN37176_c0_g1_i1::g.35475::m.35475	0	0	0	0	8.8192	8.9148	0	0	8.9786	8.984	10.0494	0	9.4349	9.7625	0	0	0	0	1	1	0	0	1	1	1	0	1	1	112
TRINITY_DN37213_c0_g1::TRINITY_DN37213_c0_g1_i1::g.19695::m.19695	0	0	0	0	3.3483	3.3846	3.4287	3.481	0	0	0	0	0	0	0	0	0	0	1	1	1	1	0	0	0	0	0	0	295
TRINITY_DN37231_c0_g1::TRINITY_DN37231_c0_g1_i1::g.19696::m.19696	0	0	6.0679	0	0	0	0	6.0406	0	0	0	0	0	6.4318	0	0	1	0	0	0	0	1	0	0	0	0	0	1	170
TRINITY_DN37282_c0_g2::TRINITY_DN37282_c0_g2_i1::g.19688::m.19688	7.539	7.8773	7.3333	4.9169	7.0219	11.83	7.1905	4.8668	9.5318	7.1531	10.6685	8.2465	5.0081	7.773	3	3	3	2	3	5	3	2	4	3	4	3	2	3	422
TRINITY_DN37310_c0_g1::TRINITY_DN37310_c0_g1_i1::g.4627::m.4627	0	4.2948	0	4.0212	0	3.87	3.9204	3.9803	0	7.8001	0	0	0	0	0	1	0	1	0	1	1	1	0	2	0	0	0	0	258
TRINITY_DN37350_c0_g1::TRINITY_DN37350_c0_g1_i1::g.4629::m.4629	10.3969	10.8634	0	10.1713	9.6838	9.7888	0	10.0677	9.8588	0	22.0692	11.3726	0	10.7196	1	1	0	1	1	1	0	1	1	0	2	1	0	1	102
TRINITY_DN37376_c0_g1::TRINITY_DN37376_c0_g1_i1::g.4657::m.4657	4.6717	0	4.5443	0	0	0	4.4558	0	4.43	0	0	0	0	0	1	0	1	0	0	0	1	0	1	0	0	0	0	0	227
TRINITY_DN37390_c0_g1::TRINITY_DN37390_c0_g1_i1::g.4652::m.4652	8.034	8.3945	23.4442	15.7193	22.4489	22.6921	45.9758	54.4571	60.9454	53.3596	59.6872	43.9397	64.0431	82.8332	1	1	3	2	3	3	6	7	8	7	7	5	8	10	132		*
TRINITY_DN37398_c0_g1::TRINITY_DN37398_c0_g1_i1::g.4630::m.4630	0	0	9.1287	9.1812	8.7412	8.8359	8.951	0	8.8991	8.9045	9.9604	20.5311	9.3514	0	0	0	1	1	1	1	1	0	1	1	1	2	1	0	113
TRINITY_DN37426_c0_g1::TRINITY_DN37426_c0_g1_i1::g.4961::m.4961	8.9116	0	0	0	8.3004	8.3904	8.4997	0	8.4504	0	9.4582	9.748	8.8799	0	1	0	0	0	1	1	1	0	1	0	1	1	1	0	119
TRINITY_DN37446_c0_g1::TRINITY_DN37446_c0_g1_i1::g.4968::m.4968	4.3285	9.0455	12.6312	8.4692	4.0316	4.0753	4.1284	8.3829	4.1045	4.107	9.188	9.4695	4.3131	4.4628	1	2	3	2	1	1	1	2	1	1	2	2	1	1	245
TRINITY_DN37456_c0_g1::TRINITY_DN37456_c0_g1_i1::g.4966::m.4966	0	0	0	0	5.5805	0	0	0	5.6814	0	0	13.1074	11.9402	0	0	0	0	0	1	0	0	0	1	0	0	2	2	0	177
TRINITY_DN37460_c0_g1::TRINITY_DN37460_c0_g1_i1::g.4963::m.4963	0	0	0	0	0	0	0	0	0	0	28.8597	29.7438	45.1586	9.3453	0	0	0	0	0	0	0	0	0	0	3	3	5	1	117				*
TRINITY_DN37564_c0_g1::TRINITY_DN37564_c0_g1_i1::g.30785::m.30785	0	0	0	2.1391	0	0	2.0855	2.1173	2.0734	0	2.3207	2.3918	0	0	0	0	0	1	0	0	1	1	1	0	1	1	0	0	485
TRINITY_DN37569_c0_g1::TRINITY_DN37569_c0_g1_i1::g.30784::m.30784	8.285	4.3284	4.0295	0	3.8584	0	0	0	0	0	0	0	0	0	2	1	1	0	1	0	0	0	0	0	0	0	0	0	256
TRINITY_DN37621_c0_g1::TRINITY_DN37621_c0_g1_i1::g.14553::m.14553	8.1108	10.5934	3.9447	11.9022	7.5545	13.3636	11.6038	7.854	7.691	11.5435	15.0644	15.5259	16.1638	14.6344	4	5	2	6	4	7	6	4	4	6	7	7	8	7	523
TRINITY_DN3764_c0_g1::TRINITY_DN3764_c0_g1_i1::g.15655::m.15655	0	0	4.2276	0	0	8.184	4.1454	8.4173	0	4.1238	0	4.7541	4.3308	4.4811	0	0	1	0	0	2	1	2	0	1	0	1	1	1	244
TRINITY_DN37716_c0_g1::TRINITY_DN37716_c0_g1_i1::g.14605::m.14605	3.263	3.4094	3.174	3.1922	3.0392	3.0722	6.2244	3.1597	3.0942	3.096	0	3.5693	0	3.3643	1	1	1	1	1	1	2	1	1	1	0	1	0	1	325
TRINITY_DN37717_c0_g1::TRINITY_DN37717_c0_g1_i2::g.14597::m.14597	0	0	0	0	0	0	0	0	4.8346	0	5.4112	5.577	0	0	0	0	0	0	0	0	0	0	1	0	1	1	0	0	208
TRINITY_DN37721_c0_g2::TRINITY_DN37721_c0_g2_i1::g.14595::m.14595	7.7977	24.4427	15.1698	15.2569	14.5258	22.0247	29.749	22.6523	14.7882	22.1958	16.5519	8.5295	23.3098	16.0794	1	3	2	2	2	3	4	3	2	3	2	1	3	2	136
TRINITY_DN37728_c0_g1::TRINITY_DN37728_c0_g1_i1::g.14608::m.14608	0	0	0	0	0	0	0	0	0	0	32.5566	19.1737	30.566	18.0727	0	0	0	0	0	0	0	0	0	0	7	4	7	4	242				*
TRINITY_DN37734_c0_g1::TRINITY_DN37734_c0_g1_i1::g.14593::m.14593	53.0243	41.5526	45.1301	32.421	18.5203	12.4807	31.6083	12.8363	25.14	6.2888	14.0691	0	0	6.8337	8	6	7	5	3	2	5	2	4	1	2	0	0	1	160			*
TRINITY_DN37750_c1_g1::TRINITY_DN37750_c1_g1_i2::g.14611::m.14611	6.506	0	0	12.7297	6.0598	12.251	6.2053	0	6.1693	6.1731	0	7.1166	6.4829	13.4159	1	0	0	2	1	2	1	0	1	1	0	1	1	2	163
TRINITY_DN37860_c0_g1::TRINITY_DN37860_c0_g1_i1::g.48::m.48	55.1925	65.9075	57.5211	50.1381	62.423	66.811	48.8813	57.2623	48.5978	56.1083	54.3936	73.3091	62.8527	69.0995	14	16	15	13	17	18	13	15	13	15	13	17	16	17	269
TRINITY_DN37862_c0_g1::TRINITY_DN37862_c0_g1_i1::g.51::m.51	7.6294	7.9717	7.4212	7.4638	7.1061	7.1831	7.2767	7.3878	0	7.2389	16.1947	0	0	7.8662	1	1	1	1	1	1	1	1	0	1	2	0	0	1	139
TRINITY_DN37976_c0_g1::TRINITY_DN37976_c0_g1_i1::g.25261::m.25261	9.6408	0	9.3777	9.4316	0	0	9.1952	0	0	0	10.2321	0	0	0	1	0	1	1	0	0	1	0	0	0	1	0	0	0	110
TRINITY_DN37983_c0_g1::TRINITY_DN37983_c0_g1_i1::g.25262::m.25262	6.628	3.4627	6.4472	3.2421	6.1734	6.2403	0	3.2091	3.1425	3.1444	3.5173	0	3.3022	3.4169	2	1	2	1	2	2	0	1	1	1	1	0	1	1	320
TRINITY_DN38211_c0_g1::TRINITY_DN38211_c0_g1_i1::g.4285::m.4285	0	0	8.0589	0	0	0	23.7063	24.0681	15.7125	15.722	96.7252	108.751	57.7889	68.3374	8	9	8	8	8	8	10	12	8	14	17	19	16	15	128
TRINITY_DN38358_c1_g1::TRINITY_DN38358_c1_g1_i1::g.30050::m.30050	0	0	6.1769	0	11.8294	0	0	0	0	0	0	0	0	0	0	0	1	0	2	0	0	0	0	0	0	0	0	0	167
TRINITY_DN38469_c0_g1::TRINITY_DN38469_c0_g1_i1::g.13940::m.13940	0	0	8.5252	0	0	0	0	8.4868	0	0	0	0	0	0	0	0	1	0	0	0	0	1	0	0	0	0	0	0	121
TRINITY_DN38566_c0_g1::TRINITY_DN38566_c0_g1_i2::g.39419::m.39419	0	6.0221	11.2124	5.6384	0	0	5.4971	0	0	0	0	0	0	0	0	1	2	1	0	0	1	0	0	0	0	0	0	0	184
TRINITY_DN38682_c0_g1::TRINITY_DN38682_c0_g1_i1::g.39490::m.39490	5.4947	5.7413	5.3448	5.3755	0	0	5.2408	5.3207	0	5.2135	0	6.0104	5.4752	5.6653	1	1	1	1	0	0	1	1	0	1	0	1	1	1	193
TRINITY_DN38738_c0_g1::TRINITY_DN38738_c0_g1_i1::g.24942::m.24942	0	0	5.6678	5.7004	5.4272	0	0	0	5.5253	0	6.1842	0	5.8061	0	0	0	1	1	1	0	0	0	1	0	1	0	1	0	182
TRINITY_DN38777_c0_g2::TRINITY_DN38777_c0_g2_i1::g.24930::m.24930	0	0	0	0	0	0	0	0	0	10.1637	0	0	10.6739	0	0	0	0	0	0	0	0	0	0	1	0	0	1	0	99
TRINITY_DN38795_c0_g1::TRINITY_DN38795_c0_g1_i1::g.24935::m.24935	0	0	7.935	0	0	0	7.7805	0	0	0	0	0	0	0	0	0	1	0	0	0	1	0	0	0	0	0	0	0	130
TRINITY_DN39061_c0_g1::TRINITY_DN39061_c0_g1_i2::g.3808::m.3808	0	0	5.2363	0	0	0	0	0	5.1046	0	0	0	0	0	0	0	1	0	0	0	0	0	1	0	0	0	0	0	197
TRINITY_DN39113_c0_g1::TRINITY_DN39113_c0_g1_i1::g.29483::m.29483	11.9156	12.4502	11.5904	17.4855	11.0983	11.2186	11.3648	11.5383	11.2989	11.3057	12.6464	6.5169	11.8732	18.4281	2	2	2	3	2	2	2	2	2	2	2	1	2	3	178
TRINITY_DN39121_c0_g1::TRINITY_DN39121_c0_g1_i1::g.29475::m.29475	7.1654	14.9739	0	0	0	0	0	0	0	0	0	0	0	0	1	2	0	0	0	0	0	0	0	0	0	0	0	0	148
TRINITY_DN39133_c0_g1::TRINITY_DN39133_c0_g1_i1::g.29466::m.29466	8.4165	17.5884	16.3737	16.4678	7.8393	7.9242	8.0275	16.3001	7.981	15.9716	8.9328	9.2064	16.7732	8.6778	1	2	2	2	1	1	1	2	1	2	1	1	2	1	126
TRINITY_DN39142_c0_g1::TRINITY_DN39142_c0_g1_i1::g.29480::m.29480	4.1916	8.7594	0	8.2014	3.9042	3.9465	3.9979	0	0	7.9542	0	9.17	8.3534	4.3217	1	2	0	2	1	1	1	0	0	2	0	2	2	1	253
TRINITY_DN39169_c0_g1::TRINITY_DN39169_c0_g1_i1::g.29481::m.29481	44.9676	31.3235	32.8053	40.3258	34.9029	31.7529	32.1668	32.6577	39.0869	31.9996	39.7714	28.6928	26.1377	27.0452	12	8	9	11	11	9	10	9	11	9	10	7	7	7	283
TRINITY_DN39200_c0_g1::TRINITY_DN39200_c0_g1_i1::g.29473::m.29473	5.795	6.055	0	0	0	10.9121	0	0	0	0	0	0	0	0	1	1	0	0	0	2	0	0	0	0	0	0	0	0	183
TRINITY_DN39208_c0_g1::TRINITY_DN39208_c0_g1_i2::g.13512::m.13512	0	0	0	0	6.8594	6.9337	0	0	0	0	0	0	0	0	0	0	0	0	1	1	0	0	0	0	0	0	0	0	144
TRINITY_DN39218_c0_g1::TRINITY_DN39218_c0_g1_i1::g.13520::m.13520	8.3503	13.0874	8.1224	12.2536	15.5551	15.7237	11.9465	12.1288	15.8362	11.8844	8.8624	13.7009	8.3206	12.9142	2	3	2	3	4	4	3	3	4	3	2	3	2	3	254
TRINITY_DN39220_c0_g1::TRINITY_DN39220_c0_g1_i1::g.13508::m.13508	25.1002	13.1133	12.2076	12.2778	17.5341	11.816	11.97	12.1527	11.9006	11.9078	13.3199	13.7279	12.5055	6.4698	4	2	2	2	3	2	2	2	2	2	2	2	2	1	169
TRINITY_DN39231_c0_g1::TRINITY_DN39231_c0_g1_i1::g.13527::m.13527	0	0	0	7.685	0	0	0	7.6067	0	0	0	0	0	0	0	0	0	1	0	0	0	1	0	0	0	0	0	0	135
TRINITY_DN39235_c0_g1::TRINITY_DN39235_c0_g1_i2::g.13506::m.13506	4.1751	4.3625	0	0	0	0	0	0	0	0	0	0	0	0	1	1	0	0	0	0	0	0	0	0	0	0	0	0	254
TRINITY_DN39281_c0_g1::TRINITY_DN39281_c0_g1_i1::g.13517::m.13517	3.7341	0	0	0	0	0	0	3.6159	0	3.543	0	0	0	0	1	0	0	0	0	0	0	1	0	1	0	0	0	0	284
TRINITY_DN39330_c0_g1::TRINITY_DN39330_c0_g1_i1::g.38994::m.38994	4.887	5.1063	4.7537	4.781	4.5519	0	4.6611	4.7323	4.6341	4.6369	5.1868	5.3457	4.8696	5.0387	1	1	1	1	1	0	1	1	1	1	1	1	1	1	217
TRINITY_DN39353_c0_g1::TRINITY_DN39353_c0_g1_i1::g.38995::m.38995	0	0	0	0	0	0	6.9279	0	0	0	0	0	7.2377	0	0	0	0	0	0	0	1	0	0	0	0	0	1	0	146
TRINITY_DN39365_c0_g1::TRINITY_DN39365_c0_g1_i2::g.39007::m.39007	0	5.4052	0	0	0	4.8705	4.934	0	4.9054	4.9083	0	0	5.1547	0	0	1	0	0	0	1	1	0	1	1	0	0	1	0	205
TRINITY_DN39376_c0_g1::TRINITY_DN39376_c0_g1_i1::g.39011::m.39011	0	0	0	0	0	0	0	0	1.6246	1.6255	0	0	0	0	0	0	0	0	0	0	0	0	1	1	0	0	0	0	619
TRINITY_DN394_c0_g1::TRINITY_DN394_c0_g1_i1::g.33677::m.33677	3.477	0	0	3.4015	0	0	0	0	0	0	0	0	0	0	1	0	0	1	0	0	0	0	0	0	0	0	0	0	305
TRINITY_DN39417_c1_g1::TRINITY_DN39417_c1_g1_i2::g.39064::m.39064	0	0	0	6.9629	6.6292	6.701	0	6.892	0	0	7.5539	0	0	7.3382	0	0	0	1	1	1	0	1	0	0	1	0	0	1	149
TRINITY_DN39442_c0_g1::TRINITY_DN39442_c0_g1_i2::g.39088::m.39088	6.2017	0	12.0649	6.0671	0	0	11.83	6.0053	11.7614	0	0	0	6.1796	0	1	0	2	1	0	0	2	1	2	0	0	0	1	0	171
TRINITY_DN39466_c0_g1::TRINITY_DN39466_c0_g1_i1::g.39071::m.39071	0	0	7.0654	0	6.7654	0	0	0	0	6.8918	7.7091	0	0	0	0	0	1	0	1	0	0	0	0	1	1	0	0	0	146
TRINITY_DN39479_c0_g1::TRINITY_DN39479_c0_g1_i1::g.39082::m.39082	0	0	3.4616	0	3.3146	0	3.3942	0	0	0	0	3.8926	0	3.6691	0	0	1	0	1	0	1	0	0	0	0	1	0	1	298
TRINITY_DN39544_c0_g1::TRINITY_DN39544_c0_g1_i1::g.24180::m.24180	8.9492	18.7016	17.41	13.1326	16.6709	12.6386	8.5356	12.9988	16.9722	8.4912	9.4981	9.7891	17.8348	13.8405	2	4	4	3	4	3	2	3	4	2	2	2	4	3	237
TRINITY_DN3958_c0_g1::TRINITY_DN3958_c0_g1_i1::g.9405::m.9405	7.9141	16.5384	7.6981	0	0	7.4511	0	7.6635	7.5045	7.509	8.3995	0	0	16.3194	1	2	1	0	0	1	0	1	1	1	1	0	0	2	134
TRINITY_DN39590_c0_g1::TRINITY_DN39590_c0_g1_i1::g.24159::m.24159	19.8222	0	0	9.696	0	0	9.453	19.1945	0	9.4038	0	0	0	0	2	0	0	1	0	0	1	2	0	1	0	0	0	0	107
TRINITY_DN39592_c0_g1::TRINITY_DN39592_c0_g1_i1::g.24176::m.24176	27.3674	28.5954	19.9654	20.0801	12.7452	19.3249	6.5256	13.2504	6.4877	19.475	14.523	22.4518	13.635	14.1084	4	4	3	3	2	3	1	2	1	3	2	3	2	2	155
TRINITY_DN39604_c0_g1::TRINITY_DN39604_c0_g1_i2::g.8514::m.8514	0	0	0	13.3009	6.3317	6.4003	0	13.1654	6.4462	0	0	0	0	0	0	0	0	2	1	1	0	2	1	0	0	0	0	0	156
TRINITY_DN39646_c0_g1::TRINITY_DN39646_c0_g1_i1::g.8509::m.8509	21.4963	33.6913	17.4248	24.5348	30.033	26.9852	27.3369	24.2849	30.5757	20.3961	19.0123	23.5137	17.8499	22.1635	6	9	5	7	9	8	8	7	9	6	5	6	5	6	296
TRINITY_DN39661_c0_g1::TRINITY_DN39661_c0_g1_i1::g.8507::m.8507	5.3832	0	5.2363	5.2664	5.014	10.1366	5.1343	5.2127	0	0	0	5.8884	0	11.1005	1	0	1	1	1	2	1	1	0	0	0	1	0	2	197
TRINITY_DN39662_c0_g1::TRINITY_DN39662_c0_g1_i1::g.8510::m.8510	0	0	0	0	0	0	0	0	0	0	7.0788	7.2957	6.646	6.8767	0	0	0	0	0	0	0	0	0	0	1	1	1	1	159
TRINITY_DN39679_c0_g1::TRINITY_DN39679_c0_g1_i1::g.8518::m.8518	0	2.7771	0	5.2004	0	0	0	0	0	0	0	2.9073	0	0	0	1	0	2	0	0	0	0	0	0	0	1	0	0	399
TRINITY_DN39709_c0_g1::TRINITY_DN39709_c0_g1_i1::g.34123::m.34123	0	0	0	0	0	0	3.2628	0	0	3.2458	0	0	0	0	0	0	0	0	0	0	1	0	0	1	0	0	0	0	310
TRINITY_DN39719_c0_g1::TRINITY_DN39719_c0_g1_i1::g.34120::m.34120	0	0	0	0	0	0	0	4.985	0	0	0	0	5.1297	0	0	0	0	0	0	0	0	1	0	0	0	0	1	0	206
TRINITY_DN39791_c0_g1::TRINITY_DN39791_c0_g1_i1::g.34104::m.34104	4.9555	20.7116	4.8203	9.696	0	13.997	9.453	14.3959	9.3981	0	0	5.4206	14.8137	0	1	4	1	2	0	3	2	3	2	0	0	1	3	0	214
TRINITY_DN39806_c0_g1::TRINITY_DN39806_c0_g1_i1::g.34186::m.34186	21.9411	7.6419	14.2282	14.31	20.4362	13.7718	13.9513	21.2463	13.8703	20.8181	15.5245	32.0002	36.4383	15.0814	3	1	2	2	3	2	2	3	2	3	2	4	5	2	145
TRINITY_DN39806_c0_g2::TRINITY_DN39806_c0_g2_i1::g.34187::m.34187	11.7397	8.1776	11.4193	15.3132	18.2242	29.4746	3.7323	7.5786	11.1321	14.8518	37.3792	38.5243	15.5972	40.3468	3	2	3	4	5	8	1	2	3	4	9	9	4	10	271				*
TRINITY_DN39819_c0_g1::TRINITY_DN39819_c0_g1_i1::g.34185::m.34185	5.7015	11.9147	5.5459	5.5778	5.3105	5.368	5.438	5.521	10.8129	5.4097	6.0512	6.2366	5.6812	5.8785	1	2	1	1	1	1	1	1	2	1	1	1	1	1	186
TRINITY_DN39841_c0_g1::TRINITY_DN39841_c0_g1_i1::g.34182::m.34182	28.6618	29.9478	27.8796	28.0398	17.7973	26.9852	27.3369	37.0056	18.1189	18.1299	10.1399	0	19.0398	29.5513	3	3	3	3	2	3	3	4	2	2	1	0	2	3	111
TRINITY_DN39883_c0_g1::TRINITY_DN39883_c0_g1_i1::g.34193::m.34193	0	0	7.2644	0	0	0	7.123	0	0	0	0	0	0	0	0	0	1	0	0	0	1	0	0	0	0	0	0	0	142
TRINITY_DN39926_c0_g1::TRINITY_DN39926_c0_g1_i1::g.18419::m.18419	0	0	0	4.964	4.7261	4.7773	4.8396	0	4.8115	4.8144	5.3853	5.5503	0	5.2316	0	0	0	1	1	1	1	0	1	1	1	1	0	1	209
TRINITY_DN39942_c0_g1::TRINITY_DN39942_c0_g1_i1::g.18416::m.18416	20.3939	8.5236	15.8699	7.9806	22.7943	19.201	23.3415	7.8993	15.4708	11.6101	8.6579	4.4616	16.2571	12.6161	5	2	4	2	6	5	6	2	4	3	2	1	4	3	260
TRINITY_DN39958_c0_g1::TRINITY_DN39958_c0_g1_i1::g.18414::m.18414	25.2496	13.1913	18.4205	30.8771	23.5179	17.8295	18.0619	12.2251	11.9714	17.968	20.0987	13.8096	37.7397	19.525	4	2	3	5	4	3	3	2	2	3	3	2	6	3	168
TRINITY_DN40004_c0_g2::TRINITY_DN40004_c0_g2_i1::g.29682::m.29682	13.7132	0	4.4463	4.4719	0	0	4.3598	4.4263	4.3345	0	0	0	4.5548	0	3	0	1	1	0	0	1	1	1	0	0	0	1	0	232
TRINITY_DN40040_c0_g1::TRINITY_DN40040_c0_g1_i1::g.29696::m.29696	5.4106	5.6534	5.263	0	10.0791	10.1883	5.1605	5.2393	0	0	0	11.8368	0	0	1	1	1	0	2	2	1	1	0	0	0	2	0	0	196
TRINITY_DN40045_c0_g1::TRINITY_DN40045_c0_g1_i1::g.29667::m.29667	5.7015	0	0	11.1556	0	0	0	0	0	0	6.0512	0	11.3625	0	1	0	0	2	0	0	0	0	0	0	1	0	2	0	186
TRINITY_DN40051_c0_g1::TRINITY_DN40051_c0_g1_i1::g.29686::m.29686	0	0	3.849	0	0	3.7256	3.7741	0	0	0	0	0	0	0	0	0	1	0	0	1	1	0	0	0	0	0	0	0	268
TRINITY_DN40054_c0_g1::TRINITY_DN40054_c0_g1_i1::g.29693::m.29693	0	0	0	0	0	0	9.3654	0	0	0	135.48	150.371	88.0593	60.7443	0	0	0	0	0	0	1	0	0	0	13	14	9	6	108				*
TRINITY_DN40063_c0_g1::TRINITY_DN40063_c0_g1_i1::g.29672::m.29672	43.7313	41.8858	42.538	42.7824	30.549	41.1733	45.1858	31.7599	38.0124	58.782	30.9424	43.8491	32.6818	30.0591	12	11	12	12	9	12	13	9	11	17	8	11	9	8	291
TRINITY_DN40067_c0_g1::TRINITY_DN40067_c0_g1_i1::g.29684::m.29684	0	0	0	0	0	0	0	0	2.9751	0	3.33	6.864	3.1264	3.2349	0	0	0	0	0	0	0	0	1	0	1	2	1	1	338
TRINITY_DN40099_c0_g1::TRINITY_DN40099_c0_g1_i1::g.29670::m.29670	0	5.1063	0	0	4.5519	0	0	0	0	0	0	0	0	0	0	1	0	0	1	0	0	0	0	0	0	0	0	0	217
TRINITY_DN40109_c0_g1::TRINITY_DN40109_c0_g1_i1::g.13555::m.13555	8.7643	18.3152	0	0	8.1632	8.2517	0	0	8.3107	0	9.3019	9.5869	0	0	1	2	0	0	1	1	0	0	1	0	1	1	0	0	121
TRINITY_DN40123_c0_g1::TRINITY_DN40123_c0_g1_i2::g.13561::m.13561	0	0	4.6466	0	4.4493	4.4975	0	4.6257	0	0	0	0	4.76	0	0	0	1	0	1	1	0	1	0	0	0	0	1	0	222
TRINITY_DN40124_c0_g1::TRINITY_DN40124_c0_g1_i1::g.13552::m.13552	5.356	8.3945	5.2098	7.8596	7.483	7.564	5.1084	5.1864	5.0788	5.0819	8.5267	8.7879	5.3369	5.5222	2	3	2	3	3	3	2	2	2	2	3	3	2	2	396
TRINITY_DN40125_c0_g1::TRINITY_DN40125_c0_g1_i1::g.13549::m.13549	2.5616	2.6765	0	0	2.3859	4.8234	4.8863	2.4804	2.429	2.4305	0	0	0	0	1	1	0	0	1	2	2	1	1	1	0	0	0	0	414
TRINITY_DN40127_c0_g1::TRINITY_DN40127_c0_g1_i1::g.13544::m.13544	0	0	0	4.8255	0	0	0	0	0	4.68	5.235	0	0	10.1711	0	0	0	1	0	0	0	0	0	1	1	0	0	2	215
TRINITY_DN40262_c0_g1::TRINITY_DN40262_c0_g1_i1::g.13738::m.13738	0	4.3971	4.0934	4.117	0	3.9621	0	4.075	0	3.9929	0	0	0	0	0	1	1	1	0	1	0	1	0	1	0	0	0	0	252
TRINITY_DN40267_c0_g2::TRINITY_DN40267_c0_g2_i1::g.13759::m.13759	0	0	0	0	2.8465	0	0	0	2.898	0	3.2436	0	0	0	0	0	0	0	1	0	0	0	1	0	1	0	0	0	347
TRINITY_DN40279_c0_g1::TRINITY_DN40279_c0_g1_i1::g.13761::m.13761	2.1555	4.5044	2.0966	6.326	4.0152	8.1175	6.1675	4.1744	4.0878	4.0903	4.5753	4.7155	2.1478	2.2224	1	2	1	3	2	4	3	2	2	2	2	2	1	1	492
TRINITY_DN40288_c0_g1::TRINITY_DN40288_c0_g1_i1::g.13749::m.13749	0	8.2692	7.6981	0	0	7.4511	0	15.3269	0	7.509	0	0	7.8859	16.3194	0	1	1	0	0	1	0	2	0	1	0	0	1	2	134
TRINITY_DN40294_c0_g1::TRINITY_DN40294_c0_g1_i1::g.13755::m.13755	0	3.8744	3.6068	0	0	0	3.5366	3.5906	0	3.5182	3.9354	0	0	0	0	1	1	0	0	0	1	1	0	1	1	0	0	0	286
TRINITY_DN40316_c0_g1::TRINITY_DN40316_c0_g1_i1::g.39281::m.39281	7.7408	4.0441	3.7648	3.7864	3.6049	3.644	3.6915	3.7478	3.6701	3.6723	0	0	3.8566	3.9905	2	1	1	1	1	1	1	1	1	1	0	0	1	1	274
TRINITY_DN40355_c0_g1::TRINITY_DN40355_c0_g1_i1::g.39292::m.39292	0	0	0	7.8596	7.483	0	0	7.7796	0	0	0	0	8.0054	8.2833	0	0	0	1	1	0	0	1	0	0	0	0	1	1	132
TRINITY_DN40365_c0_g1::TRINITY_DN40365_c0_g1_i1::g.39274::m.39274	29.0544	30.3581	42.3923	21.3179	33.8271	47.871	27.7114	35.168	34.4384	41.3511	53.9637	31.7811	28.951	52.4232	4	4	6	3	5	7	4	5	5	6	7	4	4	7	146
TRINITY_DN40375_c0_g1::TRINITY_DN40375_c0_g1_i1::g.39279::m.39279	0	0	6.2141	6.2498	5.9503	6.0148	24.3727	18.5585	18.1735	18.1845	189.848	202.652	133.68	131.735	2	2	2	2	2	1	5	4	4	4	29	30	22	21	166				*
TRINITY_DN40375_c0_g2::TRINITY_DN40375_c0_g2_i1::g.39280::m.39280	0	0	0	0	0	0	0	0	0	0	21.2364	0	9.969	10.3151	0	0	0	0	0	0	0	0	0	0	2	0	1	1	106
TRINITY_DN40460_c0_g1::TRINITY_DN40460_c0_g1_i1::g.24376::m.24376	0	0	0	0	5.3682	5.4264	5.4971	0	5.4652	5.4685	0	0	0	5.9424	0	0	0	0	1	1	1	0	1	1	0	0	0	1	184
TRINITY_DN40535_c0_g1::TRINITY_DN40535_c0_g1_i1::g.8546::m.8546	10.6049	0	0	0	0	0	0	0	0	0	0	0	5.2836	0	2	0	0	0	0	0	0	0	0	0	0	0	1	0	200
TRINITY_DN40539_c0_g1::TRINITY_DN40539_c0_g1_i1::g.8545::m.8545	4.9325	5.1538	0	4.8255	4.5942	0	0	0	0	0	0	0	0	5.0856	1	1	0	1	1	0	0	0	0	0	0	0	0	1	215
TRINITY_DN40555_c0_g1::TRINITY_DN40555_c0_g1_i1::g.8555::m.8555	9.195	9.6075	8.944	11.9939	8.5643	11.5428	5.8466	11.8717	8.7191	5.8162	6.506	6.7053	9.1622	9.4803	3	3	3	4	3	4	2	4	3	2	2	2	3	3	346
TRINITY_DN40561_c0_g1::TRINITY_DN40561_c0_g1_i1::g.8553::m.8553	41.1041	17.1794	15.993	24.1273	15.314	15.4799	7.8408	7.9605	23.386	7.8001	8.725	8.9923	8.1916	8.476	5	2	2	3	2	2	1	1	3	1	1	1	1	1	129
TRINITY_DN40563_c0_g1::TRINITY_DN40563_c0_g1_i1::g.8551::m.8551	0	4.3625	0	0	3.8888	3.9309	0	0	0	0	0	4.567	0	0	0	1	0	0	1	1	0	0	0	0	0	1	0	0	254
TRINITY_DN40564_c0_g1::TRINITY_DN40564_c0_g1_i1::g.8558::m.8558	5.5815	0	10.8584	0	10.3974	10.51	10.647	5.4048	10.5853	5.2958	11.8477	12.2106	5.5616	5.7547	1	0	2	0	2	2	2	1	2	1	2	2	1	1	190
TRINITY_DN40607_c0_g1::TRINITY_DN40607_c0_g1_i1::g.8727::m.8727	9.8193	10.2599	7.1635	12.0078	16.0052	6.9337	14.0481	4.7542	9.3111	2.3292	2.6054	2.6852	9.7844	5.062	4	4	3	5	7	3	6	2	4	1	1	1	4	2	432
TRINITY_DN40632_c0_g1::TRINITY_DN40632_c0_g1_i1::g.8738::m.8738	4.0788	0	3.9675	0	0	3.8402	0	0	0	3.87	0	0	0	0	1	0	1	0	0	1	0	0	0	1	0	0	0	0	260
TRINITY_DN40636_c0_g1::TRINITY_DN40636_c0_g1_i1::g.8761::m.8761	0	6.2251	0	5.8285	5.5492	5.6093	5.6824	5.7691	5.6494	11.3057	6.3232	6.5169	5.9366	6.1427	0	1	0	1	1	1	1	1	1	2	1	1	1	1	178
TRINITY_DN40666_c0_g1::TRINITY_DN40666_c0_g1_i1::g.8757::m.8757	3.535	14.7743	20.6309	6.9165	6.585	13.3127	10.1147	6.846	10.056	10.0621	30.0141	27.0669	7.0447	21.868	1	4	6	2	2	4	3	2	3	3	8	7	2	6	300
TRINITY_DN40675_c0_g1::TRINITY_DN40675_c0_g1_i1::g.8759::m.8759	8.9492	7.0131	8.705	10.9438	10.4193	8.4258	6.4017	12.9988	14.8506	12.7368	9.4981	4.8946	8.9174	11.5337	4	3	4	5	5	4	3	6	7	6	4	2	4	5	474
TRINITY_DN40753_c0_g1::TRINITY_DN40753_c0_g1_i1::g.34259::m.34259	19.6386	15.3899	4.7757	14.4093	13.7188	9.2449	9.3654	0	13.9667	13.9751	0	0	0	5.062	4	3	1	3	3	2	2	0	3	3	0	0	0	1	216
TRINITY_DN40758_c0_g1::TRINITY_DN40758_c0_g1_i1::g.34258::m.34258	0	0	9.7316	9.7875	9.3184	0	9.5421	0	0	0	0	0	0	0	0	0	1	1	1	0	1	0	0	0	0	0	0	0	106
TRINITY_DN40767_c0_g1::TRINITY_DN40767_c0_g1_i1::g.34231::m.34231	0	0	0	0	0	3.0816	0	0	0	0	3.4739	0	0	0	0	0	0	0	0	1	0	0	0	0	1	0	0	0	324
TRINITY_DN40778_c0_g1::TRINITY_DN40778_c0_g1_i1::g.34241::m.34241	7.6847	0	0	15.0358	0	7.2352	14.6589	0	0	0	0	0	7.6573	7.9232	1	0	0	2	0	1	2	0	0	0	0	0	1	1	138
TRINITY_DN40788_c0_g1::TRINITY_DN40788_c0_g1_i1::g.34262::m.34262	7.2636	7.5895	0	7.106	6.7654	6.8387	13.8557	7.0336	6.8877	0	7.7091	7.9453	14.4755	7.489	1	1	0	1	1	1	2	1	1	0	1	1	2	1	146
TRINITY_DN40808_c0_g1::TRINITY_DN40808_c0_g1_i1::g.18509::m.18509	0	0	0	0	0	5.0555	0	0	0	0	2.8494	0	0	0	0	0	0	0	0	2	0	0	0	0	1	0	0	0	395
TRINITY_DN40814_c0_g1::TRINITY_DN40814_c0_g1_i1::g.18506::m.18506	0	0	0	0	0	3.2523	0	0	0	0	3.6662	0	0	0	0	0	0	0	0	1	0	0	0	0	1	0	0	0	307
TRINITY_DN40841_c0_g2::TRINITY_DN40841_c0_g2_i1::g.18496::m.18496	0	8.1476	0	0	0	7.3416	0	0	0	0	0	0	0	0	0	1	0	0	0	1	0	0	0	0	0	0	0	0	136
TRINITY_DN40863_c0_g1::TRINITY_DN40863_c0_g1_i1::g.18488::m.18488	10.3127	12.5713	10.0312	10.0889	9.6054	11.3277	9.836	8.3218	8.1491	9.7849	9.121	9.4004	6.8506	10.6327	6	7	6	6	6	7	6	5	5	6	5	5	4	6	617
TRINITY_DN40866_c0_g1::TRINITY_DN40866_c0_g1_i2::g.18491::m.18491	14.7975	20.6153	19.1915	14.4764	13.7826	13.9319	18.818	19.1052	18.7088	18.7202	31.4101	32.3723	14.7448	20.3423	5	6	7	6	4	5	6	6	6	6	7	8	4	6	215
TRINITY_DN40878_c0_g1::TRINITY_DN40878_c0_g1_i1::g.18501::m.18501	5.148	0	0	0	0	0	0	0	0	0	5.4637	0	0	0	1	1	2	1	1	2	2	2	2	2	3	2	2	2	206
TRINITY_DN4089_c0_g1::TRINITY_DN4089_c0_g1_i1::g.9760::m.9760	0	0	0	0	0	0	6.2436	0	0	0	3.4739	0	0	0	0	0	0	0	0	0	2	0	0	0	1	0	0	0	324
TRINITY_DN40899_c0_g1::TRINITY_DN40899_c0_g1_i1::g.18514::m.18514	24.9526	26.0722	30.3396	36.6167	34.8618	35.2395	35.6988	30.2031	32.5341	35.5133	23.1727	20.4707	34.1877	22.5111	8	8	10	12	12	12	12	10	11	12	7	6	11	7	340
TRINITY_DN40904_c0_g1::TRINITY_DN40904_c0_g1_i1::g.3712::m.3712	3.957	0	0	0	0	3.7256	0	0	0	0	0	0	0	0	1	0	0	0	0	1	0	0	0	0	0	0	0	0	268
TRINITY_DN40917_c0_g1::TRINITY_DN40917_c0_g1_i1::g.3687::m.3687	1.4448	0	0	0	0	0	0	1.3991	0	1.3709	0	0	0	1.4896	1	0	0	0	0	0	0	1	0	1	0	0	0	1	734
TRINITY_DN40937_c0_g1::TRINITY_DN40937_c0_g1_i1::g.3686::m.3686	11.3421	5.9255	5.5163	16.6439	10.5642	5.3393	10.8178	10.9829	5.3775	16.1424	6.0189	6.2033	5.6509	5.847	2	1	1	3	2	1	2	2	1	3	1	1	1	1	187
TRINITY_DN40952_c0_g1::TRINITY_DN40952_c0_g1_i1::g.3693::m.3693	25.183	20.4657	13.6088	19.1618	33.8807	34.2477	32.0253	24.3856	29.1863	18.5843	124.729	119.368	114.314	86.5487	13	13	11	12	18	17	17	15	17	14	45	43	47	34	379				*
TRINITY_DN40967_c0_g1::TRINITY_DN40967_c0_g1_i1::g.3688::m.3688	0	0	4.0138	4.0369	3.8434	3.885	3.9357	3.9957	3.9128	3.9152	4.3795	0	4.1117	4.2545	0	0	1	1	1	1	1	1	1	1	1	0	1	1	257
TRINITY_DN40977_c0_g1::TRINITY_DN40977_c0_g1_i1::g.3681::m.3681	4.0477	0	3.9372	0	0	0	0	7.839	0	3.8405	0	0	4.0332	0	1	0	1	0	0	0	0	2	0	1	0	0	1	0	262
TRINITY_DN40983_c0_g1::TRINITY_DN40983_c0_g1_i1::g.3699::m.3699	0	0	0	0	0	0	0	0	0	0	67.9199	70.0005	45.5479	75.4068	0	0	0	0	0	0	0	0	0	0	7	7	5	8	116				*
TRINITY_DN41009_c0_g1::TRINITY_DN41009_c0_g1_i1::g.13273::m.13273	8.3503	4.3625	4.0612	8.1691	7.7776	3.9309	3.9822	4.0429	0	3.9615	4.4312	0	0	0	2	1	1	2	2	1	1	1	0	1	1	0	0	0	254
TRINITY_DN41025_c0_g1::TRINITY_DN41025_c0_g1_i1::g.13271::m.13271	4.0018	0	0	3.915	0	1.8839	0	0	0	0	2.1236	2.1887	0	0	2	0	0	2	0	1	0	0	0	0	1	1	0	0	530
TRINITY_DN41087_c0_g1::TRINITY_DN41087_c0_g1_i1::g.13274::m.13274	4.2935	0	0	0	3.999	4.0423	4.095	0	0	0	0	0	0	0	1	0	0	0	1	1	1	0	0	0	0	0	0	0	247
TRINITY_DN41118_c0_g1::TRINITY_DN41118_c0_g1_i2::g.38816::m.38816	0	0	7.5295	0	7.2099	7.288	7.383	7.4957	0	0	0	0	7.7132	0	0	0	1	0	1	1	1	1	0	0	0	0	1	0	137
TRINITY_DN41214_c0_g1::TRINITY_DN41214_c0_g1_i1::g.23711::m.23711	0	0	0	0	0	0	0	7.2317	0	7.086	7.9263	0	0	0	0	0	0	0	0	0	0	1	0	1	1	0	0	0	142
TRINITY_DN41218_c0_g1::TRINITY_DN41218_c0_g1_i1::g.23722::m.23722	0	0	0	0	0	0	2.473	0	0	0	2.7519	2.8362	0	0	0	0	0	0	0	0	1	0	0	0	1	1	0	0	409
TRINITY_DN41248_c0_g1::TRINITY_DN41248_c0_g1_i1::g.23748::m.23748	0	0	0	0	6.8594	6.9337	0	0	0	0	0	8.0556	7.3383	0	0	0	0	0	1	1	0	0	0	0	0	1	1	0	144
TRINITY_DN41259_c0_g1::TRINITY_DN41259_c0_g1_i1::g.23749::m.23749	11.9491	12.4853	11.623	5.8449	5.5648	0	5.6984	5.7854	2.8327	2.8344	6.341	0	5.9533	0	4	4	4	2	2	0	2	2	1	1	2	0	2	0	355
TRINITY_DN41271_c0_g1::TRINITY_DN41271_c0_g1_i1::g.23719::m.23719	4.225	2.2073	4.1097	2.0667	1.9676	3.9779	4.0297	2.0456	2.0032	0	0	2.3108	2.105	2.1781	2	1	2	1	1	2	2	1	1	0	0	1	1	1	502
TRINITY_DN41276_c0_g1::TRINITY_DN41276_c0_g1_i1::g.23739::m.23739	0	0	20.8393	41.9181	29.9319	20.1708	20.4337	31.1183	20.3151	20.3275	34.107	35.1518	10.6739	11.0444	0	0	2	4	3	2	2	3	2	2	3	3	1	1	99
TRINITY_DN41280_c0_g1::TRINITY_DN41280_c0_g1_i1::g.23705::m.23705	0	0	0	0	0	0	0	10.218	0	0	0	0	0	0	0	0	0	0	0	0	0	2	0	0	0	0	0	0	201
TRINITY_DN41295_c0_g1::TRINITY_DN41295_c0_g1_i1::g.23735::m.23735	0	0	0	0	0	0	0	0	0	0	0	5.1102	4.6551	0	0	0	0	0	0	0	0	0	0	0	0	1	1	0	227
TRINITY_DN41311_c0_g1::TRINITY_DN41311_c0_g1_i1::g.7974::m.7974	0	2.5829	0	2.4183	0	2.3274	2.3577	0	0	0	0	2.704	0	0	0	1	0	1	0	1	1	0	0	0	0	1	0	0	429
TRINITY_DN41322_c0_g2::TRINITY_DN41322_c0_g2_i1::g.7997::m.7997	0	0	0	0	0	0	0	3.9195	3.8382	0	0	0	4.0332	0	0	0	0	0	0	0	0	1	1	0	0	0	1	0	262
TRINITY_DN4133_c0_g1::TRINITY_DN4133_c0_g1_i1::g.18913::m.18913	0	0	0	0	0	0	6.6985	0	0	6.6636	7.4538	0	0	7.241	0	0	0	0	0	0	1	0	0	1	1	0	0	1	151
TRINITY_DN41353_c0_g1::TRINITY_DN41353_c0_g1_i1::g.7993::m.7993	22.326	11.6639	10.8584	14.561	17.329	7.0067	21.294	14.4127	14.1137	10.5917	15.7969	12.2106	3.7078	11.5095	6	3	3	4	5	2	6	4	4	3	4	3	1	3	285
TRINITY_DN41403_c0_g1::TRINITY_DN41403_c0_g1_i1::g.8233::m.8233	9.8193	10.2599	9.5513	9.6062	9.1458	9.2449	9.3654	9.5084	9.3111	9.3168	10.4216	10.7408	9.7844	20.2481	1	1	1	1	1	1	1	1	1	1	1	1	1	2	108
TRINITY_DN41436_c0_g1::TRINITY_DN41436_c0_g1_i3::g.8247::m.8247	0	0	5.7952	0	0	0	0	5.7691	0	0	0	0	0	0	0	0	1	0	0	0	0	1	0	0	0	0	0	0	178
TRINITY_DN4144_c0_g1::TRINITY_DN4144_c0_g1_i1::g.18899::m.18899	7.3645	15.3899	7.1635	14.4093	6.8594	6.9337	14.0481	7.1313	6.9833	6.9876	0	8.0556	0	15.1861	1	2	1	2	1	1	2	1	1	1	0	1	0	2	144
TRINITY_DN41440_c0_g1::TRINITY_DN41440_c0_g1_i1::g.8226::m.8226	4.1916	0	0	0	0	0	3.9979	4.0589	3.9747	0	4.4487	4.585	0	0	1	0	0	0	0	0	1	1	1	0	1	1	0	0	253
TRINITY_DN41447_c0_g1::TRINITY_DN41447_c0_g1_i1::g.8249::m.8249	0	3.1479	0	0	0	0	0	0	2.8568	0	0	0	0	3.1062	0	1	0	0	0	0	0	0	1	0	0	0	0	1	352
TRINITY_DN41448_c0_g1::TRINITY_DN41448_c0_g1_i1::g.8253::m.8253	63.7886	66.6508	73.6818	78.0054	70.5537	67.5645	72.2476	73.3503	79.3895	71.8721	67.701	69.775	83.4246	65.7683	16	16	19	20	19	18	19	19	21	19	16	16	21	16	266
TRINITY_DN41456_c0_g1::TRINITY_DN41456_c0_g1_i1::g.8235::m.8235	9.1421	9.5523	8.8926	8.9437	8.5151	8.6074	8.7195	0	8.669	8.6742	0	10.0001	9.1096	0	1	1	1	1	1	1	1	0	1	1	0	1	1	0	116
TRINITY_DN41502_c0_g1::TRINITY_DN41502_c0_g1_i1::g.33883::m.33883	0	0	0	0	0	4.4774	0	4.605	0	0	0	0	0	0	0	0	0	0	0	1	0	1	0	0	0	0	0	0	223
TRINITY_DN41510_c0_g1::TRINITY_DN41510_c0_g1_i1::g.33884::m.33884	5.4664	0	10.6345	0	5.0915	0	0	0	0	0	5.8017	0	0	11.2721	1	0	2	0	1	0	0	0	0	0	1	0	0	2	194
TRINITY_DN41513_c0_g1::TRINITY_DN41513_c0_g1_i1::g.33902::m.33902	0	0	3.9828	4.0057	0	0	0	3.9649	0	0	0	0	0	0	0	0	1	1	0	0	0	1	0	0	0	0	0	0	259
TRINITY_DN41514_c0_g1::TRINITY_DN41514_c0_g1_i1::g.33886::m.33886	2.4267	0	0	0	0	0	2.3146	0	2.3011	0	0	0	0	0	1	0	0	0	0	0	1	0	1	0	0	0	0	0	437
TRINITY_DN41568_c0_g1::TRINITY_DN41568_c0_g1_i1::g.33891::m.33891	5.9411	7.7596	0	0	2.7668	2.7968	4.2499	1.4382	2.8168	2.8185	6.3055	3.2493	5.92	4.5941	4	5	0	0	2	2	3	1	2	2	4	2	4	3	714
TRINITY_DN41628_c0_g1::TRINITY_DN41628_c0_g1_i1::g.18204::m.18204	0	5.7117	5.3172	0	5.0915	10.2933	5.2137	5.2933	10.367	10.3733	0	5.9794	5.447	0	0	1	1	0	1	2	1	1	2	2	0	1	1	0	194
TRINITY_DN41635_c0_g1::TRINITY_DN41635_c0_g1_i1::g.18205::m.18205	0	0	0	4.8708	0	0	0	0	0	4.724	0	5.4461	0	0	0	0	0	1	0	0	0	0	0	1	0	1	0	0	213
TRINITY_DN41642_c0_g1::TRINITY_DN41642_c0_g1_i1::g.18188::m.18188	6.0084	0	2.9222	0	0	0	0	2.9091	0	0	0	0	2.9935	0	2	0	1	0	0	0	0	1	0	0	0	0	1	0	353
TRINITY_DN41666_c0_g1::TRINITY_DN41666_c0_g1_i2::g.18180::m.18180	7.7408	0	0	7.5728	0	0	0	0	0	7.3446	0	0	0	0	1	0	0	1	0	0	0	0	0	1	0	0	0	0	137
TRINITY_DN41669_c0_g1::TRINITY_DN41669_c0_g1_i2::g.18186::m.18186	0	0	0	0	0	0	0	0	3.6303	0	0	0	3.8148	0	0	0	0	0	0	0	0	0	1	0	0	0	1	0	277
TRINITY_DN41678_c0_g1::TRINITY_DN41678_c0_g1_i1::g.18199::m.18199	9.7292	0	0	0	0	0	9.2795	9.4211	9.2257	0	0	0	0	0	1	0	0	0	0	0	1	1	1	0	0	0	0	0	109
TRINITY_DN41714_c0_g1::TRINITY_DN41714_c0_g1_i1::g.3132::m.3132	17.8733	21.7879	11.5904	14.5712	16.6475	22.4372	8.5236	11.5383	8.4742	5.6529	9.4848	13.0338	11.8732	12.2854	6	7	4	5	6	8	3	4	3	2	3	4	4	4	356
TRINITY_DN41719_c0_g1::TRINITY_DN41719_c0_g1_i1::g.3168::m.3168	0	0	0	0	0	0	0	0	1.8831	0	2.1077	0	0	2.0476	0	0	0	0	0	0	0	0	1	0	1	0	0	1	534
TRINITY_DN41737_c0_g2::TRINITY_DN41737_c0_g2_i1::g.3157::m.3157	0	0	0	0	0	0	3.8679	0	0	0	0	0	0	0	0	0	0	0	0	0	2	0	0	0	0	0	0	0	523
TRINITY_DN41738_c0_g1::TRINITY_DN41738_c0_g1_i2::g.3144::m.3144	0	0	0	0	0	0	0	0	0	0	92.5093	79.4527	50.6642	59.9122	2	0	1	1	1	0	1	1	1	0	13	10	7	8	146				*
TRINITY_DN41800_c0_g1::TRINITY_DN41800_c0_g1_i1::g.3126::m.3126	0	3.3578	0	0	0	0	0	3.1118	0	3.0491	0	0	0	3.3133	0	1	0	0	0	0	0	1	0	1	0	0	0	1	330
TRINITY_DN41829_c0_g1::TRINITY_DN41829_c0_g1_i1::g.3251::m.3251	6.2017	6.4799	0	0	0	5.8389	5.915	0	5.8807	0	6.582	0	6.1796	0	1	1	0	0	0	1	1	0	1	0	1	0	1	0	171
TRINITY_DN41860_c0_g1::TRINITY_DN41860_c0_g1_i1::g.3252::m.3252	3.4431	7.1953	3.3492	6.7368	3.207	9.7252	0	6.6682	3.2649	3.2669	0	0	0	0	1	2	1	2	1	3	0	2	1	1	0	0	0	0	308
TRINITY_DN41883_c0_g1::TRINITY_DN41883_c0_g1_i1::g.3248::m.3248	0	0	0	0	0	0	0	0	0	6.8918	0	0	7.2377	7.489	0	0	0	0	0	0	0	0	0	1	0	0	1	1	146
TRINITY_DN41903_c0_g1::TRINITY_DN41903_c0_g1_i1::g.28881::m.28881	0	0	0	0	3.6448	0	0	0	0	0	0	0	3.8993	0	0	0	0	0	1	0	0	0	0	0	0	0	1	0	271
TRINITY_DN41927_c0_g1::TRINITY_DN41927_c0_g1_i1::g.28862::m.28862	5.026	5.2515	9.7777	0	4.6813	0	0	0	0	0	0	0	0	0	1	1	2	0	1	0	0	0	0	0	0	0	0	0	211
TRINITY_DN41930_c0_g1::TRINITY_DN41930_c0_g1_i1::g.28854::m.28854	12.1895	16.9819	11.8568	11.925	11.3535	7.651	11.6261	23.607	11.5586	11.5656	4.3124	4.4445	8.0974	8.3785	3	4	3	3	3	2	3	6	3	3	1	1	2	2	261
TRINITY_DN41947_c0_g1::TRINITY_DN41947_c0_g1_i1::g.28853::m.28853	2.8055	0	2.729	2.7446	5.2262	2.6414	2.6758	2.7167	5.3206	2.6619	2.9776	0	2.7955	2.8926	1	0	1	1	2	1	1	1	2	1	1	0	1	1	378
TRINITY_DN41955_c0_g1::TRINITY_DN41955_c0_g1_i1::g.28858::m.28858	0	0	0	3.5899	0	0	0	3.5533	0	3.4817	0	0	3.6564	0	0	0	0	1	0	0	0	1	0	1	0	0	1	0	289
TRINITY_DN41966_c0_g1::TRINITY_DN41966_c0_g1_i1::g.28855::m.28855	8.0953	8.4586	15.7488	15.8393	7.5401	7.6218	7.7211	7.839	7.6763	7.681	8.5918	8.855	8.0665	8.3465	1	1	2	2	1	1	1	1	1	1	1	1	1	1	131
TRINITY_DN41981_c0_g1::TRINITY_DN41981_c0_g1_i1::g.28849::m.28849	2.3619	4.9357	0	0	0	4.4475	0	0	0	0	0	0	0	0	1	2	0	0	0	2	0	0	0	0	0	0	0	0	449
TRINITY_DN41989_c0_g1::TRINITY_DN41989_c0_g1_i1::g.28866::m.28866	4.4652	0	2.1717	0	0	0	2.1294	0	2.1171	4.2367	4.7391	0	0	2.3019	2	0	1	0	0	0	1	0	1	2	2	0	0	1	475
TRINITY_DN41991_c0_g1::TRINITY_DN41991_c0_g1_i1::g.28882::m.28882	10.0999	5.2765	29.4727	29.6421	4.7036	14.2636	19.266	9.78	9.5771	14.3744	5.3597	22.0954	10.0639	5.2067	2	1	6	6	1	3	4	2	2	3	1	4	2	1	210
TRINITY_DN42003_c0_g1::TRINITY_DN42003_c0_g1_i2::g.22871::m.22871	0	5.5128	5.1321	5.1616	9.8284	4.9674	5.0322	5.109	10.006	10.012	0	0	5.2573	5.4398	0	1	1	1	2	1	1	1	2	2	0	0	1	1	201
TRINITY_DN42027_c0_g1::TRINITY_DN42027_c0_g1_i1::g.22866::m.22866	5.1231	5.353	0	5.0119	4.7717	4.8234	4.8863	0	0	4.8609	5.4373	0	0	0	1	1	0	1	1	1	1	0	0	1	1	0	0	0	207
TRINITY_DN42046_c0_g1::TRINITY_DN42046_c0_g1_i1::g.22880::m.22880	3.2234	3.368	0	0	0	3.0348	0	3.1213	0	3.0584	0	0	3.2119	0	1	1	0	0	0	1	0	1	0	1	0	0	1	0	329
TRINITY_DN42075_c0_g1::TRINITY_DN42075_c0_g1_i1::g.22883::m.22883	4.9325	5.1538	4.7979	9.6509	9.1884	13.9319	4.7045	4.7763	9.3544	4.68	10.47	5.3954	4.9149	10.1711	1	1	1	2	2	3	1	1	2	1	2	1	1	2	215
TRINITY_DN42111_c0_g1::TRINITY_DN42111_c0_g1_i1::g.7516::m.7516	0	0	0	0	7.483	7.564	0	0	7.6182	7.6228	0	0	0	0	0	0	0	0	1	1	0	0	1	1	0	0	0	0	132
TRINITY_DN42189_c0_g1::TRINITY_DN42189_c0_g1_i1::g.7482::m.7482	0	0	5.0319	0	0	4.8705	0	0	4.9054	4.9083	0	5.6586	0	10.6673	0	0	1	0	0	1	0	0	1	1	0	1	0	2	205
TRINITY_DN42215_c0_g1::TRINITY_DN42215_c0_g1_i1::g.7746::m.7746	196.386	169.288	205.354	177.715	146.334	161.786	163.895	175.905	195.533	232.919	140.691	134.26	166.334	156.923	40	33	43	37	32	35	35	37	42	50	27	25	34	31	216
TRINITY_DN42223_c0_g1::TRINITY_DN42223_c0_g1_i1::g.7740::m.7740	0	0	0	0	0	0	0	0	0	0	15.6324	16.1112	36.6914	15.1861	0	0	0	0	0	0	0	0	0	0	2	2	5	2	144				*
TRINITY_DN42329_c0_g1::TRINITY_DN42329_c0_g1_i1::g.33404::m.33404	45.8017	40.4943	85.6765	72.3818	78.7576	89.5623	84.0089	95.526	90.2033	90.258	97.2218	88.6386	94.7881	101.711	13	11	25	21	24	27	25	28	27	27	26	23	27	28	301
TRINITY_DN42347_c0_g1::TRINITY_DN42347_c0_g1_i1::g.33407::m.33407	0	0	0	0	0	0	0	0	0	0	127.901	114.243	48.0323	41.4166	0	0	0	0	0	0	0	0	0	0	15	13	6	5	132				*
TRINITY_DN42366_c0_g1::TRINITY_DN42366_c0_g1_i1::g.33378::m.33378	5.356	2.7982	5.2098	2.6199	2.4943	2.5213	2.5542	5.1864	2.5394	5.0819	2.8422	2.9293	2.6685	2.7611	2	1	2	1	1	1	1	2	1	2	1	1	1	1	396
TRINITY_DN42397_c0_g1::TRINITY_DN42397_c0_g1_i1::g.33403::m.33403	0	7.0578	0	0	0	0	0	6.5408	0	0	0	0	0	6.9643	0	1	0	0	0	0	0	1	0	0	0	0	0	1	157
TRINITY_DN42405_c0_g1::TRINITY_DN42405_c0_g1_i1::g.17346::m.17346	0	0	2.1357	0	2.045	2.0672	2.0941	2.1261	0	2.0832	2.3303	2.4017	2.1878	0	0	0	1	0	1	1	1	1	0	1	1	1	1	0	483
TRINITY_DN42431_c0_g1::TRINITY_DN42431_c0_g1_i1::g.17350::m.17350	10.0999	5.2765	9.8242	4.9403	4.7036	4.7545	4.8165	9.78	4.7886	9.5829	0	5.5239	5.032	0	2	1	2	1	1	1	1	2	1	2	0	1	1	0	210
TRINITY_DN42433_c0_g1::TRINITY_DN42433_c0_g1_i1::g.17354::m.17354	0	0	12.0649	6.0671	5.7763	23.3556	29.575	24.0212	23.5228	17.6528	32.9102	20.351	18.5388	31.9707	0	0	2	1	1	4	5	4	4	3	5	3	3	5	171
TRINITY_DN42455_c0_g1::TRINITY_DN42455_c0_g1_i1::g.17352::m.17352	47.8088	40.8714	38.0488	55.2752	68.8188	81.8404	49.7443	46.2949	53.577	61.8571	64.5796	52.2955	69.2926	53.7737	11	9	9	13	17	20	12	11	13	15	14	11	16	12	244
TRINITY_DN42482_c0_g1::TRINITY_DN42482_c0_g1_i1::g.17316::m.17316	6.7547	7.0578	6.5704	6.6081	6.2914	0	6.4425	6.5408	6.4051	0	7.169	0	6.7306	0	1	1	1	1	1	0	1	1	1	0	1	0	1	0	157
TRINITY_DN42487_c0_g1::TRINITY_DN42487_c0_g1_i1::g.17338::m.17338	0	0	0	0	0	0	7.1735	7.283	7.1319	0	7.9825	8.227	14.9888	0	0	0	0	0	0	0	1	1	1	0	1	1	2	0	141
TRINITY_DN42491_c0_g1::TRINITY_DN42491_c0_g1_i1::g.17331::m.17331	0	0	5.4292	2.7302	5.1987	2.6275	7.9853	2.7024	7.9389	7.9438	2.9619	0	2.7808	2.8774	0	0	2	1	2	1	3	1	3	3	1	0	1	1	380
TRINITY_DN42620_c0_g1::TRINITY_DN42620_c0_g1_i1::g.2821::m.2821	0	0	0	0	0	0	0	0	0	0	34.9001	44.9616	24.5747	16.9519	0	0	0	0	0	0	0	0	0	0	4	5	3	2	129				*
TRINITY_DN42624_c0_g1::TRINITY_DN42624_c0_g1_i1::g.2844::m.2844	22.4838	7.8309	14.5801	10.9979	10.4709	14.1124	7.1482	10.8859	17.7668	10.6665	15.9085	12.2969	11.2019	23.1816	6	2	4	3	3	4	2	3	5	3	4	3	3	6	283
TRINITY_DN42645_c0_g1::TRINITY_DN42645_c0_g1_i1::g.2835::m.2835	8.4839	13.2968	12.3785	4.1499	11.853	3.9938	0	16.4305	8.0448	0	4.5021	9.2801	12.6805	4.3736	2	3	3	1	3	1	0	4	2	0	1	2	3	1	250
TRINITY_DN42669_c0_g1::TRINITY_DN42669_c0_g1_i1::g.2816::m.2816	0	0	5.0566	0	0	0	0	5.0338	0	0	0	5.6863	0	0	0	0	1	0	0	0	0	1	0	0	0	1	0	0	204
TRINITY_DN42685_c0_g1::TRINITY_DN42685_c0_g1_i1::g.2827::m.2827	42.9926	37.4348	41.8194	42.0597	40.044	33.7315	41.0054	48.5698	40.7676	47.591	30.4197	47.0274	42.8397	36.9391	6	5	6	6	6	5	6	7	6	7	4	6	6	5	148
TRINITY_DN42735_c0_g1::TRINITY_DN42735_c0_g1_i1::g.28378::m.28378	0	0	6.3285	0	6.0598	6.1255	0	0	6.1693	6.1731	6.9051	0	0	6.708	0	0	1	0	1	1	0	0	1	1	1	0	0	1	163
TRINITY_DN42796_c0_g1::TRINITY_DN42796_c0_g1_i1::g.28372::m.28372	22.6599	23.6767	17.6333	13.3009	12.6635	12.8007	12.9675	21.9424	12.8923	21.5002	14.4299	9.9146	18.0634	14.0179	5	5	4	3	3	3	3	5	3	5	3	2	4	3	234
TRINITY_DN42827_c0_g1::TRINITY_DN42827_c0_g1_i1::g.12486::m.12486	8.4839	8.8646	8.2524	16.5996	15.804	7.9876	8.0917	8.2152	8.0448	8.0497	9.0042	0	8.4537	0	4	4	3	5	4	4	3	4	3	3	3	2	3	3	125
TRINITY_DN42845_c0_g1::TRINITY_DN42845_c0_g1_i1::g.12484::m.12484	15.459	12.9221	15.0371	12.0988	11.519	11.6438	11.7955	14.9695	0	8.8007	19.6886	16.9098	12.3232	15.9387	5	4	5	4	4	4	4	5	0	3	6	5	4	5	343
TRINITY_DN42920_c0_g1::TRINITY_DN42920_c0_g1_i1::g.37963::m.37963	8.4165	13.1913	8.1869	4.117	3.9196	3.9621	4.0138	8.15	7.981	3.9929	4.4664	0	4.1933	4.3389	2	3	2	1	1	1	1	2	2	1	1	0	1	1	252
TRINITY_DN42947_c0_g1::TRINITY_DN42947_c0_g1_i1::g.37953::m.37953	3.9132	4.0888	19.0322	3.8283	0	0	14.9294	3.7893	11.1321	11.1388	4.1532	0	3.8993	0	1	1	5	1	0	0	4	1	3	3	1	0	1	0	271			*
TRINITY_DN42947_c0_g1::TRINITY_DN42947_c0_g1_i2::g.37956::m.37956	0	0	0	2.9898	0	0	11.6596	0	0	0	3.2436	0	3.0453	0	0	0	3	1	0	0	4	0	2	2	1	0	1	0	347
TRINITY_DN42987_c0_g1::TRINITY_DN42987_c0_g1_i1::g.37965::m.37965	6.506	6.798	0	6.3649	0	6.1255	0	0	12.3386	0	0	0	0	0	1	1	0	1	0	1	0	0	2	0	0	0	0	0	163
TRINITY_DN43046_c0_g1::TRINITY_DN43046_c0_g1_i2::g.7066::m.7066	0	0	0	0	0	0	0	0	0	10.5362	0	0	0	5.7246	0	0	0	0	0	0	0	0	0	2	0	0	0	1	191
TRINITY_DN43092_c0_g1::TRINITY_DN43092_c0_g1_i1::g.7062::m.7062	2.3831	0	6.9542	0	0	0	0	2.3077	2.2598	0	2.5293	0	7.1239	0	1	0	3	0	0	0	0	1	1	0	1	0	3	0	445
TRINITY_DN43101_c0_g1::TRINITY_DN43101_c0_g1_i1::g.7075::m.7075	0	0	2.8262	0	2.7062	0	0	0	5.5101	2.7567	0	0	0	0	0	0	1	0	1	0	0	0	2	1	0	0	0	0	365
TRINITY_DN43153_c0_g1::TRINITY_DN43153_c0_g1_i1::g.32585::m.32585	30.8879	43.0318	40.06	50.3627	28.7695	29.0812	9.8201	29.9098	9.7631	29.3071	10.9275	11.2622	10.2593	10.6155	3	4	4	5	3	3	1	3	1	3	1	1	1	1	103
TRINITY_DN43153_c0_g2::TRINITY_DN43153_c0_g2_i1::g.32586::m.32586	35.9486	31.3014	23.3118	41.03	39.0636	16.9229	34.287	40.612	28.4068	28.424	19.0768	19.6612	23.8805	24.7096	6	5	4	7	7	3	6	7	5	5	3	3	4	4	177
TRINITY_DN43173_c0_g1::TRINITY_DN43173_c0_g1_i1::g.32609::m.32609	19.3696	20.2387	23.5513	18.9493	22.5514	18.2366	23.0928	18.7562	13.7753	18.3782	15.4182	21.1874	19.3007	24.9634	4	4	5	4	5	4	5	4	3	4	3	4	4	5	219
TRINITY_DN43177_c0_g1::TRINITY_DN43177_c0_g1_i1::g.32600::m.32600	0	0	0	0	0	0	4.4755	0	4.4496	0	0	5.1328	0	0	0	0	0	0	0	0	1	0	1	0	0	1	0	0	226
TRINITY_DN4318_c0_g1::TRINITY_DN4318_c0_g1_i1::g.12802::m.12802	4.6309	0	0	0	4.3133	0	0	0	0	0	4.915	0	0	4.7747	1	0	0	0	1	0	0	0	0	0	1	0	0	1	229
TRINITY_DN43200_c0_g1::TRINITY_DN43200_c0_g1_i1::g.32589::m.32589	9.9111	10.3558	19.2812	29.088	18.4626	27.994	9.453	19.1945	18.7963	9.4038	21.0379	32.5236	9.8758	20.4373	1	1	2	3	2	3	1	2	2	1	2	3	1	2	107
TRINITY_DN43207_c0_g1::TRINITY_DN43207_c0_g1_i1::g.16502::m.16502	8.0037	0	0	0	0	0	3.8169	3.8751	7.5894	3.797	0	0	0	4.126	2	0	0	0	0	0	1	1	2	1	0	0	0	1	265
TRINITY_DN43263_c0_g1::TRINITY_DN43263_c0_g1_i1::g.16504::m.16504	26.3475	27.5297	38.4427	25.7757	30.6755	31.0079	37.6944	31.8914	37.4758	31.2487	34.9543	36.0251	32.8171	40.7478	4	4	6	4	5	5	6	5	6	5	5	5	5	6	161
TRINITY_DN43284_c0_g1::TRINITY_DN43284_c0_g1_i3::g.16505::m.16505	14.9364	7.8033	7.2644	7.3061	0	7.0314	0	7.2317	7.0817	7.086	7.9263	8.1691	7.4416	15.4	2	1	1	1	0	1	0	1	1	1	1	1	1	2	142
TRINITY_DN43329_c0_g1::TRINITY_DN43329_c0_g1_i1::g.1801::m.1801	5.2892	5.5265	5.1449	7.7616	12.3161	9.9596	7.5671	7.6826	5.0155	7.5277	0	0	5.2704	0	2	2	2	3	5	4	3	3	2	3	0	0	2	0	401			*
TRINITY_DN43359_c0_g1::TRINITY_DN43359_c0_g1_i1::g.1795::m.1795	0	0	4.5243	0	4.3322	0	0	0	8.8211	0	4.9365	0	0	4.7956	0	0	1	0	1	0	0	0	2	0	1	0	0	1	228
TRINITY_DN43362_c0_g1::TRINITY_DN43362_c0_g1_i1::g.1811::m.1811	10.296	10.758	10.015	10.0725	9.5898	9.6937	9.8201	9.9699	9.7631	19.538	10.9275	11.2622	10.2593	10.6155	1	1	1	1	1	1	1	1	1	2	1	1	1	1	103
TRINITY_DN43364_c0_g2::TRINITY_DN43364_c0_g2_i1::g.1813::m.1813	0	0	0	0	4.4493	0	0	0	0	0	5.07	5.2253	0	0	0	0	0	0	1	0	0	0	0	0	1	1	0	0	222
TRINITY_DN43387_c0_g1::TRINITY_DN43387_c0_g1_i1::g.1816::m.1816	6.8863	7.1953	6.6983	6.7368	0	0	0	6.6682	0	6.5338	0	0	0	0	1	1	1	1	0	0	0	1	0	1	0	0	0	0	154
TRINITY_DN43417_c0_g1::TRINITY_DN43417_c0_g1_i2::g.2141::m.2141	0	0	0	0	0	0	6.9279	0	6.8877	0	0	7.9453	0	0	0	0	0	0	0	0	1	0	1	0	0	1	0	0	146
TRINITY_DN4343_c0_g1::TRINITY_DN4343_c0_g1_i1::g.12809::m.12809	0	11.9147	0	11.1556	5.3105	0	10.876	0	5.4065	5.4097	0	0	0	11.757	0	2	0	2	1	0	2	0	1	1	0	0	0	2	186
TRINITY_DN43463_c0_g1::TRINITY_DN43463_c0_g1_i1::g.2124::m.2124	2.8818	0	0	5.6384	2.6841	0	0	0	0	0	0	0	0	0	1	0	0	2	1	0	0	0	0	0	0	0	0	0	368
TRINITY_DN43608_c0_g1::TRINITY_DN43608_c0_g1_i1::g.11954::m.11954	0	0	2.547	5.1233	0	2.4653	2.4974	5.0711	2.483	2.4845	2.7791	2.8642	2.6092	0	0	0	1	2	0	1	1	2	1	1	1	1	1	0	405
TRINITY_DN43623_c0_g1::TRINITY_DN43623_c0_g1_i1::g.11948::m.11948	0	5.2515	0	0	0	0	0	4.8668	14.2976	0	5.3343	0	5.0081	0	0	1	0	0	0	0	0	1	3	0	1	0	1	0	211
TRINITY_DN43630_c0_g1::TRINITY_DN43630_c0_g1_i1::g.11960::m.11960	99.7037	104.177	61.7164	70.9383	84.4232	85.3379	77.8051	87.7696	111.733	94.6008	57.7195	69.4022	63.222	84.1075	11	11	7	8	10	10	9	10	13	11	6	7	7	9	117
TRINITY_DN43636_c0_g1::TRINITY_DN43636_c0_g1_i1::g.11958::m.11958	78.5544	82.0793	95.5135	96.0622	100.604	83.2044	93.6543	57.0503	83.8	111.801	72.951	75.1858	78.2749	70.8684	8	8	10	10	11	9	10	6	9	12	7	7	8	7	108
TRINITY_DN43672_c0_g1::TRINITY_DN43672_c0_g1_i1::g.11955::m.11955	16.7006	8.725	24.3672	32.6763	23.3327	7.8618	15.9286	16.1717	0	23.7687	0	0	0	8.6094	2	1	3	4	3	1	2	2	0	3	0	0	0	1	127
TRINITY_DN43700_c0_g1::TRINITY_DN43700_c0_g1_i1::g.11965::m.11965	0	0	0	0	0	0	0	0	8.522	0	0	9.8306	0	0	0	0	0	0	0	0	0	0	1	0	0	1	0	0	118
TRINITY_DN43711_c0_g1::TRINITY_DN43711_c0_g1_i1::g.37183::m.37183	8.2208	17.1794	7.9965	8.0424	7.657	7.7399	15.6817	7.9605	15.5907	7.8001	8.725	8.9923	16.3831	8.476	1	2	1	1	1	1	2	1	2	1	1	1	2	1	129
TRINITY_DN43730_c0_g1::TRINITY_DN43730_c0_g1_i1::g.37201::m.37201	14.4612	10.0734	14.0665	4.7158	8.9796	9.0768	4.5976	4.6677	9.1418	0	0	5.2728	9.6065	4.97	3	2	3	1	2	2	1	1	2	0	0	1	2	1	220
TRINITY_DN43730_c0_g2::TRINITY_DN43730_c0_g2_i1::g.37202::m.37202	3.2832	6.8611	3.1936	3.212	6.1161	6.1824	3.1315	0	3.1133	0	0	3.5914	6.5431	3.3851	1	2	1	1	2	2	1	0	1	0	0	1	2	1	323
TRINITY_DN43751_c0_g1::TRINITY_DN43751_c0_g1_i1::g.37206::m.37206	5.3832	5.6247	5.2363	0	0	5.0683	0	5.2127	5.1046	0	0	0	0	5.5502	1	1	1	0	0	1	0	1	1	0	0	0	0	1	197
TRINITY_DN43804_c0_g2::TRINITY_DN43804_c0_g2_i1::g.37264::m.37264	8.3503	4.3625	8.1224	8.1691	7.7776	7.8618	7.9643	12.1288	15.8362	7.9229	13.2937	4.567	8.3206	8.6094	2	1	2	2	2	2	2	3	4	2	3	1	2	2	254
TRINITY_DN43894_c0_g1::TRINITY_DN43894_c0_g1_i1::g.37262::m.37262	0	0	0	0	0	0	3.8459	0	0	0	4.2796	0	0	0	0	0	0	0	0	0	1	0	0	0	1	0	0	0	263
TRINITY_DN43987_c0_g1::TRINITY_DN43987_c0_g1_i1::g.21676::m.21676	10.7663	5.6247	10.4725	10.5327	10.0279	10.1366	10.2687	5.2127	0	10.2153	5.7133	5.8884	10.728	0	2	1	2	2	2	2	2	1	0	2	1	1	2	0	197
TRINITY_DN44_c0_g1::TRINITY_DN44_c0_g1_i1::g.541::m.541	9.064	0	8.8166	8.8673	8.4423	0	8.645	0	0	0	0	0	0	0	1	0	1	1	1	0	1	0	0	0	0	0	0	0	117
TRINITY_DN44006_c0_g1::TRINITY_DN44006_c0_g1_i1::g.15740::m.15740	8.3503	11.6333	8.1224	5.446	7.7776	7.8618	5.3095	2.6953	7.9181	7.9229	2.9541	9.1339	11.0941	2.8698	3	4	3	2	3	3	2	1	3	3	1	3	4	1	381
TRINITY_DN44019_c0_g1::TRINITY_DN44019_c0_g1_i1::g.15744::m.15744	7.7977	16.2951	7.5849	7.6285	7.2629	7.3416	0	7.5508	7.3941	0	0	0	7.7699	8.0397	1	2	1	1	1	1	0	1	1	0	0	0	1	1	136
TRINITY_DN44022_c0_g1::TRINITY_DN44022_c0_g1_i1::g.15746::m.15746	6.2017	6.4799	6.0324	0	0	0	5.915	6.0053	5.8807	5.8843	0	0	6.1796	0	1	1	1	0	0	0	1	1	1	1	0	0	1	0	171
TRINITY_DN44022_c0_g2::TRINITY_DN44022_c0_g2_i1::g.15747::m.15747	18.605	25.9198	12.0649	12.1342	5.7763	17.5167	23.66	12.0106	17.6421	23.5371	13.1641	13.5674	12.3592	19.1824	3	4	2	2	1	3	4	2	3	4	2	2	2	3	171
TRINITY_DN44024_c0_g1::TRINITY_DN44024_c0_g1_i1::g.15739::m.15739	5.2241	0	5.0815	5.1107	4.8658	9.837	0	5.0586	4.9537	0	5.5445	5.7143	5.2055	10.7724	1	0	1	1	1	2	0	1	1	0	1	1	1	2	203
TRINITY_DN44070_c0_g1::TRINITY_DN44070_c0_g1_i1::g.15745::m.15745	11.0467	17.3136	18.8042	10.807	28.295	23.4012	23.7063	21.3938	15.7125	15.722	23.4485	12.0834	19.263	22.7791	4	6	7	4	11	9	9	8	6	6	8	4	7	8	384
TRINITY_DN44157_c0_g1::TRINITY_DN44157_c0_g1_i1::g.1252::m.1252	27.6648	19.2708	17.9399	36.086	25.7674	26.0466	26.3861	17.8592	17.4887	34.9986	19.5744	10.087	18.3776	9.5078	3	2	2	4	3	3	3	2	2	4	2	1	2	1	115
TRINITY_DN44171_c2_g1::TRINITY_DN44171_c2_g1_i1::g.1266::m.1266	5.0741	5.3018	4.9356	4.964	4.7261	4.7773	9.6791	4.9134	9.623	4.8144	5.3853	11.1006	10.1121	5.2316	1	1	1	1	1	1	2	1	2	1	1	2	2	1	209
TRINITY_DN44232_c0_g1::TRINITY_DN44232_c0_g1_i1::g.1340::m.1340	0	10.553	9.8242	0	0	0	9.633	9.78	0	9.5829	0	0	10.0639	0	0	1	1	0	0	0	1	1	0	1	0	0	1	0	105
TRINITY_DN44261_c0_g1::TRINITY_DN44261_c0_g1_i1::g.1334::m.1334	0	0	0	5.9969	0	0	0	0	0	0	6.506	13.4105	18.3245	12.6404	0	0	0	1	0	0	0	0	0	0	1	2	3	2	173
TRINITY_DN44281_c0_g1::TRINITY_DN44281_c0_g1_i2::g.1342::m.1342	12.5874	13.1522	12.2439	9.2357	5.862	5.9255	6.0028	9.1416	5.968	11.9431	0	0	3.1356	0	4	4	4	3	2	2	2	3	2	4	0	0	1	0	337			*
TRINITY_DN44289_c0_g1::TRINITY_DN44289_c0_g1_i1::g.1335::m.1335	0	7.8587	0	0	0	0	0	0	0	7.1362	0	0	7.4944	0	0	1	0	0	0	0	0	0	0	1	0	0	1	0	141
TRINITY_DN44321_c0_g1::TRINITY_DN44321_c0_g1_i1::g.26712::m.26712	4.7555	0	0	0	4.4294	4.4774	0	0	0	0	0	0	0	0	1	0	0	0	1	1	0	0	0	0	0	0	0	0	223
TRINITY_DN44415_c0_g1::TRINITY_DN44415_c0_g1_i2::g.11037::m.11037	6.628	0	6.4472	6.4842	6.1734	6.2403	3.1608	3.2091	9.4275	6.2888	3.5173	3.625	6.6044	3.4169	2	0	2	2	2	2	1	1	3	2	1	1	2	1	320
TRINITY_DN44466_c0_g1::TRINITY_DN44466_c0_g1_i1::g.11028::m.11028	10.296	10.758	10.015	10.0725	9.5898	9.6937	9.8201	9.9699	9.7631	19.538	0	0	20.5187	0	1	1	1	1	1	1	1	1	1	2	0	0	2	0	103
TRINITY_DN44490_c0_g1::TRINITY_DN44490_c0_g1_i1::g.11048::m.11048	5.5815	5.8319	0	0	0	0	5.3235	0	0	0	0	0	5.5616	0	1	1	0	0	0	0	1	0	0	0	0	0	1	0	190
TRINITY_DN44500_c0_g1::TRINITY_DN44500_c0_g1_i1::g.11029::m.11029	4.7343	0	0	0	0	0	0	4.5844	0	0	5.0247	5.1786	0	0	1	0	0	0	0	0	0	1	0	0	1	1	0	0	224
TRINITY_DN44510_c0_g1::TRINITY_DN44510_c0_g1_i1::g.36605::m.36605	37.21	27.2158	36.1946	29.122	41.5895	28.0268	39.0391	32.4286	38.8126	45.8973	39.4923	28.4914	40.7854	42.2013	10	7	10	8	12	8	11	9	11	13	10	7	11	11	285
TRINITY_DN44529_c0_g1::TRINITY_DN44529_c0_g1_i1::g.36603::m.36603	8.6925	0	0	0	0	0	8.2907	0	0	0	0	0	0	8.9623	1	0	0	0	0	0	1	0	0	0	0	0	0	1	122
TRINITY_DN44545_c0_g1::TRINITY_DN44545_c0_g1_i1::g.36602::m.36602	0	2.5241	2.3498	2.3633	2.25	4.5488	4.608	4.6784	2.2907	4.5841	5.1277	2.6424	2.4071	2.4907	0	1	1	1	1	2	2	2	1	2	2	1	1	1	439
TRINITY_DN44546_c0_g1::TRINITY_DN44546_c0_g1_i1::g.36621::m.36621	14.729	11.5424	14.327	10.807	13.7188	13.8674	10.5361	10.6969	10.475	10.4813	0	4.0278	7.3383	7.593	4	3	4	3	4	4	3	3	3	3	0	1	2	2	288
TRINITY_DN44562_c0_g2::TRINITY_DN44562_c0_g2_i1::g.36613::m.36613	0	4.3454	4.0453	4.0685	0	0	0	4.0271	0	7.8918	0	0	0	0	0	1	1	1	0	0	0	1	0	2	0	0	0	0	255
TRINITY_DN44594_c0_g1::TRINITY_DN44594_c0_g1_i1::g.36607::m.36607	5.8268	15.2207	8.5017	0	8.1408	5.486	8.3363	5.6423	5.5253	5.5286	6.1842	6.3737	8.7092	9.0115	2	5	3	0	3	2	3	2	2	2	2	2	3	3	364
TRINITY_DN44595_c0_g1::TRINITY_DN44595_c0_g1_i1::g.36600::m.36600	1.8221	0	0	0	0	0	0	0	0	0	1.9339	0	0	0	1	0	0	0	0	0	0	0	0	0	1	0	0	0	582
TRINITY_DN44664_c0_g1::TRINITY_DN44664_c0_g1_i1::g.36692::m.36692	0	0	12.5798	6.326	12.0457	18.2644	6.1675	6.2616	12.2634	6.1354	20.589	7.0732	12.8867	13.3341	0	0	2	1	2	3	1	1	2	1	3	1	2	2	164
TRINITY_DN44695_c0_g1::TRINITY_DN44695_c0_g1_i1::g.36688::m.36688	0	0	0	0	0	0	0	7.9605	7.7953	7.8001	0	0	0	8.476	0	0	0	0	0	0	0	1	1	1	0	0	0	1	129
TRINITY_DN44745_c0_g1::TRINITY_DN44745_c0_g1_i1::g.21056::m.21056	6.5869	20.6473	6.4071	6.4439	12.2702	6.2016	6.2824	6.3783	6.246	12.4995	6.9909	0	6.5634	6.7913	1	3	1	1	2	1	1	1	1	2	1	0	1	1	161
TRINITY_DN44758_c0_g1::TRINITY_DN44758_c0_g1_i1::g.21068::m.21068	0	0	3.4271	0	3.2816	3.3171	3.3604	3.4116	3.3409	0	0	3.8539	3.5107	0	0	0	1	0	1	1	1	1	1	0	0	1	1	0	301
TRINITY_DN44902_c0_g1::TRINITY_DN44902_c0_g1_i1::g.6053::m.6053	3.6443	7.6156	3.5448	3.5652	6.7887	6.8622	3.4758	7.0578	6.9113	10.3733	7.7356	3.9863	10.8939	7.5148	1	2	1	1	2	2	1	2	2	3	2	1	3	2	291
TRINITY_DN44903_c0_g1::TRINITY_DN44903_c0_g1_i1::g.6062::m.6062	0	2.7564	5.1321	0	0	0	0	0	2.5015	0	0	2.8856	0	0	0	1	2	0	0	0	0	0	1	0	0	1	0	0	402
TRINITY_DN44919_c0_g1::TRINITY_DN44919_c0_g1_i3::g.31467::m.31467	41.0132	24.4877	39.894	28.6595	32.7431	38.6142	39.1175	45.3881	44.4464	33.355	31.092	25.6356	35.0291	30.2044	7	4	7	5	6	7	7	8	8	6	5	4	6	5	181
TRINITY_DN44931_c0_g1::TRINITY_DN44931_c0_g1_i2::g.31452::m.31452	11.5689	8.0587	3.7511	3.7726	3.5918	0	11.0342	0	7.3135	0	0	8.4364	7.6852	0	3	2	1	1	1	0	3	0	2	0	0	2	2	0	275
TRINITY_DN44946_c0_g1::TRINITY_DN44946_c0_g1_i1::g.31418::m.31418	0	5.2765	0	0	4.7036	0	0	0	0	0	0	0	0	0	0	1	0	0	1	0	0	0	0	0	0	0	0	0	210
TRINITY_DN44957_c0_g1::TRINITY_DN44957_c0_g1_i1::g.31417::m.31417	0	0	0	0	0	0	0	4.4648	0	4.3748	0	0	4.5944	4.7539	0	0	0	0	0	0	0	1	0	1	0	0	1	1	230
TRINITY_DN44982_c0_g2::TRINITY_DN44982_c0_g2_i1::g.31437::m.31437	0	0	0	0	0	0	19.4513	19.7482	19.3385	12.9001	57.7195	59.4876	54.1903	49.0627	0	0	0	0	0	0	3	3	3	2	8	8	8	7	156		*		*
TRINITY_DN44990_c0_g1::TRINITY_DN44990_c0_g1_i1::g.31426::m.31426	0	2.9007	2.7004	0	0	0	0	0	0	2.6341	2.9464	3.0367	2.7663	2.8623	0	1	1	0	0	0	0	0	0	1	1	1	1	1	382
TRINITY_DN44999_c0_g1::TRINITY_DN44999_c0_g1_i1::g.31423::m.31423	0	0	5.8945	11.8568	5.6443	5.7054	5.7798	0	5.7463	5.7498	6.4316	0	0	6.248	0	0	1	2	1	1	1	0	1	1	1	0	0	1	175
TRINITY_DN45001_c0_g1::TRINITY_DN45001_c0_g1_i1::g.31424::m.31424	4.5908	0	0	0	8.552	4.3223	0	0	4.3532	4.3559	4.8724	5.0217	4.5745	4.7333	1	0	0	0	2	1	0	0	1	1	1	1	1	1	231
TRINITY_DN45021_c0_g1::TRINITY_DN45021_c0_g1_i1::g.25806::m.25806	88.3738	71.0301	79.3496	79.8055	82.3126	64.0034	58.3538	78.9927	70.9077	70.9506	64.9344	59.4876	74.5117	56.0717	13	10	12	12	13	10	9	12	11	11	9	8	11	8	156
TRINITY_DN45024_c0_g1::TRINITY_DN45024_c0_g1_i1::g.25766::m.25766	0	0	0	0	2.1334	0	0	0	0	0	0	0	0	0	0	0	0	0	2	0	0	0	0	0	0	0	0	0	926
TRINITY_DN45074_c0_g1::TRINITY_DN45074_c0_g1_i1::g.25751::m.25751	9.0062	9.4104	6.5704	4.4054	2.0971	4.2397	2.1475	6.5408	6.4051	8.5453	2.3897	2.4629	6.7306	2.3214	4	4	3	2	1	2	1	3	3	4	1	1	3	1	471
TRINITY_DN45085_c0_g1::TRINITY_DN45085_c0_g1_i2::g.25805::m.25805	2.8818	0	2.8031	0	2.6841	0	0	0	0	0	0	6.3044	0	0	1	0	1	0	1	0	0	0	0	0	0	2	0	0	368
TRINITY_DN4510_c0_g1::TRINITY_DN4510_c0_g1_i1::g.6579::m.6579	0	0	0	0	0	0	8.3592	0	0	8.3158	0	0	0	0	0	0	0	0	0	0	1	0	0	1	0	0	0	0	121
TRINITY_DN45109_c0_g1::TRINITY_DN45109_c0_g1_i1::g.25913::m.25913	0	0	0	1.4001	2.666	0	2.73	1.3858	0	4.0737	6.0757	3.1309	4.2782	1.4756	0	0	0	1	2	0	2	1	0	3	4	2	3	1	741
TRINITY_DN45117_c0_g2::TRINITY_DN45117_c0_g2_i1::g.25894::m.25894	0	0	0	0	9.3184	9.4194	9.5421	9.6878	9.4868	9.4925	10.6182	10.9435	9.969	10.3151	0	0	0	0	1	1	1	1	1	1	1	1	1	1	106
TRINITY_DN45122_c0_g2::TRINITY_DN45122_c0_g2_i1::g.25902::m.25902	1.4749	1.5411	1.4347	1.4429	1.3738	1.3887	1.4068	1.4282	0	1.3995	1.5654	1.6134	1.4697	1.5207	1	1	1	1	1	1	1	1	0	1	1	1	1	1	719
TRINITY_DN45129_c0_g1::TRINITY_DN45129_c0_g1_i1::g.25906::m.25906	4.3109	4.5044	0	0	0	0	4.1117	0	0	0	0	0	4.2956	0	1	1	0	0	0	0	1	0	0	0	0	0	1	0	246
TRINITY_DN45158_c0_g1::TRINITY_DN45158_c0_g1_i1::g.25879::m.25879	2.9622	3.0952	5.7628	5.7959	2.7591	5.578	8.476	5.7369	5.6179	2.8106	3.1439	6.4805	2.9517	3.0542	1	1	2	2	1	2	3	2	2	1	1	2	1	1	358
TRINITY_DN45168_c0_g1::TRINITY_DN45168_c0_g1_i1::g.25866::m.25866	50.1017	34.8998	0	8.1691	0	0	0	0	0	7.9229	0	0	0	0	7	5	1	2	1	1	1	1	1	2	0	0	0	0	127
TRINITY_DN45175_c0_g1::TRINITY_DN45175_c0_g1_i1::g.25899::m.25899	5.276	0	0	0	0	0	0	0	0	5.006	0	5.7712	0	0	1	0	0	0	0	0	0	0	0	1	0	1	0	0	201
TRINITY_DN45183_c0_g1::TRINITY_DN45183_c0_g1_i1::g.25889::m.25889	0	0	5.3448	5.3755	5.1179	5.1733	31.4446	37.2452	46.8933	36.4946	52.4858	54.0937	82.1278	56.6527	0	0	1	1	1	1	6	7	9	7	9	9	15	10	193		*
TRINITY_DN45193_c0_g1::TRINITY_DN45193_c0_g1_i1::g.25886::m.25886	10.712	3.7309	6.9464	10.4795	9.9773	3.3618	10.2168	6.9152	13.5434	16.9395	11.369	11.7173	14.2318	7.3629	3	1	2	3	3	1	3	2	4	5	3	3	4	2	297
TRINITY_DN45232_c0_g2::TRINITY_DN45232_c0_g2_i1::g.10376::m.10376	9.0126	6.278	8.7667	14.6951	8.3945	8.4854	8.596	8.7272	8.5462	5.7009	9.5654	9.8584	8.9806	6.1949	3	2	3	5	3	3	3	3	3	2	3	3	3	2	353
TRINITY_DN45238_c0_g1::TRINITY_DN45238_c0_g1_i1::g.10368::m.10368	12.3792	8.6231	4.0138	12.1106	11.5302	7.7701	11.807	15.983	7.8257	7.8304	4.3795	9.0273	4.1117	8.5089	3	2	1	3	3	2	3	4	2	2	1	2	1	2	257
TRINITY_DN45255_c0_g1::TRINITY_DN45255_c0_g1_i1::g.10339::m.10339	6.628	6.9254	6.4472	6.4842	6.1734	6.2403	6.3217	6.4182	6.285	6.2888	7.0346	0	6.6044	6.8337	1	1	1	1	1	1	1	1	1	1	1	0	1	1	160
TRINITY_DN45262_c0_g1::TRINITY_DN45262_c0_g1_i2::g.10367::m.10367	7.4682	7.8033	3.6322	7.3061	3.478	3.5157	7.123	7.2317	3.5408	3.543	0	0	3.7208	3.85	2	2	1	2	1	1	2	2	1	1	0	0	1	1	284
TRINITY_DN45270_c0_g1::TRINITY_DN45270_c0_g1_i1::g.10370::m.10370	6.628	6.9254	6.4472	3.2421	6.1734	6.2403	0	0	3.1425	3.1444	0	0	3.3022	3.4169	2	2	2	1	2	2	0	0	1	1	0	0	1	1	320
TRINITY_DN45327_c0_g1::TRINITY_DN45327_c0_g1_i1::g.35938::m.35938	6.2017	12.9599	0	6.0671	0	5.8389	11.83	6.0053	11.7614	11.7685	0	6.7837	0	6.3941	1	2	0	1	0	1	2	1	2	2	0	1	0	1	171
TRINITY_DN45364_c0_g1::TRINITY_DN45364_c0_g1_i1::g.35904::m.35904	9.1421	9.5523	4.4463	0	4.2575	4.3037	4.3598	4.4263	8.669	8.6742	0	0	0	0	2	2	1	0	1	1	1	1	2	2	0	0	0	0	232
TRINITY_DN45393_c0_g1::TRINITY_DN45393_c0_g1_i1::g.35935::m.35935	39.6443	31.0674	28.9218	29.088	27.694	32.6597	33.0854	23.9931	32.8935	47.0191	36.8164	32.5236	39.5032	30.656	8	6	6	6	6	7	7	5	7	10	7	6	8	6	214
TRINITY_DN45395_c0_g1::TRINITY_DN45395_c0_g1_i1::g.35918::m.35918	3.721	3.888	0	3.6403	3.4658	0	0	3.6032	0	0	3.9492	4.0702	0	0	1	1	0	1	1	0	0	1	0	0	1	1	0	0	285
TRINITY_DN45405_c0_g1::TRINITY_DN45405_c0_g1_i1::g.36044::m.36044	4.5809	4.7865	6.6839	4.4815	6.4001	4.313	6.5538	6.6538	4.3438	4.3465	4.8619	2.5054	6.8469	7.0847	2	2	3	2	3	2	3	3	2	2	2	1	3	3	463
TRINITY_DN45413_c0_g1::TRINITY_DN45413_c0_g1_i1::g.36035::m.36035	5.3024	0	5.1577	0	0	9.9845	5.0573	0	0	5.031	0	11.6001	0	5.467	1	0	1	0	0	2	1	0	0	1	0	2	0	1	200
TRINITY_DN45435_c0_g1::TRINITY_DN45435_c0_g1_i1::g.36056::m.36056	3.4099	0	3.3169	0	0	0	3.2523	3.3019	0	0	0	0	0	0	1	0	1	0	0	0	1	1	0	0	0	0	0	0	311
TRINITY_DN45452_c0_g1::TRINITY_DN45452_c0_g1_i1::g.36057::m.36057	27.9075	19.4398	18.0973	18.2013	17.329	17.5167	0	9.0079	8.8211	8.8264	0	0	18.5388	9.5912	3	2	2	2	2	2	0	1	1	1	0	0	2	1	114
TRINITY_DN45470_c0_g1::TRINITY_DN45470_c0_g1_i1::g.36040::m.36040	0	5.8014	5.4008	5.4318	10.3429	0	0	0	0	0	0	0	0	0	0	1	1	1	2	0	0	0	0	0	0	0	0	0	191
TRINITY_DN45493_c0_g1::TRINITY_DN45493_c0_g1_i1::g.36073::m.36073	4.2761	4.468	0	4.1834	0	0	0	0	0	0	0	0	0	0	1	1	0	1	0	0	0	0	0	0	0	0	0	0	248
TRINITY_DN45529_c0_g2::TRINITY_DN45529_c0_g2_i1::g.20202::m.20202	0	0	0	0	5.8447	5.908	5.985	0	0	0	6.6599	6.864	0	6.4698	0	0	0	0	1	1	1	0	0	0	1	1	0	1	169
TRINITY_DN4555_c0_g1::TRINITY_DN4555_c0_g1_i1::g.6582::m.6582	0	0	5.7308	5.7637	0	0	5.6193	0	0	5.5901	6.2529	0	5.8706	0	0	0	1	1	0	0	1	0	0	1	1	0	1	0	180
TRINITY_DN4557_c0_g1::TRINITY_DN4557_c0_g1_i1::g.6580::m.6580	30.2996	23.7444	14.7364	22.2315	21.1661	28.5272	28.899	7.335	14.3657	7.1872	32.158	16.5716	15.0959	15.62	4	3	2	3	3	4	4	1	2	1	4	2	2	2	140
TRINITY_DN45584_c0_g1::TRINITY_DN45584_c0_g1_i2::g.20194::m.20194	0	0	0	0	0	0	2.461	2.4986	2.4467	2.4482	0	0	0	0	0	0	0	0	0	0	1	1	1	1	0	0	0	0	411
TRINITY_DN45600_c0_g1::TRINITY_DN45600_c0_g1_i1::g.20196::m.20196	0	0	0	7.9806	0	15.3608	23.3415	7.8993	0	15.4801	17.3158	17.8463	8.1285	8.4108	0	0	0	1	0	2	3	1	0	2	2	2	1	1	130
TRINITY_DN45610_c0_g1::TRINITY_DN45610_c0_g1_i1::g.5345::m.5345	10.0046	10.4535	9.7316	9.7875	9.3184	9.4194	9.5421	9.6878	9.4868	9.4925	0	10.9435	9.969	10.3151	1	1	1	1	1	1	1	1	1	1	0	1	1	1	106
TRINITY_DN45612_c0_g1::TRINITY_DN45612_c0_g1_i2::g.5332::m.5332	2.7761	0	0	0	5.1715	2.6138	0	0	0	0	0	0	2.7663	2.8623	1	0	0	0	2	1	0	0	0	0	0	0	1	1	382
TRINITY_DN45628_c0_g2::TRINITY_DN45628_c0_g2_i1::g.5356::m.5356	81.0093	61.5595	71.6351	64.842	68.5939	76.2707	84.2889	49.919	83.8	62.8881	54.7132	80.5562	73.3827	75.9304	11	8	10	9	10	11	12	7	12	9	7	10	10	10	144
TRINITY_DN45630_c0_g1::TRINITY_DN45630_c0_g1_i1::g.5338::m.5338	10.2462	16.059	4.9833	0	9.5435	14.4703	4.8863	4.9609	0	0	0	5.6039	5.1049	5.2821	2	3	1	0	2	3	1	1	0	0	0	1	1	1	207
TRINITY_DN45637_c0_g1::TRINITY_DN45637_c0_g1_i2::g.5365::m.5365	0	0	0	8.3667	0	0	8.157	8.2815	8.1097	8.1146	0	9.3549	0	8.8177	0	0	0	1	0	0	1	1	1	1	0	1	0	1	124
TRINITY_DN45641_c0_g1::TRINITY_DN45641_c0_g1_i2::g.5351::m.5351	0	0	0	0	0	6.2016	0	0	0	6.2497	13.9817	7.205	6.5634	6.7913	0	0	0	0	0	1	0	0	0	1	2	1	1	1	161
TRINITY_DN45655_c0_g1::TRINITY_DN45655_c0_g1_i1::g.5340::m.5340	10.296	21.5159	0	30.2176	9.5898	19.3874	29.4602	9.9699	19.5262	0	0	11.2622	10.2593	10.6155	1	2	0	3	1	2	3	1	2	0	0	1	1	1	103
TRINITY_DN45686_c0_g1::TRINITY_DN45686_c0_g1_i1::g.5337::m.5337	0	0	7.5295	7.5728	7.2099	7.288	7.383	7.4957	7.3401	7.3446	8.2155	0	7.7132	7.981	0	0	1	1	1	1	1	1	1	1	1	0	1	1	137
TRINITY_DN45696_c0_g1::TRINITY_DN45696_c0_g1_i1::g.5360::m.5360	0	0	0	0	0	1.4366	1.4553	1.4776	0	0	0	0	0	0	0	0	0	0	0	1	1	1	0	0	0	0	0	0	695
TRINITY_DN45700_c0_g1::TRINITY_DN45700_c0_g1_i2::g.5343::m.5343	0	0	0	0	0	0	0	0	9.5771	0	0	0	10.0639	10.4133	0	0	0	0	0	0	0	0	1	0	0	0	1	1	105
TRINITY_DN45709_c0_g1::TRINITY_DN45709_c0_g1_i1::g.31090::m.31090	12.2246	9.5799	8.9183	5.9797	5.6931	8.6322	8.7447	8.8781	8.6939	11.599	6.4872	3.343	9.1358	9.453	4	3	3	2	2	3	3	3	3	4	2	1	3	3	347
TRINITY_DN45713_c0_g1::TRINITY_DN45713_c0_g1_i1::g.31094::m.31094	0	0	0	0	0	0	0	0	4.5502	4.553	0	0	0	0	0	0	0	0	0	0	0	0	1	1	0	0	0	0	221
TRINITY_DN45720_c0_g1::TRINITY_DN45720_c0_g1_i1::g.31112::m.31112	0	0	0	0	0	0	0	0	0	0	0	0	3.6313	3.7574	0	0	0	0	0	0	0	0	0	0	0	0	1	1	291
TRINITY_DN45742_c0_g1::TRINITY_DN45742_c0_g1_i1::g.31110::m.31110	7.2142	7.5379	7.0173	0	6.7194	0	6.8807	0	6.8408	6.845	0	0	0	0	1	1	1	0	1	0	1	0	1	1	0	0	0	0	147
TRINITY_DN4575_c0_g1::TRINITY_DN4575_c0_g1_i1::g.6572::m.6572	4.0477	8.4586	3.9372	7.9196	3.77	3.8109	3.8606	7.839	3.8382	3.8405	4.2959	4.4275	8.0665	4.1733	1	2	1	2	1	1	1	2	1	1	1	1	2	1	262
TRINITY_DN45765_c0_g1::TRINITY_DN45765_c0_g1_i1::g.31097::m.31097	129.995	150.126	139.758	133.867	172.06	173.924	150.089	172.255	155.706	142.817	188.798	164.646	170.437	148.138	19	21	21	20	27	27	23	26	24	22	26	22	25	21	155
TRINITY_DN45809_c0_g1::TRINITY_DN45809_c0_g1_i1::g.31170::m.31170	8.6218	9.0087	8.3865	12.6521	12.0457	4.0588	8.2233	8.3488	12.2634	16.3611	9.1506	9.431	8.5911	13.3341	2	2	2	3	3	1	2	2	3	4	2	2	2	3	246
TRINITY_DN45825_c0_g1::TRINITY_DN45825_c0_g1_i1::g.31164::m.31164	4.3109	4.5044	12.5798	21.0868	12.0457	4.0588	20.5583	16.6976	12.2634	24.5417	13.726	18.8619	21.4779	22.2235	1	1	3	5	3	1	5	4	3	6	3	4	5	5	246
TRINITY_DN45826_c0_g1::TRINITY_DN45826_c0_g1_i1::g.31167::m.31167	10.0999	15.8296	19.6485	14.821	4.7036	14.2636	14.4495	4.89	14.3657	4.7915	10.7193	16.5716	15.0959	5.2067	2	3	4	3	1	3	3	1	3	1	2	3	3	1	210
TRINITY_DN45854_c0_g1::TRINITY_DN45854_c0_g1_i1::g.31162::m.31162	0	0	4.2981	4.3228	0	0	0	0	0	0	0	0	0	0	0	0	1	1	0	0	0	0	0	0	0	0	0	0	240
TRINITY_DN45861_c0_g1::TRINITY_DN45861_c0_g1_i1::g.31175::m.31175	7.593	5.2891	2.4619	4.9521	0	4.7659	4.828	4.9017	7.2	7.2044	2.6862	5.537	2.522	7.8286	3	2	1	2	0	2	2	2	3	3	1	2	1	3	419
TRINITY_DN45871_c0_g1::TRINITY_DN45871_c0_g1_i1::g.31146::m.31146	13.0924	6.8399	12.7351	6.4041	0	0	0	12.6778	12.4148	0	6.9477	7.1605	6.5229	6.7494	2	1	2	1	0	0	0	2	2	0	1	1	1	1	162
TRINITY_DN45883_c0_g1::TRINITY_DN45883_c0_g1_i1::g.31151::m.31151	9.2619	0	0	0	0	0	0	0	0	0	0	0	0	0	2	0	0	0	0	0	0	0	0	0	0	0	0	0	229
TRINITY_DN45896_c0_g1::TRINITY_DN45896_c0_g1_i1::g.31174::m.31174	6.3313	3.3077	6.1585	6.1939	2.9485	2.9805	3.0193	3.0654	3.0018	3.0036	3.3598	3.4627	3.1544	3.2639	2	1	2	2	1	1	1	1	1	1	1	1	1	1	335
TRINITY_DN45909_c0_g1::TRINITY_DN45909_c0_g1_i1::g.14863::m.14863	0	0	0	0	3.6314	0	0	3.7754	0	0	0	0	0	0	0	0	0	0	1	0	0	1	0	0	0	0	0	0	272
TRINITY_DN45955_c0_g1::TRINITY_DN45955_c0_g1_i1::g.14854::m.14854	0	0	0	0	7.483	7.564	7.6626	0	0	0	0	0	0	0	0	0	0	0	1	1	1	0	0	0	0	0	0	0	132
TRINITY_DN45980_c0_g2::TRINITY_DN45980_c0_g2_i1::g.14852::m.14852	4.8204	5.0367	4.6888	4.7158	4.4898	4.5384	4.5976	4.6677	4.5709	4.5737	5.116	5.2728	4.8032	4.97	1	1	1	1	1	1	1	1	1	1	1	1	1	1	220
TRINITY_DN45982_c0_g1::TRINITY_DN45982_c0_g1_i1::g.14850::m.14850	0	0	0	0	0	0	7.0732	0	0	3.5182	0	0	0	3.8231	0	0	0	0	0	0	2	0	0	1	0	0	0	1	286
TRINITY_DN45996_c0_g1::TRINITY_DN45996_c0_g1_i1::g.14853::m.14853	20.1997	21.1061	19.6485	29.6421	18.8143	38.0363	19.266	29.3401	38.3086	19.1659	10.7193	11.0477	10.0639	10.4133	2	2	2	3	2	4	2	3	4	2	1	1	1	1	105
TRINITY_DN46004_c0_g2::TRINITY_DN46004_c0_g2_i1::g.14858::m.14858	0	0	0	0	0	0	0	0	0	0	52.0476	67.0525	54.9734	44.2415	0	0	0	0	0	0	0	0	0	0	8	10	9	7	173				*
TRINITY_DN4601_c0_g1::TRINITY_DN4601_c0_g1_i1::g.31501::m.31501	3.7606	7.8587	3.658	7.358	7.0053	3.5406	0	3.6415	3.566	3.5681	0	0	7.4944	3.8773	1	2	1	2	2	1	0	1	1	1	0	0	2	1	282
TRINITY_DN46019_c0_g1::TRINITY_DN46019_c0_g1_i1::g.9455::m.9455	12.051	12.5917	11.7221	5.8947	5.6122	11.3461	11.4939	17.5041	11.4273	17.1513	19.1852	19.7729	12.0081	0	2	2	2	1	1	2	2	3	2	3	3	3	2	0	176
TRINITY_DN46024_c0_g1::TRINITY_DN46024_c0_g1_i1::g.9459::m.9459	0	0	0	4.4431	0	0	2.1659	2.1989	4.3066	6.4639	0	4.9679	0	0	0	0	0	2	0	0	1	1	2	3	0	2	0	0	467
TRINITY_DN46030_c0_g2::TRINITY_DN46030_c0_g2_i1::g.9461::m.9461	0	11.0807	0	10.3747	9.8775	0	0	10.269	0	10.0621	0	0	0	0	0	1	0	1	1	0	0	1	0	1	0	0	0	0	100
TRINITY_DN46065_c0_g1::TRINITY_DN46065_c0_g1_i1::g.9480::m.9480	0	2.2161	0	0	1.9755	3.9938	0	0	0	4.0248	0	0	0	0	0	1	0	0	1	2	0	0	0	2	0	0	0	0	500
TRINITY_DN46072_c0_g1::TRINITY_DN46072_c0_g1_i1::g.9470::m.9470	0	0	0	0	0	0	0	5.6115	0	5.4984	6.1504	0	5.7744	0	0	0	0	0	0	0	0	1	0	1	1	0	1	0	183
TRINITY_DN46086_c0_g1::TRINITY_DN46086_c0_g1_i1::g.9471::m.9471	4.3109	9.0087	4.1933	8.4347	4.0152	4.0588	4.1117	0	8.1756	4.0903	0	0	0	4.4447	1	2	1	2	1	1	1	0	2	1	0	0	0	1	246
TRINITY_DN46107_c0_g1::TRINITY_DN46107_c0_g1_i1::g.35074::m.35074	656.938	666.803	593.367	633.501	568.176	556.66	563.915	654.311	631.837	747.978	468.141	482.482	514.329	445.1	70	68	65	69	65	63	63	72	71	84	47	47	55	46	113
TRINITY_DN46118_c0_g1::TRINITY_DN46118_c0_g1_i1::g.35112::m.35112	0	9.3115	0	0	8.3004	0	8.4997	0	8.4504	8.4555	0	9.748	17.7599	9.1882	0	1	0	0	1	0	1	0	1	1	0	1	2	1	119
TRINITY_DN46131_c0_g1::TRINITY_DN46131_c0_g1_i1::g.35101::m.35101	51.8053	50.9458	23.7137	41.7374	53.929	48.775	34.8782	35.4105	43.3448	37.5883	45.2799	43.3337	36.4383	40.8453	17	16	8	14	19	17	12	12	15	13	14	13	12	13	348
TRINITY_DN46182_c0_g1::TRINITY_DN46182_c0_g1_i1::g.35103::m.35103	0	0	0	0	0	0	0	9.5084	4.6556	4.6584	78.1618	85.9266	58.7062	55.6823	0	0	0	0	0	0	0	2	1	1	15	16	12	11	216				*
TRINITY_DN46214_c0_g1::TRINITY_DN46214_c0_g1_i1::g.19322::m.19322	0	0	0	0	0	0	0	0	0	0	5.8017	5.9794	5.447	0	0	0	0	0	0	0	0	0	0	0	1	1	1	0	194
TRINITY_DN46230_c0_g1::TRINITY_DN46230_c0_g1_i1::g.19330::m.19330	2.1866	4.5694	2.1269	4.2782	2.0366	8.2347	2.0855	4.2347	2.0734	0	4.6414	2.3918	2.1788	4.5089	1	2	1	2	1	4	1	2	1	0	2	1	1	2	485
TRINITY_DN46236_c0_g1::TRINITY_DN46236_c0_g1_i1::g.19336::m.19336	14.832	7.7487	14.4272	7.255	13.8147	6.9822	7.0732	7.1812	14.0643	7.0364	15.7417	8.112	14.7792	7.6461	2	1	2	1	2	1	1	1	2	1	2	1	2	1	143
TRINITY_DN46243_c0_g1::TRINITY_DN46243_c0_g1_i1::g.19327::m.19327	3.1562	0	6.1402	0	0	0	0	0	0	0	0	0	0	0	1	0	2	0	0	0	0	0	0	0	0	0	0	0	336
TRINITY_DN46252_c0_g1::TRINITY_DN46252_c0_g1_i1::g.19363::m.19363	3.6443	0	0	3.5652	3.3943	6.8622	0	3.5289	3.4557	3.4578	0	0	0	3.7574	1	0	0	1	1	2	0	1	1	1	0	0	0	1	291
TRINITY_DN46266_c0_g1::TRINITY_DN46266_c0_g1_i1::g.19341::m.19341	0	0	4.2626	0	4.0816	0	0	0	4.1554	0	0	0	0	0	0	0	1	0	1	0	0	0	1	0	0	0	0	0	242
TRINITY_DN46271_c0_g1::TRINITY_DN46271_c0_g1_i2::g.19358::m.19358	5.0023	5.2267	4.8658	0	4.6592	4.7097	0	0	4.7434	0	0	0	0	0	1	1	1	0	1	1	0	0	1	0	0	0	0	0	212
TRINITY_DN46282_c0_g1::TRINITY_DN46282_c0_g1_i1::g.19351::m.19351	0	0	5.6369	0	0	0	5.5271	0	0	0	6.1504	0	0	0	0	0	1	0	0	0	1	0	0	0	1	0	0	0	183
TRINITY_DN46286_c0_g1::TRINITY_DN46286_c0_g1_i1::g.19339::m.19339	0	0	0	0	4.8658	0	0	0	4.9537	0	5.5445	0	0	5.3862	0	0	0	0	1	0	0	0	1	0	1	0	0	1	203
TRINITY_DN46302_c0_g1::TRINITY_DN46302_c0_g1_i2::g.19350::m.19350	2.3155	0	0	0	0	0	0	0	0	0	0	0	2.3072	0	1	0	0	0	0	0	0	0	0	0	0	0	1	0	458
TRINITY_DN46306_c0_g1::TRINITY_DN46306_c0_g1_i1::g.19438::m.19438	0	0	0	0	3.6181	0	0	0	0	3.6857	0	0	0	0	0	0	0	0	1	0	0	0	0	1	0	0	0	0	273
TRINITY_DN46310_c0_g1::TRINITY_DN46310_c0_g1_i1::g.19430::m.19430	0	0	0	0	4.1156	0	0	4.2788	0	0	0	4.8334	0	0	0	0	0	0	1	0	0	1	0	0	0	1	0	0	240
TRINITY_DN46328_c0_g1::TRINITY_DN46328_c0_g1_i1::g.19410::m.19410	0	0	0	0	0	3.4429	0	0	0	0	0	4	0	0	0	0	0	0	0	1	0	0	0	0	0	1	0	0	290
TRINITY_DN46339_c0_g1::TRINITY_DN46339_c0_g1_i1::g.19421::m.19421	25.0508	17.4499	32.4896	24.5072	31.1103	15.7237	15.9286	16.1717	31.6724	23.7687	35.4497	36.5357	33.2822	25.8283	3	2	4	3	4	2	2	2	4	3	4	4	4	3	127
TRINITY_DN4636_c0_g1::TRINITY_DN4636_c0_g1_i1::g.31489::m.31489	0	0	0	0	2.2097	0	0	2.2973	0	0	0	2.5951	0	0	0	0	0	0	1	0	0	1	0	0	0	1	0	0	447
TRINITY_DN46377_c0_g1::TRINITY_DN46377_c0_g1_i1::g.19434::m.19434	0	0	0	0	0	0	0	0	0	0	0	6.3388	5.7744	0	0	0	0	0	0	0	0	0	0	0	0	1	1	0	183
TRINITY_DN46385_c0_g1::TRINITY_DN46385_c0_g1_i1::g.19429::m.19429	0	0	1.9354	1.9465	3.7064	3.7465	5.6931	3.8533	1.8867	1.8878	4.2234	6.5291	1.9826	2.0514	0	0	1	1	2	2	3	2	1	1	2	3	1	1	533
TRINITY_DN46393_c0_g1::TRINITY_DN46393_c0_g1_i2::g.19427::m.19427	0	0	0	0	4.1502	0	4.2499	0	4.2252	4.2278	0	0	0	4.5941	0	0	0	0	1	0	1	0	1	1	0	0	0	1	238
TRINITY_DN46429_c0_g1::TRINITY_DN46429_c0_g1_i2::g.4582::m.4582	0	0	0	0	2.2865	0	0	2.3771	0	4.6584	0	0	0	0	0	0	0	0	1	0	0	1	0	2	0	0	0	0	432
TRINITY_DN46437_c0_g1::TRINITY_DN46437_c0_g1_i1::g.4549::m.4549	3.6695	0	3.5694	0	0	3.4549	6.9998	3.5533	3.4796	6.9634	3.8946	4.0139	0	7.5668	1	0	1	0	0	1	2	1	1	2	1	1	0	2	289
TRINITY_DN46445_c0_g1::TRINITY_DN46445_c0_g1_i2::g.4567::m.4567	0	0	0	0	0	0	0	0	0	0	3.8414	0	3.6065	3.7317	0	0	0	0	0	0	0	0	0	0	1	0	1	1	293
TRINITY_DN46452_c0_g1::TRINITY_DN46452_c0_g1_i2::g.4561::m.4561	4.7343	14.8402	9.2102	4.6316	0	0	0	0	0	0	0	0	0	0	1	3	2	1	0	0	0	0	0	0	0	0	0	0	224
TRINITY_DN46460_c0_g1::TRINITY_DN46460_c0_g1_i1::g.4551::m.4551	0	0	10.015	0	0	9.6937	0	0	9.7631	19.538	0	0	10.2593	10.6155	0	0	1	0	0	1	0	0	1	2	0	0	1	1	103
TRINITY_DN46472_c0_g3::TRINITY_DN46472_c0_g3_i1::g.4557::m.4557	0	0	0	0	0	0	2.8175	2.8605	2.8011	2.8028	75.2443	77.5493	50.0393	57.8679	0	0	0	0	0	0	1	1	1	1	24	24	17	19	359				*
TRINITY_DN46473_c0_g1::TRINITY_DN46473_c0_g1_i1::g.4575::m.4575	0	0	0	0	0	3.7117	0	0	0	1.8703	0	0	0	0	0	0	0	0	0	2	0	0	0	1	0	0	0	0	538
TRINITY_DN46492_c0_g1::TRINITY_DN46492_c0_g1_i1::g.4571::m.4571	2.9054	3.0358	2.8262	2.8424	2.7062	2.7355	2.7711	2.8134	2.7551	2.7567	6.1673	3.1781	0	2.9956	1	1	1	1	1	1	1	1	1	1	2	1	0	1	365
TRINITY_DN46503_c0_g1::TRINITY_DN46503_c0_g1_i1::g.4572::m.4572	2.531	2.6446	0	2.4761	0	4.7659	0	0	2.4	2.4015	0	0	0	0	1	1	0	1	0	2	0	0	1	1	0	0	0	0	419
TRINITY_DN46516_c0_g1::TRINITY_DN46516_c0_g1_i1::g.30466::m.30466	0	0	3.7106	7.4638	7.1061	3.5916	7.2767	7.3878	0	3.6195	0	4.1727	0	3.9331	0	0	1	2	2	1	2	2	0	1	0	1	0	1	278
TRINITY_DN4652_c0_g1::TRINITY_DN4652_c0_g1_i1::g.31500::m.31500	0	0	6.4472	0	0	0	0	0	0	0	0	0	6.6044	0	0	0	1	0	0	0	0	0	0	0	0	0	1	0	160
TRINITY_DN46534_c0_g1::TRINITY_DN46534_c0_g1_i1::g.30457::m.30457	42.7861	35.1261	32.7003	38.8678	48.3913	31.6513	46.6382	44.3907	34.7758	46.3958	45.4104	36.7726	36.5433	34.661	14	11	11	13	17	11	16	15	12	16	14	11	12	11	347
TRINITY_DN46535_c0_g1::TRINITY_DN46535_c0_g1_i1::g.30465::m.30465	0	7.7487	7.2136	0	0	6.9822	7.0732	7.1812	7.0322	0	7.8708	0	0	7.6461	0	1	1	0	0	1	1	1	1	0	1	0	0	1	143
TRINITY_DN46554_c0_g1::TRINITY_DN46554_c0_g1_i1::g.30438::m.30438	7.3137	0	0	0	0	0	0	0	0	6.9394	0	0	0	0	1	0	0	0	0	0	0	0	0	1	0	0	0	0	145
TRINITY_DN46557_c0_g1::TRINITY_DN46557_c0_g1_i1::g.30467::m.30467	0	0	2.645	2.6602	2.5327	0	2.5935	5.2662	0	0	0	0	0	0	0	0	1	1	1	0	1	2	0	0	0	0	0	0	390
TRINITY_DN46570_c0_g1::TRINITY_DN46570_c0_g1_i1::g.30445::m.30445	0	0	0	0	0	0	0	0	0	0	20.0987	20.7144	12.5799	19.525	0	0	0	0	0	0	0	0	0	0	3	4	2	4	168				*
TRINITY_DN46588_c0_g1::TRINITY_DN46588_c0_g1_i1::g.30458::m.30458	0	0	0	0	0	0	2.7711	0	0	0	0	0	0	2.9956	0	0	0	0	0	0	1	0	0	0	0	0	0	1	365
TRINITY_DN46603_c0_g1::TRINITY_DN46603_c0_g1_i2::g.30455::m.30455	9.1029	14.267	4.4272	13.358	0	4.2852	4.3411	0	8.6318	8.637	0	0	0	4.6927	2	3	1	3	0	1	1	0	2	2	0	0	0	1	233
TRINITY_DN46624_c0_g1::TRINITY_DN46624_c0_g1_i1::g.30527::m.30527	0	0	0	0	0	0	0	4.937	0	4.8375	0	5.577	0	0	0	0	0	0	0	0	0	1	0	1	0	1	0	0	208
TRINITY_DN46658_c0_g2::TRINITY_DN46658_c0_g2_i1::g.30549::m.30549	0	0	0	0	0	0	0	8.0859	0	0	0	0	0	8.6094	0	0	0	0	0	0	0	1	0	0	0	0	0	1	127
TRINITY_DN46682_c1_g1::TRINITY_DN46682_c1_g1_i1::g.30526::m.30526	4.6513	0	0	0	2.1661	4.3792	0	0	0	0	0	0	2.3173	2.3978	2	0	0	0	1	2	0	0	0	0	0	0	1	1	456
TRINITY_DN46693_c0_g1::TRINITY_DN46693_c0_g1_i1::g.30529::m.30529	0	0	2.1446	0	2.0535	0	2.1028	0	0	0	0	2.4117	0	0	0	0	1	0	1	0	1	0	0	0	0	1	0	0	481
TRINITY_DN46695_c0_g1::TRINITY_DN46695_c0_g1_i1::g.30531::m.30531	2.1083	0	0	0	1.9637	3.97	2.0109	0	1.9992	4.0008	2.2376	0	0	0	1	0	0	0	1	2	1	0	1	2	1	0	0	0	503
TRINITY_DN46698_c0_g1::TRINITY_DN46698_c0_g1_i1::g.30540::m.30540	0	0	0	0	5.254	5.3109	0	0	0	0	0	0	0	0	0	0	0	0	1	1	0	0	0	0	0	0	0	0	188
TRINITY_DN46705_c0_g1::TRINITY_DN46705_c0_g1_i1::g.14281::m.14281	5.2499	0	5.1067	5.136	0	4.9428	5.0073	5.0837	4.9782	0	5.5719	5.7426	5.2312	5.4129	1	0	1	1	0	1	1	1	1	0	1	1	1	1	202
TRINITY_DN46726_c0_g1::TRINITY_DN46726_c0_g1_i1::g.14306::m.14306	0	0	0	3.3684	3.207	3.2417	0	3.3341	3.2649	3.2669	3.6543	0	0	0	0	0	0	1	1	1	0	1	1	1	1	0	0	0	308
TRINITY_DN46754_c0_g1::TRINITY_DN46754_c0_g1_i1::g.14282::m.14282	0	0	0	0	0	0	2.6548	0	0	2.641	0	0	0	0	0	0	0	0	0	0	1	0	0	1	0	0	0	0	381
TRINITY_DN46784_c0_g1::TRINITY_DN46784_c0_g1_i1::g.14297::m.14297	8.0953	0	7.8744	0	0	0	0	0	0	0	17.1837	17.7101	16.133	16.6931	1	0	1	0	0	0	0	0	0	0	2	2	2	2	131
TRINITY_DN46803_c0_g1::TRINITY_DN46803_c0_g1_i2::g.14294::m.14294	0	0	0	0	5.4875	0	0	0	0	5.5901	6.2529	0	5.8706	0	0	0	0	0	1	0	0	0	0	1	1	0	1	0	180
TRINITY_DN46804_c0_g1::TRINITY_DN46804_c0_g1_i1::g.14308::m.14308	2.3104	2.4141	2.2474	2.2603	2.152	2.1753	2.2036	2.2373	2.1908	2.1922	0	0	0	0	1	1	1	1	1	1	1	1	1	1	0	0	0	0	459
TRINITY_DN46807_c0_g2::TRINITY_DN46807_c0_g2_i1::g.39903::m.39903	14.4284	7.5379	7.0173	14.1153	6.7194	6.7922	6.8807	13.9715	6.8408	6.845	7.6567	7.8912	7.1885	7.4381	2	1	1	2	1	1	1	2	1	1	1	1	1	1	147
TRINITY_DN46808_c0_g1::TRINITY_DN46808_c0_g1_i1::g.39888::m.39888	0	0	0	0	2.5925	0	2.6548	0	0	0	8.8624	0	0	0	0	0	0	0	1	0	1	0	0	0	3	0	0	0	381
TRINITY_DN46816_c0_g1::TRINITY_DN46816_c0_g1_i1::g.39869::m.39869	11.9156	8.3002	7.7269	0	11.0983	11.2186	0	0	0	3.7686	0	4.3446	3.9577	0	3	2	2	0	3	3	0	0	0	1	0	1	1	0	267
TRINITY_DN46824_c0_g1::TRINITY_DN46824_c0_g1_i2::g.39871::m.39871	0	5.8014	0	0	5.1715	5.2275	10.5913	5.3765	5.2649	5.2681	5.8928	6.0733	5.5325	5.7246	0	1	0	0	1	1	2	1	1	1	1	1	1	1	191
TRINITY_DN46831_c0_g1::TRINITY_DN46831_c0_g1_i1::g.39898::m.39898	0	0	0	0	2.6696	0	0	0	0	0	3.042	0	0	0	0	0	0	0	1	0	0	0	0	0	1	0	0	0	370
TRINITY_DN46858_c0_g2::TRINITY_DN46858_c0_g2_i2::g.39905::m.39905	0	0	3.4732	0	0	3.3618	3.4056	3.4576	0	6.7758	0	0	0	0	0	0	1	0	0	1	1	1	0	2	0	0	0	0	297
TRINITY_DN46870_c0_g1::TRINITY_DN46870_c0_g1_i1::g.39873::m.39873	0	3.3578	0	0	0	0	3.0651	0	0	0	3.4107	0	0	0	0	1	0	0	0	0	1	0	0	0	1	0	0	0	330
TRINITY_DN46871_c0_g1::TRINITY_DN46871_c0_g1_i1::g.39885::m.39885	4.7343	0	0	0	0	0	4.5155	0	0	0	0	0	0	0	1	0	0	0	0	0	1	0	0	0	0	0	0	0	224
TRINITY_DN4688_c0_g1::TRINITY_DN4688_c0_g1_i1::g.31494::m.31494	0	5.13	0	0	0	0	0	4.7542	0	0	0	0	0	0	0	1	0	0	0	0	0	1	0	0	0	0	0	0	216
TRINITY_DN46885_c0_g1::TRINITY_DN46885_c0_g1_i1::g.39910::m.39910	3.774	3.9433	3.671	3.6921	3.5151	0	3.5995	0	3.5786	0	0	0	0	3.8911	1	1	1	1	1	0	1	0	1	0	0	0	0	1	281
TRINITY_DN46895_c0_g1::TRINITY_DN46895_c0_g1_i1::g.39884::m.39884	0	0	0	0	0	5.0683	5.1343	0	0	0	0	0	0	0	0	0	0	0	0	1	1	0	0	0	0	0	0	0	197
TRINITY_DN46925_c0_g1::TRINITY_DN46925_c0_g1_i1::g.25094::m.25094	2.2279	4.6558	0	2.1796	4.1502	4.1952	4.2499	2.1574	4.2252	2.1139	2.3646	2.437	2.22	2.2971	1	2	0	1	2	2	2	1	2	1	1	1	1	1	476
TRINITY_DN46934_c0_g1::TRINITY_DN46934_c0_g1_i1::g.25104::m.25104	0	0	2.9557	2.9727	0	0	0	0	0	0	0	0	6.0557	0	0	0	1	1	0	0	0	0	0	0	0	0	2	0	349
TRINITY_DN46946_c0_g1::TRINITY_DN46946_c0_g1_i1::g.25095::m.25095	5.7635	6.0221	5.6062	5.6384	0	0	5.4971	5.581	5.4652	5.4685	6.117	0	5.743	5.9424	1	1	1	1	0	0	1	1	1	1	1	0	1	1	184
TRINITY_DN46947_c0_g1::TRINITY_DN46947_c0_g1_i1::g.25109::m.25109	16.3993	5.7117	15.9517	10.6956	15.2745	15.44	10.4275	10.5866	5.1835	15.5599	5.8017	5.9794	16.3409	11.2721	3	1	3	2	3	3	2	2	1	3	1	1	3	2	194
TRINITY_DN46975_c0_g1::TRINITY_DN46975_c0_g1_i2::g.25103::m.25103	13.39	19.5871	10.4196	20.959	14.9659	12.6067	12.771	15.5592	17.7758	15.2456	22.738	2.9293	16.0108	19.3277	5	7	4	8	6	5	5	6	7	6	8	1	6	7	396
TRINITY_DN46979_c0_g1::TRINITY_DN46979_c0_g1_i1::g.25106::m.25106	0	0	0	4.6944	0	0	0	0	0	4.553	0	5.2489	0	0	0	0	0	1	0	0	0	0	0	1	0	1	0	0	221
TRINITY_DN46996_c0_g1::TRINITY_DN46996_c0_g1_i2::g.25090::m.25090	13.596	14.206	6.6125	13.3009	6.3317	0	6.4838	13.1654	12.8923	6.4501	0	0	6.7738	7.009	2	2	1	2	1	0	1	2	2	1	0	0	1	1	156
TRINITY_DN47002_c0_g1::TRINITY_DN47002_c0_g1_i1::g.25085::m.25085	0	0	2.7362	0	0	2.6484	0	0	0	0	0	0	0	0	0	0	1	0	0	1	0	0	0	0	0	0	0	0	377
TRINITY_DN47012_c0_g1::TRINITY_DN47012_c0_g1_i1::g.18833::m.18833	8.1263	8.491	7.9046	7.95	11.3535	11.4765	7.7507	7.869	7.7057	7.7104	8.6247	8.889	8.0974	8.3785	2	2	2	2	3	3	2	2	2	2	2	2	2	2	261
TRINITY_DN47033_c0_g1::TRINITY_DN47033_c0_g1_i2::g.18828::m.18828	6.2381	6.5181	0	0	0	0	0	6.0406	5.9153	0	0	0	0	0	1	1	0	0	0	0	0	1	1	0	0	0	0	0	170
TRINITY_DN47041_c0_g1::TRINITY_DN47041_c0_g1_i1::g.18846::m.18846	3.0739	3.2118	2.99	3.0072	0	0	2.9318	0	2.9148	0	3.2624	3.3623	3.0629	0	1	1	1	1	0	0	1	0	1	0	1	1	1	0	345
TRINITY_DN47056_c0_g1::TRINITY_DN47056_c0_g1_i1::g.18837::m.18837	0	0	9.4637	0	0	0	0	9.4211	0	0	0	0	0	0	0	0	1	0	0	0	0	1	0	0	0	0	0	0	109
TRINITY_DN47065_c0_g1::TRINITY_DN47065_c0_g1_i2::g.18832::m.18832	0	4.5413	4.2276	0	4.0482	0	0	4.2086	0	0	4.6128	0	0	0	0	1	1	0	1	0	0	1	0	0	1	0	0	0	244
TRINITY_DN47075_c0_g1::TRINITY_DN47075_c0_g1_i1::g.18852::m.18852	36.0709	37.6895	49.1212	56.4611	60.4746	40.7532	41.2844	48.9002	34.2041	47.9147	15.3133	23.6737	43.1311	22.3142	5	5	7	8	9	6	6	7	5	7	2	3	6	3	147
TRINITY_DN47088_c0_g1::TRINITY_DN47088_c0_g1_i2::g.18849::m.18849	0	3.5066	0	0	0	0	0	0	6.3646	3.1842	0	0	0	0	0	1	0	0	0	0	0	0	2	1	0	0	0	0	316
TRINITY_DN47093_c0_g1::TRINITY_DN47093_c0_g1_i1::g.18843::m.18843	5.611	11.7256	5.4579	5.4893	5.2262	5.2828	10.7034	0	10.6413	5.3239	5.9552	6.1376	11.1821	11.5703	1	2	1	1	1	1	2	0	2	1	1	1	2	2	189
TRINITY_DN47101_c0_g1::TRINITY_DN47101_c0_g1_i1::g.18826::m.18826	19.8222	0	19.2812	9.696	9.2313	18.6627	9.453	19.1945	9.3981	0	0	0	9.8758	10.2187	2	0	2	1	1	2	1	2	1	0	0	0	1	1	107
TRINITY_DN47109_c0_g2::TRINITY_DN47109_c0_g2_i1::g.18919::m.18919	2.4836	2.595	0	4.8594	2.3132	0	2.3688	4.8099	0	2.3565	2.6359	5.4333	7.4242	0	1	1	0	2	1	0	1	2	0	1	1	2	3	0	427
TRINITY_DN47127_c0_g1::TRINITY_DN47127_c0_g1_i1::g.18915::m.18915	0	0	0	0	0	0	0	0	0	0	29.2345	52.7277	41.1706	35.4999	0	0	0	0	0	0	0	0	0	0	6	8	7	5	154				*
TRINITY_DN47127_c0_g2::TRINITY_DN47127_c0_g2_i1::g.18916::m.18916	0	0	0	0	0	0	0	0	0	0	43.2896	22.3079	20.3214	21.0269	0	0	0	0	0	0	0	0	0	0	7	5	5	4	156				*
TRINITY_DN47128_c0_g1::TRINITY_DN47128_c0_g1_i1::g.18927::m.18927	0	2.3829	2.2184	0	2.1242	0	0	0	0	0	0	0	0	0	0	1	1	0	1	0	0	0	0	0	0	0	0	0	465
TRINITY_DN47135_c0_g1::TRINITY_DN47135_c0_g1_i1::g.18941::m.18941	4.6717	4.8814	4.5443	4.5704	4.3513	4.3985	4.4558	4.5238	4.43	4.4326	4.9583	5.1102	4.6551	4.8167	1	1	1	1	1	1	1	1	1	1	1	1	1	1	227
TRINITY_DN47157_c0_g1::TRINITY_DN47157_c0_g1_i1::g.18932::m.18932	0	0	0	3.7053	3.5277	0	0	0	0	0	0	0	0	0	0	0	0	1	1	0	0	0	0	0	0	0	0	0	280
TRINITY_DN47210_c0_g1::TRINITY_DN47210_c0_g1_i2::g.4097::m.4097	10.7482	11.2304	10.4549	3.505	16.685	16.8658	6.8342	10.4078	6.7946	10.1981	3.8025	7.8379	10.7099	3.6939	3	3	3	1	5	5	2	3	2	3	1	2	3	1	296
TRINITY_DN47219_c0_g1::TRINITY_DN47219_c0_g1_i1::g.4101::m.4101	0	0	3.671	0	0	0	0	3.6545	3.5786	0	0	0	0	0	0	0	1	0	0	0	0	1	1	0	0	0	0	0	281
TRINITY_DN47250_c0_g1::TRINITY_DN47250_c0_g1_i1::g.4117::m.4117	3.2234	3.368	0	0	3.0023	3.0348	3.0744	0	3.0565	0	6.8421	0	0	0	1	1	0	0	1	1	1	0	1	0	2	0	0	0	329
TRINITY_DN47274_c0_g1::TRINITY_DN47274_c0_g1_i1::g.4106::m.4106	3.6318	0	3.5327	3.553	3.3827	0	0	3.5168	3.4438	3.4459	0	0	3.6189	0	1	0	1	1	1	0	0	1	1	1	0	0	1	0	292
TRINITY_DN47276_c0_g2::TRINITY_DN47276_c0_g2_i1::g.4122::m.4122	0	0	6.2518	6.2877	5.9864	6.0512	6.1301	0	6.0945	6.0982	0	0	0	0	0	0	1	1	1	1	1	0	1	1	0	0	0	0	165
TRINITY_DN47288_c0_g1::TRINITY_DN47288_c0_g1_i1::g.4092::m.4092	3.8704	8.0881	7.5295	11.3592	7.2099	7.288	3.6915	3.7478	7.3401	3.6723	4.1078	8.4672	7.7132	3.9905	1	2	2	3	2	2	1	1	2	1	1	2	2	1	274
TRINITY_DN47345_c1_g1::TRINITY_DN47345_c1_g1_i1::g.29884::m.29884	9.6408	10.0734	9.3777	9.4316	8.9796	0	9.1952	9.3355	9.1418	9.1474	30.6963	10.5455	9.6065	0	1	1	1	1	1	0	1	1	1	1	3	1	1	0	110
TRINITY_DN47354_c0_g1::TRINITY_DN47354_c0_g1_i1::g.29881::m.29881	1.6622	0	0	1.6261	0	0	0	0	0	0	0	0	0	1.7138	1	0	0	1	0	0	0	0	0	0	0	0	0	1	638
TRINITY_DN47367_c0_g1::TRINITY_DN47367_c0_g1_i1::g.29862::m.29862	0	0	0	0	0	0	0	0	0	0	10.9275	22.5244	10.2593	0	0	0	0	0	0	0	0	0	0	0	1	2	1	0	103
TRINITY_DN47369_c0_g1::TRINITY_DN47369_c0_g1_i1::g.29868::m.29868	9.3025	19.4398	18.0973	18.2013	17.329	17.5167	17.745	27.0238	17.6421	17.6528	19.7461	20.351	18.5388	19.1824	1	2	2	2	2	2	2	3	2	2	2	2	2	2	114
TRINITY_DN47371_c0_g1::TRINITY_DN47371_c0_g1_i1::g.29879::m.29879	7.0699	7.3871	6.877	6.9165	6.585	6.6564	0	6.846	6.704	6.7081	0	7.7334	7.0447	7.2893	1	1	1	1	1	1	0	1	1	1	0	1	1	1	150
TRINITY_DN47430_c0_g1::TRINITY_DN47430_c0_g1_i1::g.13806::m.13806	7.3645	0	0	0	0	0	0	0	6.9833	0	7.8162	0	0	0	1	0	0	0	0	0	0	0	1	0	1	0	0	0	144
TRINITY_DN4749_c0_g1::TRINITY_DN4749_c0_g1_i1::g.362::m.362	0	0	0	0	0	0	0	0	0	3.0491	0	0	3.2022	0	0	0	0	0	0	0	0	0	0	1	0	0	1	0	330
TRINITY_DN47493_c0_g2::TRINITY_DN47493_c0_g2_i1::g.13787::m.13787	0	0	0	0	8.5891	4.3411	0	0	0	4.3748	0	0	0	0	0	0	0	0	2	1	0	0	0	1	0	0	0	0	230
TRINITY_DN47500_c0_g2::TRINITY_DN47500_c0_g2_i1::g.13776::m.13776	0	6.4799	6.0324	12.1342	5.7763	11.6778	5.915	12.0106	5.8807	5.8843	6.582	6.7837	6.1796	12.7883	0	1	1	2	1	2	1	2	1	1	1	1	1	2	171
TRINITY_DN47512_c0_g1::TRINITY_DN47512_c0_g1_i1::g.13889::m.13889	26.6789	41.814	51.9017	52.1999	43.4859	50.2366	101.783	83.9608	82.2189	63.2836	92.0244	80.2522	106.336	89.3973	4	6	8	8	7	8	16	13	13	10	13	11	16	13	159		*
TRINITY_DN47560_c0_g1::TRINITY_DN47560_c0_g1_i1::g.13888::m.13888	0	7.0578	0	0	0	0	0	0	0	0	0	0	0	0	0	2	0	0	0	0	0	0	0	0	0	0	0	0	314
TRINITY_DN47573_c0_g1::TRINITY_DN47573_c0_g1_i1::g.13885::m.13885	44.9903	40.2935	31.2589	56.5894	29.9319	24.2049	18.3903	31.1183	36.5673	24.3929	34.107	28.1214	19.2129	26.5066	7	6	5	9	5	4	3	5	6	4	5	4	3	4	165
TRINITY_DN47599_c0_g1::TRINITY_DN47599_c0_g1_i1::g.13900::m.13900	3.0386	6.35	0	5.9454	0	5.7218	5.7964	2.9424	2.8814	0	6.45	3.3238	3.0278	3.1329	1	2	0	2	0	2	2	1	1	0	2	1	1	1	349
TRINITY_DN47608_c0_g1::TRINITY_DN47608_c0_g1_i1::g.39381::m.39381	0	0	0	8.9437	0	0	0	8.8526	0	8.6742	0	0	9.1096	0	0	0	0	1	0	0	0	1	0	1	0	0	1	0	116
TRINITY_DN47648_c1_g1::TRINITY_DN47648_c1_g1_i1::g.39399::m.39399	9.9111	0	9.6406	9.696	0	9.3313	9.453	0	0	9.4038	0	10.8412	9.8758	10.2187	1	0	1	1	0	1	1	0	0	1	0	1	1	1	107
TRINITY_DN47672_c0_g1::TRINITY_DN47672_c0_g1_i1::g.39386::m.39386	4.2083	4.3971	4.0934	4.117	3.9196	3.9621	0	0	0	3.9929	0	0	0	0	1	1	1	1	1	1	0	0	0	1	0	0	0	0	252
TRINITY_DN47684_c0_g1::TRINITY_DN47684_c0_g1_i1::g.39369::m.39369	74.5206	83.854	111.518	89.7273	96.1056	91.7498	92.9456	88.8134	92.4065	87.0235	109.511	68.9735	102.815	100.474	13	14	20	16	18	17	17	16	17	16	18	11	18	17	185
TRINITY_DN47730_c0_g1::TRINITY_DN47730_c0_g1_i1::g.24768::m.24768	8.285	8.6568	8.0589	8.1053	7.7168	7.8004	0	0	7.8562	15.722	0	0	0	0	1	1	1	1	1	1	0	0	1	2	0	0	0	0	128
TRINITY_DN47734_c1_g1::TRINITY_DN47734_c1_g1_i1::g.24757::m.24757	0	0	0	0	0	4.2307	0	4.3513	4.261	4.2636	0	0	0	4.633	0	0	0	0	0	1	0	1	1	1	0	0	0	1	236
TRINITY_DN47743_c0_g1::TRINITY_DN47743_c0_g1_i1::g.24752::m.24752	3.432	0	3.3383	0	0	0	3.2734	0	0	0	0	0	0	3.5385	1	0	1	0	0	0	1	0	0	0	0	0	0	1	309
TRINITY_DN47745_c0_g1::TRINITY_DN47745_c0_g1_i1::g.24764::m.24764	404.913	470.09	281.33	257.796	281.36	344.92	128.732	112.026	152.364	243.929	47.7497	63.2732	57.6388	26.5066	63	70	66	61	70	57	56	60	66	65	57	56	65	57	165
TRINITY_DN47748_c0_g1::TRINITY_DN47748_c0_g1_i1::g.24748::m.24748	0	0	0	0	0	0	0	0	0	0	13.3992	4.6032	0	0	0	0	0	0	0	0	0	0	0	0	3	1	0	0	252
TRINITY_DN47790_c0_g1::TRINITY_DN47790_c0_g1_i1::g.24746::m.24746	0	0	175.923	0	191.425	0	70.5674	0	70.1581	0	26.1751	26.977	32.7662	0	61	68	65	59	68	55	55	59	65	62	56	54	64	56	129
TRINITY_DN47795_c0_g1::TRINITY_DN47795_c0_g1_i2::g.24775::m.24775	6.3885	6.6751	6.2141	9.3747	8.9255	3.0074	9.1398	9.2793	6.0578	6.0615	6.7803	10.482	9.5486	6.5867	2	2	2	3	3	1	3	3	2	2	2	3	3	2	332
TRINITY_DN47795_c0_g2::TRINITY_DN47795_c0_g2_i1::g.24774::m.24774	4.5908	4.7968	4.4656	4.4912	4.276	8.6446	4.3786	4.4455	0	0	4.8724	5.0217	4.5745	4.7333	1	1	1	1	1	2	1	1	0	0	1	1	1	1	231
TRINITY_DN47823_c0_g1::TRINITY_DN47823_c0_g1_i1::g.24858::m.24858	0	0	0	0	6.414	0	6.568	6.6682	6.5299	6.5338	0	7.5325	6.8618	0	0	0	0	0	1	0	1	1	1	1	0	1	1	0	154
TRINITY_DN47840_c0_g1::TRINITY_DN47840_c0_g1_i1::g.24846::m.24846	0	0	0	0	0	0	0	0	8.2426	8.2476	9.2257	19.0165	17.3231	17.9246	0	0	0	0	0	0	0	0	1	1	1	2	2	2	122
TRINITY_DN47840_c0_g2::TRINITY_DN47840_c0_g2_i1::g.24848::m.24848	0	0	0	0	0	0	0	0	0	0	10.519	10.8412	9.8758	10.2187	0	0	0	0	0	0	0	0	0	0	1	1	1	1	107
TRINITY_DN47867_c0_g2::TRINITY_DN47867_c0_g2_i5::g.24864::m.24864	0	10.971	0	0	0	9.8857	10.0145	10.1674	9.9564	9.9625	0	0	10.4625	10.8257	0	1	0	0	0	1	1	1	1	1	0	0	1	1	101
TRINITY_DN4787_c0_g1::TRINITY_DN4787_c0_g1_i1::g.369::m.369	0	0	0	8.1691	7.7776	0	0	0	0	0	8.8624	0	8.3206	0	0	0	0	1	1	0	0	0	0	0	1	0	1	0	127
TRINITY_DN47898_c0_g1::TRINITY_DN47898_c0_g1_i2::g.24881::m.24881	0	0	0	0	0	3.1008	3.1412	0	6.246	3.1249	0	0	0	0	0	0	0	0	0	1	1	0	2	1	0	0	0	0	322
TRINITY_DN47924_c0_g1::TRINITY_DN47924_c0_g1_i1::g.8838::m.8838	2.6446	2.7633	0	0	0	2.4899	2.5224	0	0	0	2.8068	0	2.6352	0	1	1	0	0	0	1	1	0	0	0	1	0	1	0	401
TRINITY_DN47946_c0_g2::TRINITY_DN47946_c0_g2_i1::g.8827::m.8827	6.9313	14.4846	6.7421	6.7809	12.9118	6.5258	6.6109	6.7118	6.5725	13.1531	14.7128	0	6.9066	7.1464	1	2	1	1	2	1	1	1	1	2	2	0	1	1	153
TRINITY_DN47960_c0_g1::TRINITY_DN47960_c0_g1_i1::g.8846::m.8846	0	0	0	0	4.3513	4.3985	4.4558	0	0	0	0	5.1102	4.6551	4.8167	0	0	0	0	1	1	1	0	0	0	0	1	1	1	227
TRINITY_DN47963_c0_g1::TRINITY_DN47963_c0_g1_i1::g.8845::m.8845	11.7505	24.5556	5.7149	8.6217	10.9446	5.5316	11.2074	5.6892	5.5712	8.3618	3.1178	0	2.9272	6.0576	4	8	2	3	4	2	4	2	2	3	1	0	1	2	361
TRINITY_DN47966_c0_g1::TRINITY_DN47966_c0_g1_i1::g.8853::m.8853	1.6166	1.6891	0	0	0	0	0	0	3.0659	3.0677	3.4315	5.3049	1.6108	3.3335	1	1	0	0	0	0	0	0	2	2	2	3	1	2	656
TRINITY_DN47974_c0_g1::TRINITY_DN47974_c0_g1_i1::g.8829::m.8829	0	0	0	0	9.3184	0	0	0	0	9.4925	0	0	0	0	0	0	0	0	1	0	0	0	0	1	0	0	0	0	106
TRINITY_DN47986_c0_g1::TRINITY_DN47986_c0_g1_i1::g.8854::m.8854	0	0	0	0	0	6.8859	6.9756	7.0821	13.8703	6.9394	0	8.0001	7.2877	7.5407	0	0	0	0	0	1	1	1	2	1	0	1	1	1	145
TRINITY_DN47993_c0_g1::TRINITY_DN47993_c0_g1_i1::g.8841::m.8841	2.7761	0	0	0	2.5857	2.6138	2.6478	0	0	2.6341	0	0	2.7663	0	1	0	0	0	1	1	1	0	0	1	0	0	1	0	382
TRINITY_DN48082_c0_g1::TRINITY_DN48082_c0_g1_i1::g.3632::m.3632	7.0231	0	0	0	6.5414	13.2245	0	6.8007	0	6.6636	0	0	0	0	1	0	0	0	1	2	0	1	0	1	0	0	0	0	151
TRINITY_DN48088_c0_g1::TRINITY_DN48088_c0_g1_i1::g.3622::m.3622	8.6925	9.0825	8.4553	17.0077	16.1926	8.184	8.2907	8.4173	8.2426	0	18.4513	0	0	0	1	1	1	2	2	1	1	1	1	0	2	0	0	0	122
TRINITY_DN48090_c0_g1::TRINITY_DN48090_c0_g1_i1::g.3637::m.3637	4.225	4.4146	0	0	3.9353	0	4.0297	4.0913	4.0064	4.0088	0	4.6215	0	0	1	1	0	0	1	0	1	1	1	1	0	1	0	0	251
TRINITY_DN48116_c0_g1::TRINITY_DN48116_c0_g1_i1::g.29365::m.29365	9.8497	6.8611	3.1936	3.212	9.1742	15.4559	6.263	3.1793	9.3399	9.3456	3.4846	3.5914	3.2716	6.7703	3	2	1	1	3	5	2	1	3	3	1	1	1	2	323
TRINITY_DN48142_c0_g1::TRINITY_DN48142_c0_g1_i1::g.29362::m.29362	0	0	0	5.1874	0	0	0	5.1345	0	0	0	0	0	0	0	0	0	1	0	0	0	1	0	0	0	0	0	0	200
TRINITY_DN48143_c0_g1::TRINITY_DN48143_c0_g1_i1::g.29378::m.29378	8.8374	9.2339	0	17.2912	8.2313	0	8.4289	17.1151	8.38	8.3851	0	0	8.8059	9.1117	1	1	0	2	1	0	1	2	1	1	0	0	1	1	120
TRINITY_DN48149_c0_g1::TRINITY_DN48149_c0_g1_i1::g.29356::m.29356	13.9538	0	6.7865	3.4127	3.2492	0	6.6544	3.378	6.6158	6.6198	0	7.6316	10.4281	0	4	0	2	1	1	0	2	1	2	2	0	2	3	0	304
TRINITY_DN48155_c0_g1::TRINITY_DN48155_c0_g1_i1::g.29355::m.29355	0	0	2.4386	0	2.3351	0	2.3912	2.4277	2.3773	2.3787	5.3217	5.4847	2.4981	2.5849	0	0	1	0	1	0	1	1	1	1	2	2	1	1	423
TRINITY_DN48157_c0_g1::TRINITY_DN48157_c0_g1_i1::g.29372::m.29372	0	0	0	0	0	0	0	0	0	0	11.1439	11.4852	0	10.8257	0	0	0	0	0	0	0	0	0	0	1	1	0	1	101
TRINITY_DN48162_c0_g1::TRINITY_DN48162_c0_g1_i1::g.29382::m.29382	3.535	3.6936	6.877	6.9165	9.8775	13.3127	10.1147	6.846	6.704	10.0621	15.0071	19.3335	14.0895	18.2233	1	1	2	2	3	4	3	2	2	3	4	5	4	5	300
TRINITY_DN48168_c0_g1::TRINITY_DN48168_c0_g1_i1::g.29358::m.29358	0	0	0	0	0	0	0	2.613	2.5588	2.5603	0	0	2.6888	0	0	0	0	0	0	0	0	1	1	1	0	0	1	0	393
TRINITY_DN48175_c0_g1::TRINITY_DN48175_c0_g1_i1::g.29349::m.29349	0	5.353	4.9833	2.506	2.3859	0	7.3295	2.4804	2.429	0	2.7187	5.6039	0	7.9232	0	2	2	1	1	0	3	1	1	0	1	2	0	3	414
TRINITY_DN48180_c0_g1::TRINITY_DN48180_c0_g1_i1::g.29359::m.29359	15.078	15.7546	19.5554	14.7508	9.3626	18.928	19.1747	19.4674	19.0635	19.0751	16.0028	16.493	20.0324	25.9099	3	3	4	3	2	4	4	4	4	4	3	3	4	5	211
TRINITY_DN48192_c0_g1::TRINITY_DN48192_c0_g1_i1::g.29348::m.29348	0	0	0	0	0	4.3985	4.4558	0	0	0	0	0	0	0	0	0	0	0	0	1	1	0	0	0	0	0	0	0	227
TRINITY_DN48201_c0_g1::TRINITY_DN48201_c0_g1_i1::g.29368::m.29368	8.0953	0	0	7.9196	0	0	0	7.839	15.3527	7.681	0	0	0	0	1	0	0	1	0	0	0	1	2	1	0	0	0	0	131
TRINITY_DN48221_c0_g1::TRINITY_DN48221_c0_g1_i1::g.13301::m.13301	0	4.6363	0	0	4.1329	4.1776	4.2321	4.2967	4.2075	0	4.7093	4.8536	4.4214	0	0	1	0	0	1	1	1	1	1	0	1	1	1	0	239
TRINITY_DN48237_c0_g1::TRINITY_DN48237_c0_g1_i1::g.13328::m.13328	4.3109	0	0	4.2174	0	4.0588	4.1117	4.1744	4.0878	0	0	0	0	0	1	0	0	1	0	1	1	1	1	0	0	0	0	0	246
TRINITY_DN48263_c0_g1::TRINITY_DN48263_c0_g1_i1::g.13341::m.13341	0	0	0	3.9903	0	0	0	3.9496	3.8677	0	0	0	0	0	0	0	0	1	0	1	0	1	1	0	0	0	0	0	260
TRINITY_DN48265_c0_g2::TRINITY_DN48265_c0_g2_i3::g.13322::m.13322	2.1252	4.4412	2.0672	2.0791	1.9795	4.0018	4.054	2.0579	2.0152	4.0329	2.2556	0	2.1177	4.3824	1	2	1	1	1	2	2	1	1	2	1	0	1	2	499
TRINITY_DN48270_c0_g1::TRINITY_DN48270_c0_g1_i1::g.13325::m.13325	0	0	0	0	0	0	0	0	0	7.086	31.7051	16.3382	29.7665	46.1999	0	0	0	0	0	0	0	0	0	1	4	2	4	6	142				*
TRINITY_DN48277_c0_g1::TRINITY_DN48277_c0_g1_i1::g.13305::m.13305	0	5.379	0	5.0363	9.5898	4.8469	14.7301	14.9549	4.8816	9.769	5.4637	0	5.1297	0	0	1	0	1	2	1	3	3	1	2	1	0	1	0	206			*
TRINITY_DN48285_c0_g1::TRINITY_DN48285_c0_g1_i1::g.13321::m.13321	0	0	4.8203	0	0	0	18.9059	14.3959	28.1944	14.1057	147.266	135.515	88.8823	117.515	0	0	1	0	0	0	4	3	6	3	28	25	18	23	214		*		*
TRINITY_DN48292_c0_g1::TRINITY_DN48292_c0_g1_i1::g.13345::m.13345	44.7192	53.401	55.9272	56.2485	53.5528	54.133	60.9317	61.8617	60.5783	54.5535	67.803	62.8921	50.9259	59.2806	7	8	9	9	9	9	10	10	10	9	10	9	8	9	166
TRINITY_DN48310_c0_g1::TRINITY_DN48310_c0_g1_i1::g.13453::m.13453	8.0645	12.6396	3.9222	3.9448	7.5114	7.5928	7.6918	3.9046	7.6471	7.6518	8.5592	4.4107	8.0358	8.3148	2	3	1	1	2	2	2	1	2	2	2	1	2	2	263
TRINITY_DN48317_c0_g1::TRINITY_DN48317_c0_g1_i1::g.13440::m.13440	0	3.7562	0	0	0	0	0	0	0	0	3.8154	0	0	0	0	1	0	0	0	0	0	0	0	0	1	0	0	0	295
TRINITY_DN48327_c0_g1::TRINITY_DN48327_c0_g1_i1::g.13432::m.13432	2.8585	2.9867	2.7804	5.5928	5.3248	2.6912	0	0	5.421	5.4243	0	3.1267	2.8483	2.9472	1	1	1	2	2	1	0	0	2	2	0	1	1	1	371
TRINITY_DN48342_c0_g1::TRINITY_DN48342_c0_g1_i1::g.13423::m.13423	0	0	0	0	6.3317	3.2002	0	0	0	0	0	0	0	0	0	0	0	0	2	1	0	0	0	0	0	0	0	0	312
TRINITY_DN48343_c0_g1::TRINITY_DN48343_c0_g1_i1::g.13409::m.13409	7.0231	0	0	6.8707	6.5414	0	0	0	0	0	0	0	0	0	1	0	0	1	1	0	0	0	0	0	0	0	0	0	151
TRINITY_DN48362_c0_g1::TRINITY_DN48362_c0_g1_i2::g.13441::m.13441	0	0	0	0	0	0	9.3654	9.5084	9.3111	9.3168	62.5294	64.4449	58.7062	40.4962	0	0	0	0	0	0	1	1	1	1	6	6	6	4	108				*
TRINITY_DN48372_c0_g1::TRINITY_DN48372_c0_g1_i1::g.13439::m.13439	9.865	10.3076	0	0	0	0	0	4.7763	4.6772	0	5.235	0	0	0	2	2	0	0	0	0	0	1	1	0	1	0	0	0	215
TRINITY_DN48382_c0_g1::TRINITY_DN48382_c0_g1_i2::g.13446::m.13446	56.0115	58.5248	65.3796	62.1022	48.692	49.2195	49.861	47.0062	53.1127	46.0589	55.4838	49.0145	40.929	69.2999	15	15	18	17	15	14	14	13	15	13	14	12	11	18	284
TRINITY_DN48382_c0_g1::TRINITY_DN48382_c0_g1_i3::g.13447::m.13447	0	0	0	0	4.4493	4.4975	0	0	0	0	0	0	0	14.7756	12	9	12	13	11	11	7	10	10	10	10	10	7	14	222
TRINITY_DN48388_c0_g1::TRINITY_DN48388_c0_g1_i1::g.13414::m.13414	0	0	3.9523	0	0	0	0	0	0	0	0	0	2.0244	0	0	0	2	0	0	0	0	0	0	0	0	0	1	0	522
TRINITY_DN48390_c0_g1::TRINITY_DN48390_c0_g1_i1::g.13399::m.13399	212.097	162.517	178.801	179.828	217.305	186.378	188.807	198.535	181.008	207.95	210.099	177.868	197.253	233.258	30	22	26	26	33	28	28	29	27	31	28	23	28	32	150
TRINITY_DN48392_c0_g1::TRINITY_DN48392_c0_g1_i1::g.13435::m.13435	0	0	4.7537	0	4.5519	0	4.6611	0	0	0	0	0	0	0	0	0	1	0	1	0	1	0	0	0	0	0	0	0	217
TRINITY_DN4841_c0_g1::TRINITY_DN4841_c0_g1_i1::g.25177::m.25177	5.1985	5.4317	10.1132	0	4.8419	4.8944	0	0	0	4.9324	5.5173	0	0	0	1	1	2	0	1	1	0	0	0	1	1	0	0	0	204
TRINITY_DN48417_c0_g1::TRINITY_DN48417_c0_g1_i1::g.38911::m.38911	3.4656	3.6211	6.7421	3.3904	6.4559	6.5258	6.6109	6.7118	3.2863	3.2883	7.3564	3.7909	3.4533	3.5732	1	1	2	1	2	2	2	2	1	1	2	1	1	1	306
TRINITY_DN48424_c0_g2::TRINITY_DN48424_c0_g2_i1::g.38900::m.38900	0	0	0	7.6285	0	0	0	0	0	0	0	0	0	8.0397	0	0	0	1	0	0	0	0	0	0	0	0	0	1	136
TRINITY_DN48437_c0_g1::TRINITY_DN48437_c0_g1_i1::g.38880::m.38880	0	0	0	0	5.2262	0	0	0	0	5.3239	0	0	0	0	0	0	0	0	1	0	0	0	0	1	0	0	0	0	189
TRINITY_DN48443_c0_g1::TRINITY_DN48443_c0_g1_i1::g.38926::m.38926	7.3475	5.1181	7.147	4.792	4.5624	4.6118	4.6719	7.1148	6.9672	6.9714	5.1988	5.358	4.8809	5.0503	3	2	3	2	2	2	2	3	3	3	2	2	2	2	433
TRINITY_DN48454_c0_g1::TRINITY_DN48454_c0_g1_i1::g.38879::m.38879	0	2.5473	0	0	2.2707	0	2.3252	2.3607	0	2.3131	0	0	0	2.5136	0	1	0	0	1	0	1	1	0	1	0	0	0	1	435
TRINITY_DN48477_c0_g2::TRINITY_DN48477_c0_g2_i1::g.38918::m.38918	5.4805	5.7265	7.9965	5.3616	7.657	10.3199	7.8408	7.9605	7.7953	7.8001	8.725	8.9923	5.461	5.6506	2	2	3	2	3	4	3	3	3	3	3	3	2	2	387
TRINITY_DN48511_c0_g1::TRINITY_DN48511_c0_g1_i1::g.23976::m.23976	1.7077	0	0	0	1.5906	1.6078	0	0	1.6193	0	0	0	0	0	1	0	0	0	1	1	0	0	1	0	0	0	0	0	621
TRINITY_DN48514_c0_g1::TRINITY_DN48514_c0_g1_i1::g.23994::m.23994	10.8213	5.6534	5.263	5.2932	5.0395	10.1883	5.1605	5.2393	0	0	0	0	0	0	2	1	1	1	1	2	1	1	0	0	0	0	0	0	196
TRINITY_DN48526_c0_g1::TRINITY_DN48526_c0_g1_i1::g.23993::m.23993	7.1654	7.487	4.6466	7.0099	0	2.2488	0	0	4.5297	2.2662	0	2.6126	2.38	0	3	3	2	3	0	1	0	0	2	1	0	1	1	0	444
TRINITY_DN48527_c0_g1::TRINITY_DN48527_c0_g1_i1::g.24021::m.24021	7.1173	3.7184	6.9231	6.9629	3.3146	3.3505	3.3942	6.892	0	3.3765	0	0	3.546	3.6691	2	1	2	2	1	1	1	2	0	1	0	0	1	1	298
TRINITY_DN48529_c0_g1::TRINITY_DN48529_c0_g1_i1::g.24010::m.24010	0	0	0	0	0	0	0	0	0	0	0	0	4.0487	4.1893	0	0	0	0	0	0	0	0	0	0	0	0	1	1	261
TRINITY_DN48534_c0_g1::TRINITY_DN48534_c0_g1_i1::g.23979::m.23979	10.9895	11.4826	5.3448	10.751	10.2358	10.3467	5.2408	5.3207	0	5.2135	0	6.0104	5.4752	0	2	2	1	2	2	2	1	1	0	1	0	1	1	0	193
TRINITY_DN48545_c0_g1::TRINITY_DN48545_c0_g1_i1::g.23982::m.23982	0	0	18.6424	6.2498	17.8509	12.0296	18.2795	6.1862	18.1735	24.246	13.5606	0	19.0972	19.7602	0	0	3	1	3	2	3	1	3	4	2	0	3	3	166
TRINITY_DN48571_c0_g1::TRINITY_DN48571_c0_g1_i1::g.24019::m.24019	16.8331	17.5884	0	16.4678	15.6786	0	16.055	8.15	0	7.9858	17.8655	9.2064	16.7732	17.3555	2	2	2	2	3	3	3	1	3	1	3	2	3	3	126
TRINITY_DN48571_c0_g1::TRINITY_DN48571_c0_g1_i2::g.24020::m.24020	11.7181	12.2439	17.0974	11.4638	10.9144	16.5489	11.1764	5.6735	16.6674	5.5592	12.4368	6.4089	11.6764	12.0817	2	2	3	2	3	4	3	1	4	1	3	2	3	3	181
TRINITY_DN48575_c0_g1::TRINITY_DN48575_c0_g1_i1::g.24005::m.24005	55.815	47.7159	29.6137	29.7839	37.8087	38.2183	29.0373	34.3939	28.8689	33.7008	5.3853	16.6508	30.3362	20.9263	11	9	6	6	8	8	6	7	6	7	1	3	6	4	209
TRINITY_DN48584_c0_g1::TRINITY_DN48584_c0_g1_i2::g.24000::m.24000	0	0	0	5.8614	0	5.641	0	5.8017	5.6814	0	0	0	5.9701	0	0	0	0	1	0	1	0	1	1	0	0	0	1	0	177
TRINITY_DN48627_c0_g1::TRINITY_DN48627_c0_g1_i1::g.8301::m.8301	0	0	0	0	4.2302	0	0	2.1989	2.1533	2.1546	0	0	2.2628	0	0	0	0	0	2	0	0	1	1	1	0	0	1	0	467
TRINITY_DN48646_c0_g1::TRINITY_DN48646_c0_g1_i1::g.8295::m.8295	0	0	0	0	0	0	0	0	2.6052	2.6068	5.8318	0	0	2.8326	0	0	0	0	0	0	0	0	1	1	2	0	0	1	386
TRINITY_DN48654_c0_g1::TRINITY_DN48654_c0_g1_i1::g.8316::m.8316	2.1555	4.5044	0	4.2174	4.0152	4.0588	2.0558	4.1744	0	4.0903	0	0	0	2.2224	1	2	0	2	2	2	1	2	0	2	0	0	0	1	492
TRINITY_DN48665_c0_g1::TRINITY_DN48665_c0_g1_i1::g.8311::m.8311	0	0	0	4.3228	4.1156	4.1602	4.2144	4.2788	4.19	4.1925	4.6897	4.8334	4.403	4.5558	0	0	0	1	1	1	1	1	1	1	1	1	1	1	240
TRINITY_DN48666_c0_g1::TRINITY_DN48666_c0_g1_i1::g.8315::m.8315	8.5985	2.9948	8.3639	2.804	10.6784	10.7941	5.4674	5.5508	8.1535	5.439	3.042	3.1352	8.5679	5.9103	3	1	3	1	4	4	2	2	3	2	1	1	3	2	370
TRINITY_DN48668_c0_g1::TRINITY_DN48668_c0_g1_i1::g.8306::m.8306	25.7608	22.4306	16.7052	25.2018	19.995	28.2962	20.475	16.63	24.4275	20.3686	18.2272	18.7856	21.3909	13.2801	6	5	4	6	5	7	5	4	6	5	4	4	5	3	247
TRINITY_DN48678_c0_g1::TRINITY_DN48678_c0_g1_i1::g.8314::m.8314	0	0	0	3.4015	0	0	0	0	3.297	0	0	0	3.4646	0	0	0	0	1	0	0	0	0	1	0	0	0	1	0	305
TRINITY_DN48700_c0_g1::TRINITY_DN48700_c0_g1_i1::g.8312::m.8312	0	3.0193	2.8108	2.8269	0	0	2.756	0	0	0	3.0668	0	0	0	0	1	1	1	0	0	1	0	0	0	1	0	0	0	367
TRINITY_DN48702_c0_g1::TRINITY_DN48702_c0_g1_i1::g.8309::m.8309	37.0799	30.995	28.8544	29.0202	41.4441	27.9288	21.2196	35.9058	21.0965	21.1093	23.6125	32.4478	44.3375	22.9384	5	4	4	4	6	4	3	5	3	3	3	4	6	3	143
TRINITY_DN48705_c0_g2::TRINITY_DN48705_c0_g2_i1::g.8318::m.8318	4.017	4.1972	3.9074	3.9298	0	0	3.8313	3.8898	3.8091	3.8114	4.2634	0	4.0027	4.1417	1	1	1	1	0	0	1	1	1	1	1	0	1	1	264
TRINITY_DN48711_c0_g1::TRINITY_DN48711_c0_g1_i2::g.8403::m.8403	11.0467	5.7712	10.7453	5.4035	5.1445	10.4006	10.5361	5.3485	10.475	5.2407	11.7243	12.0834	5.5037	5.6948	2	1	2	1	1	2	2	1	2	1	2	2	1	1	192
TRINITY_DN48716_c0_g1::TRINITY_DN48716_c0_g1_i1::g.8389::m.8389	43.9254	29.5048	36.6229	21.4861	32.1458	47.2641	35.9101	39.4963	38.6769	38.7003	26.6398	37.7518	28.1373	29.1141	14	9	12	7	11	16	12	13	13	13	8	11	9	9	338
TRINITY_DN4872_c0_g1::TRINITY_DN4872_c0_g1_i1::g.25173::m.25173	0	0	0	0	3.176	3.2105	0	3.3019	0	0	0	0	0	0	0	0	0	0	1	1	0	1	0	0	0	0	0	0	311
TRINITY_DN48741_c0_g1::TRINITY_DN48741_c0_g1_i2::g.8427::m.8427	52.155	54.4953	42.2764	42.5193	56.6743	40.9202	49.7443	50.5035	41.2131	41.2381	27.677	38.0331	43.3078	44.8114	6	6	5	5	7	5	6	6	5	5	3	4	5	5	122
TRINITY_DN48761_c0_g1::TRINITY_DN48761_c0_g1_i1::g.8419::m.8419	0	0	0	0	2.634	0	0	0	0	2.6832	0	0	0	0	0	0	0	0	1	0	0	0	0	1	0	0	0	0	375
TRINITY_DN48762_c0_g1::TRINITY_DN48762_c0_g1_i1::g.8405::m.8405	63.2399	81.3262	52.0505	47.5905	54.3716	68.7009	51.0373	70.6586	59.967	55.3877	61.9558	74.496	58.1676	60.187	13	16	11	10	12	15	11	15	13	12	12	14	12	12	218
TRINITY_DN48765_c0_g1::TRINITY_DN48765_c0_g1_i1::g.8398::m.8398	6.6697	6.969	0	6.525	6.2123	3.1398	0	3.2293	6.3245	6.3284	0	10.9435	0	0	2	2	0	2	2	1	0	1	2	2	0	3	0	0	318
TRINITY_DN48786_c0_g1::TRINITY_DN48786_c0_g1_i2::g.8434::m.8434	1.6648	0	1.6194	0	1.5506	1.5674	1.5879	0	0	0	0	1.8211	0	1.7165	1	0	1	0	1	1	1	0	0	0	0	1	0	1	637
TRINITY_DN48797_c0_g1::TRINITY_DN48797_c0_g1_i1::g.8401::m.8401	0	0	6.4877	0	0	6.2796	0	6.4585	0	0	0	0	0	0	0	0	1	0	0	1	0	1	0	0	0	0	0	0	159
TRINITY_DN48809_c1_g1::TRINITY_DN48809_c1_g1_i1::g.34009::m.34009	18.605	9.7199	36.1946	54.6038	60.6514	61.3085	44.3626	27.0238	61.7474	17.6528	19.7461	10.1755	27.8082	28.7736	2	1	4	6	7	7	5	3	7	2	2	1	3	3	114
TRINITY_DN48842_c1_g1::TRINITY_DN48842_c1_g1_i2::g.34036::m.34036	0	0	8.2195	0	3.9353	0	0	0	0	0	0	4.6215	0	0	0	0	2	0	1	0	0	0	0	0	0	1	0	0	251
TRINITY_DN48866_c0_g1::TRINITY_DN48866_c0_g1_i1::g.34024::m.34024	0	0	0	0	0	0	0	0	0	0	8.6579	0	8.1285	8.4108	0	0	0	0	0	0	0	0	0	0	1	0	1	1	130
TRINITY_DN48869_c0_g1::TRINITY_DN48869_c0_g1_i1::g.34010::m.34010	1.4709	0	0	0	1.37	0	0	1.4243	0	4.1867	1.5611	0	0	0	1	0	0	0	1	0	0	1	0	3	1	0	0	0	721
TRINITY_DN48877_c0_g1::TRINITY_DN48877_c0_g1_i1::g.34022::m.34022	0	0	0	0	0	7.5072	0	0	0	0	8.4626	0	0	0	0	0	0	0	0	1	0	0	0	0	1	0	0	0	133
TRINITY_DN48877_c0_g2::TRINITY_DN48877_c0_g2_i1::g.34023::m.34023	7.2636	7.5895	0	0	6.7654	0	6.9279	0	0	0	0	0	7.2377	0	1	1	0	0	1	0	1	0	0	0	0	0	1	0	146
TRINITY_DN48882_c0_g1::TRINITY_DN48882_c0_g1_i1::g.34020::m.34020	0	0	0	0	9.2313	0	9.453	0	0	0	0	0	0	0	0	0	0	0	1	0	1	0	0	0	0	0	0	0	107
TRINITY_DN48887_c0_g1::TRINITY_DN48887_c0_g1_i1::g.34038::m.34038	0	0	4.5846	0	0	0	0	0	0	0	0	0	4.6965	0	0	0	1	0	0	0	0	0	0	0	0	0	1	0	225
TRINITY_DN48888_c0_g1::TRINITY_DN48888_c0_g1_i1::g.34046::m.34046	19.6386	35.1768	30.0185	27.4464	47.0358	52.8282	34.7859	38.0335	31.9238	23.9574	38.7087	36.8257	41.933	49.174	7	12	11	10	18	20	13	14	12	9	13	12	15	17	378
TRINITY_DN48899_c0_g1::TRINITY_DN48899_c0_g1_i2::g.34008::m.34008	0	0	0	9.5181	9.0619	0	0	0	0	0	0	0	0	0	0	0	0	1	1	0	0	0	0	0	0	0	0	0	109
TRINITY_DN48905_c0_g1::TRINITY_DN48905_c0_g1_i1::g.34013::m.34013	0	0	0	2.7666	0	0	0	2.7384	0	0	0	0	0	0	0	0	0	1	0	0	0	1	0	0	0	0	0	0	375
TRINITY_DN4892_c0_g1::TRINITY_DN4892_c0_g1_i1::g.25168::m.25168	12.9961	13.5793	12.6415	15.2569	12.1048	14.6831	14.8745	12.5846	14.7882	14.7972	11.0346	8.5295	10.3599	10.7196	5	5	5	6	5	6	6	5	6	6	4	3	4	4	408
TRINITY_DN48921_c0_g1::TRINITY_DN48921_c0_g1_i1::g.18296::m.18296	0	0	0	5.0119	0	0	0	0	0	4.8609	0	0	0	0	0	0	0	1	0	0	0	0	0	1	0	0	0	0	207
TRINITY_DN48933_c0_g1::TRINITY_DN48933_c0_g1_i1::g.18300::m.18300	0	0	0	0	0	0	0	0	0	0	6.582	0	0	6.3941	0	0	0	0	0	0	0	0	0	0	1	0	0	1	171
TRINITY_DN48940_c0_g1::TRINITY_DN48940_c0_g1_i1::g.18279::m.18279	5.7324	0	5.5759	5.608	0	5.397	0	0	0	0	0	0	0	0	1	0	1	1	0	1	0	0	0	0	0	0	0	0	185
TRINITY_DN48942_c0_g1::TRINITY_DN48942_c0_g1_i1::g.18275::m.18275	13.1737	13.7648	6.4071	12.8879	12.2702	6.2016	6.2824	12.7566	6.246	12.4995	6.9909	7.205	0	6.7913	2	2	1	2	2	1	1	2	1	2	1	1	0	1	161
TRINITY_DN48950_c0_g1::TRINITY_DN48950_c0_g1_i1::g.18283::m.18283	5.859	3.061	5.6991	5.7319	8.1858	8.2745	2.7941	5.6735	2.7779	2.7796	6.2184	3.2044	2.9191	6.0409	2	1	2	2	3	3	1	2	1	1	2	1	1	2	362
TRINITY_DN48969_c0_g1::TRINITY_DN48969_c0_g1_i1::g.18310::m.18310	0	0	0	0	0	0	0	0	11.1116	0	6.2184	0	0	0	1	1	1	1	0	0	0	1	2	1	1	0	0	0	181
TRINITY_DN48976_c0_g1::TRINITY_DN48976_c0_g1_i1::g.18293::m.18293	0	0	0	0	0	2.8046	0	0	0	0	0	0	2.9683	6.1427	0	0	0	0	0	1	0	0	0	0	0	0	1	2	356
TRINITY_DN49019_c0_g1::TRINITY_DN49019_c0_g1_i1::g.12731::m.12731	84.6775	88.4771	78.4445	86.7847	90.137	87.3172	69.2259	74.187	84.1186	76.5178	72.7529	88.2136	64.2866	91.463	21	21	20	22	24	23	18	19	22	20	17	20	16	22	263
TRINITY_DN49027_c0_g1::TRINITY_DN49027_c0_g1_i1::g.12723::m.12723	0	0	0	0	5.3682	0	0	0	0	0	0	0	11.486	5.9424	0	0	0	0	1	0	0	0	0	0	0	0	2	1	184
TRINITY_DN49035_c0_g1::TRINITY_DN49035_c0_g1_i1::g.12712::m.12712	14.1398	7.3871	6.877	6.9165	19.755	0	20.2293	13.6921	13.408	6.7081	7.5035	15.4668	21.1342	7.2893	2	1	1	1	3	0	3	2	2	1	1	2	3	1	150
TRINITY_DN49056_c0_g1::TRINITY_DN49056_c0_g1_i1::g.12743::m.12743	0	0	0	0	3.5027	0	3.5868	0	0	0	0	0	3.7472	0	0	0	0	0	1	0	1	0	0	0	0	0	1	0	282
TRINITY_DN49064_c0_g1::TRINITY_DN49064_c0_g1_i1::g.12716::m.12716	0	0	5.1067	5.136	4.8899	0	0	5.0837	0	4.9812	0	0	0	0	0	0	1	1	1	0	0	1	0	1	0	0	0	0	202
TRINITY_DN49070_c0_g1::TRINITY_DN49070_c0_g1_i1::g.12751::m.12751	0	7.0131	6.5288	3.2831	3.1258	3.1597	12.8034	6.4994	6.3646	6.3684	3.5618	3.6709	3.344	6.9202	0	2	2	1	1	1	4	2	2	2	1	1	1	2	316
TRINITY_DN49094_c0_g1::TRINITY_DN49094_c0_g1_i2::g.12722::m.12722	0	4.7968	0	0	0	0	0	4.4455	0	0	0	0	0	0	0	1	0	0	0	0	0	1	0	0	0	0	0	0	231
TRINITY_DN49098_c0_g1::TRINITY_DN49098_c0_g1_i1::g.12734::m.12734	0	0	0	0	0	0	6.7431	6.846	6.704	6.7081	67.5318	108.267	63.4027	80.1825	1	2	1	1	2	2	2	2	2	3	10	15	10	12	150				*
TRINITY_DN49116_c0_g1::TRINITY_DN49116_c0_g1_i2::g.12847::m.12847	6.9769	0	6.7865	0	0	0	6.6544	0	0	0	7.4048	0	0	0	1	0	1	0	0	0	1	0	0	0	1	0	0	0	152
TRINITY_DN49119_c0_g1::TRINITY_DN49119_c0_g1_i3::g.12820::m.12820	11.7832	12.3119	11.4616	11.5275	10.975	8.3204	11.2385	8.5575	5.5867	2.795	3.1265	3.2222	8.8059	3.0372	4	4	4	4	4	3	4	3	2	1	1	1	3	1	360
TRINITY_DN49121_c0_g1::TRINITY_DN49121_c0_g1_i1::g.12848::m.12848	3.4431	10.7929	3.3492	0	0	6.4835	9.8519	6.6682	6.5299	6.5338	0	0	3.4309	7.1	1	3	1	0	0	2	3	2	2	2	0	0	1	2	308
TRINITY_DN49142_c0_g1::TRINITY_DN49142_c0_g1_i1::g.12843::m.12843	17.8733	12.4502	5.7952	11.657	5.5492	5.6093	5.6824	5.7691	5.6494	5.6529	12.6464	6.5169	11.8732	6.1427	3	2	1	2	1	1	1	1	1	1	2	1	2	1	178
TRINITY_DN49187_c0_g1::TRINITY_DN49187_c0_g1_i1::g.12839::m.12839	3.4543	3.6093	6.7202	6.7588	6.4349	6.5046	3.2947	3.345	3.2756	3.2776	7.3324	3.7785	3.4421	3.5616	1	1	2	2	2	2	1	1	1	1	2	1	1	1	307
TRINITY_DN49197_c0_g1::TRINITY_DN49197_c0_g1_i1::g.12844::m.12844	7.3475	5.1181	9.5293	7.188	2.2812	4.6118	7.0079	9.4864	4.6448	4.6476	7.7981	8.037	4.8809	5.0503	3	2	4	3	1	2	3	4	2	2	3	3	2	2	433
TRINITY_DN49198_c0_g1::TRINITY_DN49198_c0_g1_i1::g.12826::m.12826	3.5587	0	0	3.4814	6.6292	6.701	0	0	0	0	3.7769	0	0	0	1	0	0	1	2	2	0	0	0	0	1	0	0	0	298
TRINITY_DN49216_c0_g1::TRINITY_DN49216_c0_g1_i1::g.38349::m.38349	0	0	0	0	0	4.6225	0	0	0	0	20.8431	16.1112	14.6765	20.2481	1	2	2	2	2	2	2	1	2	2	6	5	5	6	216				*
TRINITY_DN49219_c0_g1::TRINITY_DN49219_c0_g1_i1::g.38347::m.38347	0	6.2251	0	0	0	0	5.6824	0	0	5.6529	6.3232	6.5169	0	6.1427	0	1	0	0	0	0	1	0	0	1	1	1	0	1	178
TRINITY_DN49234_c0_g1::TRINITY_DN49234_c0_g1_i1::g.38320::m.38320	4.8646	5.0829	4.7319	4.759	0	0	4.6398	0	4.6128	0	0	0	0	0	1	1	1	1	0	0	1	0	1	0	0	0	0	0	218
TRINITY_DN49249_c0_g1::TRINITY_DN49249_c0_g1_i1::g.38355::m.38355	4.259	0	4.1428	0	0	4.0099	0	0	0	0	0	0	0	4.3912	1	0	1	0	0	1	0	0	0	0	0	0	0	1	249
TRINITY_DN49256_c0_g1::TRINITY_DN49256_c0_g1_i1::g.38346::m.38346	4.3641	4.56	0	4.2694	4.0648	4.1089	4.1624	4.2259	4.1383	4.1408	4.6318	4.7737	4.3486	4.4996	1	1	0	1	1	1	1	1	1	1	1	1	1	1	243
TRINITY_DN49268_c0_g1::TRINITY_DN49268_c0_g1_i1::g.38358::m.38358	0	3.5976	3.3492	0	0	0	0	3.3341	0	3.2669	0	0	3.4309	0	0	1	1	0	0	0	0	1	0	1	0	0	1	0	308
TRINITY_DN49289_c0_g1::TRINITY_DN49289_c0_g1_i2::g.38321::m.38321	0	0	0	7.7423	3.6856	3.7256	3.7741	3.8317	3.7522	3.7545	0	4.3284	3.943	4.0798	0	0	0	2	1	1	1	1	1	1	0	1	1	1	268
TRINITY_DN49294_c0_g1::TRINITY_DN49294_c0_g1_i1::g.38317::m.38317	14.3309	9.9826	23.233	28.0398	22.2467	13.4926	27.3369	23.1285	22.6486	22.6624	20.2798	15.6758	9.5199	19.7009	3	2	5	6	5	3	6	5	5	5	4	3	2	4	222
TRINITY_DN49295_c0_g1::TRINITY_DN49295_c0_g1_i1::g.38352::m.38352	0	0	0	0	0	0	3.9822	4.0429	0	3.9615	0	0	0	0	0	0	0	0	0	0	1	1	0	1	0	0	0	0	254
TRINITY_DN49298_c0_g1::TRINITY_DN49298_c0_g1_i1::g.38359::m.38359	9.7741	15.3189	4.7537	14.3429	4.5519	9.2023	0	9.4646	4.6341	9.2738	0	0	9.7393	5.0387	2	3	1	3	1	2	0	2	1	2	0	0	2	1	217
TRINITY_DN49299_c0_g2::TRINITY_DN49299_c0_g2_i1::g.38341::m.38341	8.6925	9.0825	0	0	0	0	16.5814	0	0	8.2476	0	0	0	0	1	1	0	0	0	1	2	0	0	1	0	0	0	0	122
TRINITY_DN49299_c0_g2::TRINITY_DN49299_c0_g2_i2::g.38342::m.38342	0	0	0	0	0	0	0	0	9.2257	9.2313	0	0	0	0	0	0	0	0	0	0	0	0	1	1	0	0	0	0	109
TRINITY_DN49300_c0_g1::TRINITY_DN49300_c0_g1_i1::g.38343::m.38343	0	0	8.97	0	0	8.6822	0	8.9296	8.7443	0	0	0	9.1888	0	0	0	1	0	0	1	0	1	1	0	0	0	1	0	115
TRINITY_DN49310_c0_g1::TRINITY_DN49310_c0_g1_i1::g.23127::m.23127	15.8281	8.2692	7.6981	7.7423	7.3713	0	7.5483	7.6635	0	7.509	0	0	7.8859	0	2	1	1	1	1	0	1	1	0	1	0	0	1	0	134
TRINITY_DN49346_c0_g1::TRINITY_DN49346_c0_g1_i1::g.23150::m.23150	9.2619	9.6775	6.7568	9.0609	6.47	8.7201	6.6253	6.7264	10.9782	6.5909	4.915	10.1311	6.9217	9.5493	4	4	3	4	3	4	3	3	5	3	2	4	3	4	458
TRINITY_DN49347_c0_g1::TRINITY_DN49347_c0_g1_i1::g.23122::m.23122	0	0	3.5206	0	0	1.7038	0	0	0	0	0	1.9795	0	0	0	0	2	0	0	1	0	0	0	0	0	1	0	0	586
TRINITY_DN49353_c0_g1::TRINITY_DN49353_c0_g1_i2::g.23119::m.23119	0	0	3.5942	0	0	0	0	0	0	3.506	3.9217	4.0418	0	0	0	0	1	0	0	0	0	0	0	1	1	1	0	0	287
TRINITY_DN49360_c0_g1::TRINITY_DN49360_c0_g1_i1::g.23117::m.23117	8.518	8.9002	4.1428	4.1666	7.9337	4.0099	4.0621	4.1241	4.0386	4.041	0	0	4.2438	4.3912	2	2	1	1	2	1	1	1	1	1	0	0	1	1	249
TRINITY_DN49362_c0_g1::TRINITY_DN49362_c0_g1_i1::g.23157::m.23157	0	0	5.4869	0	0	10.6218	0	0	0	0	11.9737	0	5.6208	5.8159	0	0	1	0	0	2	0	0	0	0	2	0	1	1	188
TRINITY_DN49432_c0_g2::TRINITY_DN49432_c0_g2_i1::g.7781::m.7781	0	0	0	0	0	0	0	6.5827	6.4462	6.4501	57.7195	59.4876	33.869	49.0627	0	0	0	0	0	0	0	1	1	1	8	8	5	7	156				*
TRINITY_DN49434_c0_g1::TRINITY_DN49434_c0_g1_i1::g.7773::m.7773	0	0	0	0	0	3.1597	3.2008	3.2497	3.1823	3.1842	0	3.6709	0	0	0	0	0	0	0	1	1	1	1	1	0	1	0	0	316
TRINITY_DN49441_c0_g1::TRINITY_DN49441_c0_g1_i1::g.7753::m.7753	4.225	4.4146	0	0	0	3.9779	4.0297	4.0913	0	0	0	0	0	0	1	1	0	0	0	1	1	1	0	0	0	0	0	0	251
TRINITY_DN49444_c0_g1::TRINITY_DN49444_c0_g1_i1::g.7790::m.7790	0	3.3376	3.1071	3.1249	0	6.0148	0	3.0931	3.0289	0	0	0	3.1829	0	0	1	1	1	0	2	0	1	1	0	0	0	1	0	332
TRINITY_DN49445_c0_g1::TRINITY_DN49445_c0_g1_i1::g.7752::m.7752	8.2208	0	0	0	0	0	7.8408	7.9605	0	0	8.725	17.9846	8.1916	8.476	1	0	0	0	0	0	1	1	0	0	1	2	1	1	129
TRINITY_DN49472_c0_g1::TRINITY_DN49472_c0_g1_i1::g.7754::m.7754	10.5521	11.0256	15.3962	10.3231	9.8284	9.9349	10.0643	10.218	5.003	10.012	5.5996	5.7712	5.2573	5.4398	2	2	3	2	2	2	2	2	1	2	1	1	1	1	201
TRINITY_DN49479_c0_g1::TRINITY_DN49479_c0_g1_i2::g.7789::m.7789	0	3.6093	3.3601	3.3794	3.2174	6.5046	0	6.6899	16.3778	9.8327	3.6662	3.7785	6.8841	7.1231	0	1	1	1	1	2	0	2	5	3	1	1	2	2	307
TRINITY_DN49480_c0_g2::TRINITY_DN49480_c0_g2_i1::g.7749::m.7749	4.9325	0	4.7979	0	4.5942	4.644	0	0	4.6772	0	0	0	0	0	1	0	1	0	1	1	0	0	1	0	0	0	0	0	215
TRINITY_DN49492_c0_g1::TRINITY_DN49492_c0_g1_i1::g.7775::m.7775	0	0	9.5513	0	0	0	0	0	0	0	10.4216	0	0	0	0	0	1	0	0	0	0	0	0	0	1	0	0	0	108
TRINITY_DN49494_c0_g2::TRINITY_DN49494_c0_g2_i1::g.7758::m.7758	0	0	0	0	0	3.87	3.9204	3.9803	0	0	0	0	0	0	0	0	0	0	0	1	1	1	0	0	0	0	0	0	258
TRINITY_DN49515_c0_g1::TRINITY_DN49515_c0_g1_i1::g.7853::m.7853	4.5223	4.7252	4.3989	4.4242	4.2122	8.5156	4.3133	6.5687	4.2883	6.4363	4.7997	4.9467	4.5062	4.6627	2	2	2	2	2	4	2	3	2	3	2	2	2	2	469
TRINITY_DN49528_c0_g1::TRINITY_DN49528_c0_g1_i1::g.7876::m.7876	0	0	0	0	0	0	1.753	1.7797	0	0	0	2.0104	3.6628	0	0	0	0	0	0	0	1	1	0	0	0	1	2	0	577
TRINITY_DN49531_c0_g1::TRINITY_DN49531_c0_g1_i1::g.7881::m.7881	0	0	0	2.8739	2.7362	0	0	0	0	0	0	0	0	0	0	0	0	1	1	0	0	0	0	0	0	0	0	0	361
TRINITY_DN49540_c0_g1::TRINITY_DN49540_c0_g1_i1::g.7854::m.7854	0	7.7487	0	14.5101	0	0	0	14.3623	7.0322	0	0	0	0	7.6461	0	1	0	2	0	0	0	2	1	0	0	0	0	1	143
TRINITY_DN49546_c0_g1::TRINITY_DN49546_c0_g1_i1::g.7864::m.7864	0	0	2.1671	2.1796	2.0751	0	0	0	2.1126	2.1139	0	0	4.44	2.2971	0	0	1	1	1	0	0	0	1	1	0	0	2	1	476
TRINITY_DN49549_c0_g1::TRINITY_DN49549_c0_g1_i1::g.7851::m.7851	0	0	0	8.2998	7.902	7.9876	0	0	0	0	0	0	0	0	0	0	0	1	1	1	0	0	0	0	0	0	0	0	125
TRINITY_DN49569_c0_g2::TRINITY_DN49569_c0_g2_i2::g.7871::m.7871	0	0	0	0	0	0	0	0	0	0	5.3091	0	4.9845	0	0	0	0	0	0	0	0	0	0	0	1	0	1	0	212
TRINITY_DN49572_c0_g1::TRINITY_DN49572_c0_g1_i1::g.7867::m.7867	0	0	0	6.2498	5.9503	6.0148	0	0	0	0	0	0	0	0	0	0	0	1	1	1	0	0	0	0	0	0	0	0	166
TRINITY_DN49574_c0_g1::TRINITY_DN49574_c0_g1_i1::g.7880::m.7880	0	0	0	5.0363	0	0	0	0	0	4.8845	0	0	5.1297	0	0	0	0	1	0	0	0	0	0	1	0	0	1	0	206
TRINITY_DN49584_c1_g2::TRINITY_DN49584_c1_g2_i4::g.7831::m.7831	8.2635	8.6343	8.038	5.3895	7.6968	7.7802	7.8816	8.0019	5.2239	5.2271	5.8469	6.026	5.4894	2.84	4	3	3	2	4	4	4	3	3	3	3	3	3	1	385
TRINITY_DN49595_c0_g1::TRINITY_DN49595_c0_g1_i1::g.7839::m.7839	0	0	0	0	0	0	0	0	0	0	4.5021	4.64	0	4.3736	0	0	0	0	0	0	0	0	0	0	1	1	0	1	250
TRINITY_DN49603_c0_g2::TRINITY_DN49603_c0_g2_i1::g.7826::m.7826	7.6569	8.0005	7.448	3.7454	7.1318	3.6045	3.6515	3.7072	3.6303	3.6325	4.0633	4.1878	0	0	2	2	2	1	2	1	1	1	1	1	1	1	0	0	277
TRINITY_DN49605_c0_g1::TRINITY_DN49605_c0_g1_i2::g.7882::m.7882	0	0	7.6411	0	7.3167	7.396	0	7.6067	7.4489	0	0	0	0	0	0	0	1	0	1	1	0	1	1	0	0	0	0	0	135
TRINITY_DN49608_c0_g1::TRINITY_DN49608_c0_g1_i1::g.33522::m.33522	11.33	7.103	6.6125	6.6505	10.5529	6.4003	4.3225	6.5827	6.4462	8.6001	4.81	2.4787	4.5159	9.3453	5	3	3	3	5	3	2	3	3	4	2	1	2	4	468
TRINITY_DN49634_c0_g1::TRINITY_DN49634_c0_g1_i1::g.33481::m.33481	0	0	0	0	0	3.2002	0	0	0	0	3.6075	0	0	0	0	0	0	0	0	1	0	0	0	0	1	0	0	0	312
TRINITY_DN49641_c0_g1::TRINITY_DN49641_c0_g1_i1::g.33511::m.33511	19.2815	13.4312	18.7554	18.8631	23.9455	30.2562	24.5204	18.671	24.3782	30.4912	27.2856	21.0911	12.8086	13.2533	3	2	3	3	4	5	4	3	4	5	4	3	2	2	165
TRINITY_DN49663_c0_g1::TRINITY_DN49663_c0_g1_i1::g.33487::m.33487	1.6416	1.7153	1.5968	1.606	1.529	1.5456	1.5657	0	1.5567	1.5576	0	1.7957	0	0	1	1	1	1	1	1	1	0	1	1	0	1	0	0	646
TRINITY_DN49679_c0_g1::TRINITY_DN49679_c0_g1_i1::g.33479::m.33479	19.0833	19.9396	18.5625	16.0021	15.2352	10.2669	10.4007	7.9196	20.6807	15.5199	11.5736	11.9281	8.1494	16.8648	7	7	7	6	6	4	4	3	8	6	4	4	3	6	389
TRINITY_DN49688_c0_g1::TRINITY_DN49688_c0_g1_i1::g.33513::m.33513	39.4861	35.3639	32.9217	33.1108	34.151	34.521	40.3511	38.2358	45.466	42.8174	38.9146	37.0216	30.9144	37.8037	14	12	12	12	13	13	15	14	17	16	13	12	11	13	376
TRINITY_DN49703_c0_g1::TRINITY_DN49703_c0_g1_i1::g.33508::m.33508	24.6624	18.4065	17.1353	17.2338	22.971	19.9027	20.1621	13.6466	16.7043	20.0573	7.4786	11.5616	3.5107	10.8977	7	5	5	5	7	6	6	4	5	6	2	3	1	3	301			*
TRINITY_DN49723_c0_g1::TRINITY_DN49723_c0_g1_i1::g.17700::m.17700	6.9313	7.2423	6.7421	6.7809	6.4559	6.5258	13.2218	13.4236	6.5725	13.1531	7.3564	15.1635	20.7198	21.4392	1	1	1	1	1	1	2	2	1	2	1	2	3	3	153
TRINITY_DN49732_c0_g1::TRINITY_DN49732_c0_g1_i1::g.17666::m.17666	20.911	21.8493	20.3403	23.3797	22.2592	22.5004	25.6428	14.4634	22.6614	22.6751	12.682	19.6058	17.8599	21.56	7	7	7	8	8	8	9	5	8	8	4	6	6	7	355
TRINITY_DN49733_c0_g1::TRINITY_DN49733_c0_g1_i1::g.17721::m.17721	3.314	0	3.2236	0	0	0	0	3.2091	0	0	0	0	0	0	1	0	1	0	0	0	0	1	0	0	0	0	0	0	320
TRINITY_DN49740_c0_g1::TRINITY_DN49740_c0_g1_i1::g.17711::m.17711	16.068	16.7889	7.8147	7.8596	14.9659	0	7.6626	0	7.6182	7.6228	8.5267	0	8.0054	0	2	2	1	1	2	0	1	0	1	1	1	0	1	0	132
TRINITY_DN49742_c0_g2::TRINITY_DN49742_c0_g2_i1::g.17701::m.17701	4.1588	4.3454	8.0906	0	3.8735	0	3.9665	4.0271	3.9435	3.9459	0	4.5491	0	4.2878	1	1	2	0	1	0	1	1	1	1	0	1	0	1	255
TRINITY_DN49753_c0_g1::TRINITY_DN49753_c0_g1_i1::g.17676::m.17676	6.3885	0	6.2141	6.2498	5.9503	0	6.0932	3.0931	9.0867	3.0308	0	3.494	3.1829	3.2934	2	0	2	2	2	0	2	1	3	1	0	1	1	1	332
TRINITY_DN49766_c0_g1::TRINITY_DN49766_c0_g1_i1::g.17692::m.17692	5.3157	2.7771	2.5853	5.2004	4.9511	5.0048	5.07	2.5737	2.5203	2.5218	2.8209	0	2.6484	0	2	1	1	2	2	2	2	1	1	1	1	0	1	0	399
TRINITY_DN49772_c0_g1::TRINITY_DN49772_c0_g1_i1::g.17672::m.17672	45.5144	47.5567	35.4179	31.1687	45.219	45.7089	26.0464	26.4439	28.7725	25.911	37.0346	33.1905	30.2349	28.1562	30	30	24	21	32	32	18	18	20	18	23	20	20	18	699
TRINITY_DN49778_c0_g1::TRINITY_DN49778_c0_g1_i1::g.17719::m.17719	0	0	0	0	0	2.6069	2.6409	0	0	0	2.9387	0	0	0	0	0	0	0	0	1	1	0	0	0	1	0	0	0	383
TRINITY_DN49787_c0_g1::TRINITY_DN49787_c0_g1_i1::g.17709::m.17709	0	2.565	2.3878	2.4016	4.5729	0	2.3414	2.3771	2.3278	0	0	0	0	2.531	0	1	1	1	2	0	1	1	1	0	0	0	0	1	432
TRINITY_DN49792_c0_g1::TRINITY_DN49792_c0_g1_i1::g.17685::m.17685	26.452	20.101	14.0346	16.4678	20.1582	22.6407	11.4679	18.6287	22.8027	18.2532	10.2089	18.4128	9.5847	19.8349	11	8	6	7	9	10	5	8	10	8	4	7	4	8	441
TRINITY_DN49794_c0_g1::TRINITY_DN49794_c0_g1_i1::g.17720::m.17720	11.849	6.1903	17.2885	5.7959	5.5182	11.1559	11.3013	11.4738	11.2358	5.6213	6.2879	6.4805	17.7102	6.1084	2	1	3	1	1	2	2	2	2	1	1	1	3	1	179
TRINITY_DN49805_c0_g1::TRINITY_DN49805_c0_g1_i1::g.17693::m.17693	26.5121	27.7018	20.6309	20.7494	19.755	29.9536	25.2867	41.0762	15.084	30.1863	11.2553	11.6001	21.1342	21.868	5	5	4	4	4	6	5	8	3	6	2	2	4	4	200
TRINITY_DN49831_c0_g1::TRINITY_DN49831_c0_g1_i2::g.2912::m.2912	0	0	0	0	0	0	0	0	7.8562	7.861	105.518	63.438	90.8111	68.3374	0	0	0	0	0	0	0	0	1	1	12	7	11	8	128				*
TRINITY_DN49834_c0_g1::TRINITY_DN49834_c0_g1_i1::g.2906::m.2906	0	0	0	0	4.9886	0	0	5.1864	5.0788	0	0	0	0	0	0	0	0	0	1	0	0	1	1	0	0	0	0	0	198
TRINITY_DN49888_c0_g1::TRINITY_DN49888_c0_g1_i1::g.2885::m.2885	0	0	6.1769	6.2124	5.9147	5.9788	6.0567	6.1491	6.0216	6.0252	6.7397	6.9462	6.3276	0	0	0	1	1	1	1	1	1	1	1	1	1	1	0	167
TRINITY_DN49904_c0_g1::TRINITY_DN49904_c0_g1_i1::g.2894::m.2894	0	0	0	0	2.1853	0	0	2.2719	0	0	0	0	4.6757	0	0	0	0	0	1	0	0	1	0	0	0	0	2	0	452
TRINITY_DN49910_c0_g1::TRINITY_DN49910_c0_g1_i1::g.2972::m.2972	36.1529	34.6272	41.0274	26.5263	33.6733	31.2017	43.1023	32.0908	25.7114	28.5855	35.1728	29.6593	33.0222	34.1687	12	11	14	9	12	11	15	11	9	10	11	9	11	11	352
TRINITY_DN49915_c0_g1::TRINITY_DN49915_c0_g1_i1::g.2976::m.2976	5.2241	5.4585	0	0	0	0	0	5.0586	4.9537	9.9134	0	0	0	5.3862	1	1	0	0	0	0	0	1	1	2	0	0	0	1	203
TRINITY_DN49917_c0_g1::TRINITY_DN49917_c0_g1_i1::g.2987::m.2987	9.3848	9.8059	9.1287	22.9529	17.4823	13.2538	8.951	18.1753	13.3487	13.3568	4.9802	5.1328	14.0271	14.5141	2	2	2	5	4	3	2	4	3	3	1	1	3	3	226
TRINITY_DN49924_c0_g2::TRINITY_DN49924_c0_g2_i1::g.2981::m.2981	0	0	3.6195	0	0	0	0	3.6032	0	0	0	8.1404	3.7078	3.8365	0	0	1	0	0	0	0	1	0	0	0	2	1	1	285
TRINITY_DN49960_c0_g1::TRINITY_DN49960_c0_g1_i1::g.2955::m.2955	25.1002	13.1133	18.3115	18.4167	23.3787	23.632	23.94	18.2291	11.9006	17.8617	13.3199	27.4558	25.0109	19.4094	4	2	3	3	4	4	4	3	2	3	2	4	4	3	169
TRINITY_DN49995_c0_g1::TRINITY_DN49995_c0_g1_i1::g.2967::m.2967	64.1575	63.093	58.7357	62.7652	52.7269	71.0643	53.9929	62.1259	57.2584	60.8739	76.1034	74.3066	56.4081	62.2575	17	16	16	17	15	20	15	17	16	17	19	18	15	16	281
TRINITY_DN50011_c0_g1::TRINITY_DN50011_c0_g1_i1::g.12903::m.12903	0	0	0	0	0	0	0	0	6.9833	0	7.8162	0	7.3383	7.593	0	0	0	0	0	0	0	0	1	0	1	0	1	1	144
TRINITY_DN50056_c0_g1::TRINITY_DN50056_c0_g1_i1::g.12917::m.12917	0	0	0	2.7592	0	2.6555	0	2.7311	2.6745	2.6761	0	0	0	0	0	0	0	1	0	1	0	1	1	1	0	0	0	0	376
TRINITY_DN50062_c0_g1::TRINITY_DN50062_c0_g1_i1::g.12924::m.12924	31.751	43.1285	30.8846	34.1682	29.5734	23.915	27.2551	39.9693	36.1293	33.1386	16.8492	24.3116	22.1466	32.7365	10	13	10	11	10	8	9	13	12	11	5	7	7	10	334
TRINITY_DN50072_c0_g1::TRINITY_DN50072_c0_g1_i1::g.12926::m.12926	18.2842	14.3285	8.8926	8.9437	17.0302	17.2147	4.3598	8.8526	4.3345	8.6742	0	0	4.5548	9.4258	4	3	2	2	4	4	1	2	1	2	0	0	1	2	232
TRINITY_DN50090_c0_g1::TRINITY_DN50090_c0_g1_i1::g.12927::m.12927	33.9109	28.9902	20.9907	15.0795	17.2282	26.1223	17.6419	8.9556	17.5395	8.7751	19.6313	6.7442	15.3592	9.5354	11	9	7	5	6	9	6	3	6	3	6	2	5	3	344
TRINITY_DN50096_c0_g1::TRINITY_DN50096_c0_g1_i1::g.12889::m.12889	0	0	1.9837	1.9951	1.8995	1.9201	1.9451	1.9748	1.9338	1.935	0	0	0	0	0	0	1	1	1	1	1	1	1	1	0	0	0	0	520
TRINITY_DN50105_c0_g1::TRINITY_DN50105_c0_g1_i1::g.12906::m.12906	58.7239	50.5309	47.0412	47.3114	61.1312	52.0367	42.8308	43.4846	49.1335	45.8858	54.9933	45.3424	44.7467	39.1771	17	14	14	14	19	16	13	13	15	14	15	12	13	11	307
TRINITY_DN50107_c0_g1::TRINITY_DN50107_c0_g1_i1::g.38467::m.38467	23.3931	16.2951	18.9622	7.6285	18.1572	25.6955	11.1559	15.1015	11.0912	14.7972	8.276	0	3.885	4.0198	6	4	5	2	5	7	3	4	3	4	2	0	1	1	272			*
TRINITY_DN50108_c0_g1::TRINITY_DN50108_c0_g1_i1::g.38443::m.38443	0	0	0	0	0	0	0	0	0	0	0	0	9.7844	10.1241	0	0	0	0	0	0	0	0	0	0	0	0	1	1	108
TRINITY_DN50137_c0_g1::TRINITY_DN50137_c0_g1_i1::g.38433::m.38433	0	3.4519	3.2135	3.232	3.0771	0	0	0	3.1327	0	3.5063	0	0	3.4062	0	1	1	1	1	0	0	0	1	0	1	0	0	1	321
TRINITY_DN50167_c0_g1::TRINITY_DN50167_c0_g1_i1::g.38452::m.38452	9.064	9.4707	8.8166	8.8673	16.8846	8.5338	8.645	8.777	8.5949	8.6001	0	0	9.0317	9.3453	1	1	1	1	2	1	1	1	1	1	0	0	1	1	117
TRINITY_DN50167_c0_g2::TRINITY_DN50167_c0_g2_i1::g.38453::m.38453	21.2949	26.7005	20.7138	20.8328	19.8344	20.0493	24.3727	20.6206	24.2313	24.246	18.0808	18.6347	16.9753	30.7381	5	6	5	5	5	5	6	5	6	6	4	4	4	7	249
TRINITY_DN50178_c0_g1::TRINITY_DN50178_c0_g1_i1::g.38468::m.38468	0	5.4855	10.2133	0	0	4.9428	0	0	0	0	0	0	0	0	0	1	2	0	0	1	0	0	0	0	0	0	0	0	202
TRINITY_DN50180_c0_g1::TRINITY_DN50180_c0_g1_i1::g.38451::m.38451	0	4.6952	0	0	0	4.2307	8.5718	0	4.261	4.2636	0	0	4.4776	4.633	0	1	0	0	0	1	2	0	1	1	0	0	1	1	236
TRINITY_DN50182_c0_g1::TRINITY_DN50182_c0_g1_i1::g.38466::m.38466	0	0	0	9.7875	0	0	0	0	0	4.7463	0	0	0	0	0	0	0	2	0	0	0	0	0	1	0	0	0	0	212
TRINITY_DN50194_c0_g1::TRINITY_DN50194_c0_g1_i1::g.38442::m.38442	4.6924	0	0	0	0	0	0	0	8.8991	0	0	0	0	0	1	0	0	0	0	0	0	0	2	0	0	0	0	0	226
TRINITY_DN50201_c0_g1::TRINITY_DN50201_c0_g1_i1::g.38427::m.38427	4.8535	5.0713	7.0815	9.4963	6.7809	6.8544	4.6291	4.6998	4.6023	11.5127	5.1512	7.9634	7.2543	7.5062	2	2	3	4	3	3	2	2	2	5	2	3	3	3	437
TRINITY_DN50217_c0_g1::TRINITY_DN50217_c0_g1_i1::g.23235::m.23235	26.5121	23.7444	25.7886	18.5263	21.1661	14.2636	10.8371	22.0051	10.7743	17.968	4.0197	4.1429	7.5479	7.81	7	6	7	5	6	4	3	6	3	5	1	1	2	2	280			*
TRINITY_DN50223_c0_g1::TRINITY_DN50223_c0_g1_i1::g.23220::m.23220	0	0	0	0	0	0	0	0	0	0	23.9474	41.1351	14.9888	15.5092	0	0	0	0	0	0	0	0	0	0	3	5	2	2	141				*
TRINITY_DN50253_c0_g1::TRINITY_DN50253_c0_g1_i4::g.23266::m.23266	0	3.5402	3.2957	3.3146	3.1558	3.1899	3.2315	6.5617	0	3.2147	0	0	0	0	0	1	1	1	1	1	1	2	0	1	0	0	0	0	313
TRINITY_DN50258_c0_g1::TRINITY_DN50258_c0_g1_i1::g.23246::m.23246	3.9132	4.0888	7.6129	3.8283	7.2897	3.6843	0	3.7893	3.7107	3.7129	8.3065	4.2805	3.8993	4.0347	1	1	2	1	2	1	0	1	1	1	2	1	1	1	271
TRINITY_DN50261_c0_g1::TRINITY_DN50261_c0_g1_i1::g.23249::m.23249	0	0	0	0	0	0	9.2371	4.6891	9.1836	4.5946	66.8123	68.859	62.7272	49.9269	1	1	1	2	2	2	3	3	4	4	16	16	15	13	219				*
TRINITY_DN50271_c0_g1::TRINITY_DN50271_c0_g1_i1::g.23247::m.23247	0	0	0	0	0	0	0	2.2227	2.1766	0	0	0	0	2.3667	0	0	0	0	0	0	0	1	1	0	0	0	0	1	462
TRINITY_DN50278_c0_g1::TRINITY_DN50278_c0_g1_i1::g.23258::m.23258	60.7921	70.5777	39.4221	56.1689	47.1856	73.1351	48.3185	49.056	44.8357	41.6583	25.0914	51.7201	40.3839	45.2681	18	20	12	17	15	23	15	15	14	13	7	14	12	13	314
TRINITY_DN50286_c1_g1::TRINITY_DN50286_c1_g1_i1::g.23255::m.23255	0	2.6258	0	0	0	0	0	2.4334	0	2.3844	0	2.7488	0	2.591	0	1	0	0	0	0	0	1	0	1	0	1	0	1	422
TRINITY_DN50287_c0_g1::TRINITY_DN50287_c0_g1_i1::g.23213::m.23213	0	6.3682	5.9284	0	0	5.7382	5.813	5.9018	5.7793	5.7828	6.4686	13.3334	0	6.2839	0	1	1	0	0	1	1	1	1	1	1	2	0	1	174
TRINITY_DN50292_c0_g1::TRINITY_DN50292_c0_g1_i1::g.23261::m.23261	10.0046	20.907	19.4631	9.7875	9.3184	9.4194	9.5421	9.6878	9.4868	0	0	10.9435	0	0	1	2	2	1	1	1	1	1	1	0	0	1	0	0	106
TRINITY_DN50294_c0_g1::TRINITY_DN50294_c0_g1_i1::g.23215::m.23215	0	0	0	5.6384	0	0	0	0	0	0	0	6.3044	0	0	0	0	0	1	0	0	0	0	0	0	0	1	0	0	184
TRINITY_DN50343_c0_g1::TRINITY_DN50343_c0_g1_i3::g.23394::m.23394	0	0	0	0	1.5779	0	0	0	0	1.6074	0	0	0	0	0	0	0	0	1	0	0	0	0	1	0	0	0	0	626
TRINITY_DN50353_c0_g1::TRINITY_DN50353_c0_g1_i1::g.23349::m.23349	8.2208	0	0	0	0	0	0	0	0	0	0	8.9923	0	0	1	0	0	0	0	0	0	0	0	0	0	1	0	0	129
TRINITY_DN50356_c0_g1::TRINITY_DN50356_c0_g1_i1::g.23382::m.23382	9.0834	9.491	4.4178	6.6647	6.3453	6.414	2.1659	4.3979	2.1533	6.4639	4.8203	4.9679	6.7883	4.6826	4	4	2	3	3	3	1	2	1	3	2	2	3	2	467
TRINITY_DN50369_c0_g1::TRINITY_DN50369_c0_g1_i1::g.23391::m.23391	0	0	0	0	0	6.0881	0	6.2616	6.1317	0	0	0	0	0	2	1	1	1	2	2	1	2	3	1	1	1	1	1	164
TRINITY_DN50376_c0_g1::TRINITY_DN50376_c0_g1_i1::g.23352::m.23352	50.1017	52.3498	24.3672	32.6763	38.8879	39.3092	39.8215	48.5152	47.5087	47.5374	35.4497	45.6696	49.9234	51.6566	6	6	3	4	5	5	5	6	6	6	4	5	6	6	127
TRINITY_DN50392_c0_g1::TRINITY_DN50392_c0_g1_i3::g.23338::m.23338	1.4046	2.9353	2.7326	2.7483	2.6166	2.6449	1.3397	2.7203	2.6638	2.6655	4.4723	3.0729	2.7992	5.7928	1	2	2	2	2	2	1	2	2	2	3	2	2	4	755
TRINITY_DN50399_c0_g1::TRINITY_DN50399_c0_g1_i2::g.23390::m.23390	2.8896	3.0193	2.8108	2.8269	0	2.7206	2.756	0	2.7401	2.7417	0	3.1608	0	5.9586	1	1	1	1	0	1	1	0	1	1	0	1	0	2	367
TRINITY_DN50403_c0_g1::TRINITY_DN50403_c0_g1_i1::g.23353::m.23353	0	0	0	0	0	0	0	0	0	0	44.6639	36.8257	16.7732	8.6778	1	0	0	0	1	1	1	1	1	2	6	4	3	2	126				*
TRINITY_DN50406_c0_g1::TRINITY_DN50406_c0_g1_i1::g.23348::m.23348	0	7.4367	34.6156	27.8516	19.8876	26.8041	40.7302	34.4599	40.494	47.2716	37.7694	46.7118	35.4601	36.6912	0	1	5	4	3	4	6	5	6	7	5	6	5	5	149
TRINITY_DN50425_c0_g1::TRINITY_DN50425_c0_g1_i1::g.7926::m.7926	97.45	107.812	100.367	106.551	90.7664	86.3527	120.282	99.915	114.149	108.779	97.3431	106.595	97.1032	82.7436	17	18	18	19	17	16	22	18	21	20	16	17	17	14	185
TRINITY_DN50440_c0_g1::TRINITY_DN50440_c0_g1_i1::g.7945::m.7945	3.0873	4.8387	4.5046	3.0203	1.4378	4.3601	4.4169	4.4843	4.3913	5.8586	4.915	5.0655	3.0763	4.7747	2	3	3	2	1	3	3	3	3	4	3	3	2	3	687
TRINITY_DN50447_c0_g1::TRINITY_DN50447_c0_g1_i1::g.7906::m.7906	0	0	0	3.5409	3.3712	6.8154	6.9042	3.5048	0	0	0	0	0	3.7317	0	0	0	1	1	2	2	1	0	0	0	0	0	1	293
TRINITY_DN50449_c0_g1::TRINITY_DN50449_c0_g1_i2::g.7903::m.7903	0	6.405	0	0	5.7095	11.5428	0	0	0	0	0	0	0	6.3202	0	1	0	0	1	2	0	0	0	0	0	0	0	1	173
TRINITY_DN5045_c0_g1::TRINITY_DN5045_c0_g1_i1::g.34571::m.34571	0	10.758	0	20.1451	9.5898	29.0812	9.8201	29.9098	19.5262	19.538	10.9275	0	0	0	0	1	0	2	1	3	1	3	2	2	1	0	0	0	103
TRINITY_DN50457_c0_g1::TRINITY_DN50457_c0_g1_i1::g.7929::m.7929	5.0741	0	4.9356	4.964	0	4.7773	4.8396	0	0	0	0	5.5503	5.056	5.2316	1	0	1	1	0	1	1	0	0	0	0	1	1	1	209
TRINITY_DN50465_c0_g1::TRINITY_DN50465_c0_g1_i1::g.7895::m.7895	0	0	1.862	0	0	0	3.6515	0	0	0	0	2.0939	3.8148	0	0	0	1	0	0	0	2	0	0	0	0	1	2	0	554
TRINITY_DN50468_c0_g1::TRINITY_DN50468_c0_g1_i1::g.7930::m.7930	8.4165	8.7942	8.1869	8.2339	7.8393	7.9242	8.0275	8.15	7.981	7.9858	8.9328	9.2064	8.3866	8.6778	1	1	1	1	1	1	1	1	1	1	1	1	1	1	126
TRINITY_DN50473_c0_g1::TRINITY_DN50473_c0_g1_i2::g.7941::m.7941	12.7156	15.9435	9.8949	12.4397	9.4748	9.5775	12.1279	7.3878	12.0576	9.6519	10.7964	11.1272	10.1363	15.7323	5	6	4	5	4	4	5	3	5	4	4	4	4	6	417
TRINITY_DN50482_c0_g1::TRINITY_DN50482_c0_g1_i2::g.7898::m.7898	3.4209	7.1488	0	0	3.1863	3.2208	0	0	3.2439	0	0	0	0	0	1	2	0	0	1	1	0	0	1	0	0	0	0	0	310
TRINITY_DN50502_c0_g1::TRINITY_DN50502_c0_g1_i1::g.7931::m.7931	0	2.9707	0	0	0	0	0	2.7531	0	0	0	3.1099	2.833	2.9314	0	1	0	0	0	0	0	1	0	0	0	1	1	1	373
TRINITY_DN50509_c0_g1::TRINITY_DN50509_c0_g1_i1::g.33622::m.33622	39.2772	29.314	43.6633	32.9356	31.3572	36.9798	32.1101	32.6001	26.6032	31.9431	41.6863	36.8257	39.1375	46.2814	7	5	8	6	6	7	6	6	5	6	7	6	7	8	189
TRINITY_DN50515_c0_g1::TRINITY_DN50515_c0_g1_i1::g.33619::m.33619	0	0	0	0	0	0	0	0	0	2.1095	0	0	0	2.2922	0	0	0	0	0	0	0	0	0	1	0	0	0	1	477
TRINITY_DN50517_c0_g1::TRINITY_DN50517_c0_g1_i1::g.33623::m.33623	3.8285	4.0003	0	3.7454	3.5659	0	3.6515	3.7072	0	3.6325	0	4.1878	3.8148	0	1	1	0	1	1	0	1	1	0	1	0	1	1	0	277
TRINITY_DN50518_c0_g1::TRINITY_DN50518_c0_g1_i1::g.33594::m.33594	8.4839	8.8646	0	8.2998	5.268	0	8.0917	5.4768	5.3632	5.3664	6.0028	0	5.6358	0	3	3	0	3	2	0	3	2	2	2	2	0	2	0	375
TRINITY_DN50521_c0_g2::TRINITY_DN50521_c0_g2_i1::g.33583::m.33583	2.7053	5.6534	2.6315	5.2932	7.5593	7.6412	2.5803	0	2.5653	2.5669	2.8712	2.9592	0	0	1	2	1	2	3	3	1	0	1	1	1	1	0	0	392
TRINITY_DN50537_c0_g1::TRINITY_DN50537_c0_g1_i1::g.33591::m.33591	0	0	6.8541	3.4468	6.5631	6.6342	6.7207	0	6.6817	3.3429	3.7393	3.8539	3.5107	0	0	0	2	1	2	2	2	0	2	1	1	1	1	0	301
TRINITY_DN50555_c0_g1::TRINITY_DN50555_c0_g1_i1::g.33620::m.33620	6.5597	11.4234	6.3807	8.5565	4.0732	10.2933	6.2565	6.352	8.2936	6.224	9.2827	7.1753	6.5364	11.2721	3	5	3	4	2	5	3	3	4	3	4	3	3	5	485
TRINITY_DN50567_c0_g1::TRINITY_DN50567_c0_g1_i1::g.33635::m.33635	3.7606	0	3.658	3.679	3.5027	0	3.5868	3.6415	0	0	0	0	0	0	1	0	1	1	1	0	1	1	0	0	0	0	0	0	282
TRINITY_DN50579_c0_g1::TRINITY_DN50579_c0_g1_i1::g.33597::m.33597	0	0	0	0	0	0	0	0	2.9148	0	3.2624	0	0	0	0	0	0	0	0	0	0	0	1	0	1	0	0	0	345
TRINITY_DN50598_c0_g1::TRINITY_DN50598_c0_g1_i1::g.33616::m.33616	17.1046	8.936	8.3189	8.3667	15.9315	8.052	0	0	0	0	0	0	0	0	2	1	1	1	2	1	0	0	0	0	0	0	0	0	124
TRINITY_DN50600_c0_g1::TRINITY_DN50600_c0_g1_i5::g.33613::m.33613	75.3644	89.9955	73.3078	73.729	70.1955	81.0927	46.2091	72.978	66.3594	45.9689	39.9934	52.9953	53.6402	55.5024	14	16	14	14	14	16	9	14	13	9	7	9	10	10	197
TRINITY_DN50612_c0_g1::TRINITY_DN50612_c0_g1_i1::g.17770::m.17770	0	0	0	0	0	5.3393	0	0	0	5.3808	0	0	0	0	0	0	0	0	0	1	0	0	0	1	0	0	0	0	187
TRINITY_DN50613_c0_g1::TRINITY_DN50613_c0_g1_i1::g.17777::m.17777	5.5815	0	0	0	2.5993	5.255	5.3235	8.1071	2.6463	5.2958	2.9619	6.1053	5.5616	5.7547	2	0	0	0	1	2	2	3	1	2	1	2	2	2	380
TRINITY_DN50615_c0_g1::TRINITY_DN50615_c0_g1_i1::g.17742::m.17742	3.8563	0	0	0	0	0	0	0	3.6567	0	4.0928	0	0	0	1	0	0	0	0	0	0	0	1	0	1	0	0	0	275
TRINITY_DN50624_c0_g1::TRINITY_DN50624_c0_g1_i1::g.17805::m.17805	6.0947	0	11.8568	11.925	0	0	5.813	11.8035	5.7793	5.7828	19.4057	6.6667	6.0731	6.2839	1	0	2	2	0	0	1	2	1	1	3	1	1	1	174
TRINITY_DN50627_c0_g1::TRINITY_DN50627_c0_g1_i1::g.17790::m.17790	9.7741	20.4253	19.0147	19.1239	27.3111	27.607	23.3057	23.6614	23.1705	13.9107	25.9339	16.037	24.3482	25.1935	2	4	4	4	6	6	5	5	5	3	5	3	5	5	217
TRINITY_DN50633_c0_g1::TRINITY_DN50633_c0_g1_i2::g.17753::m.17753	9.4265	14.7743	13.7539	0	4.39	4.4376	13.4862	9.128	4.4693	4.472	0	0	18.786	4.8595	2	3	3	0	1	1	3	2	1	1	0	0	4	1	225
TRINITY_DN50644_c0_g1::TRINITY_DN50644_c0_g1_i1::g.17751::m.17751	3.2039	3.3476	0	6.2687	8.9524	6.033	3.0558	3.1024	0	6.0798	3.4004	3.5046	6.385	3.3033	1	1	0	2	3	2	1	1	0	2	1	1	2	1	331
TRINITY_DN50647_c0_g1::TRINITY_DN50647_c0_g1_i1::g.17767::m.17767	0	8.0881	7.5295	7.5728	7.2099	0	0	14.9913	0	0	0	0	0	0	0	1	1	1	1	0	0	2	0	0	0	0	0	0	137
TRINITY_DN50653_c0_g1::TRINITY_DN50653_c0_g1_i1::g.17802::m.17802	0	0	0	5.2664	0	10.1366	5.1343	5.2127	0	5.1077	0	5.8884	0	5.5502	0	0	0	1	0	2	1	1	0	1	0	1	0	1	197
TRINITY_DN50661_c0_g1::TRINITY_DN50661_c0_g1_i1::g.17799::m.17799	4.4746	0	0	0	4.1677	0	4.2678	0	0	0	0	0	0	0	1	0	0	0	1	0	1	0	0	0	0	0	0	0	237
TRINITY_DN50679_c0_g1::TRINITY_DN50679_c0_g1_i1::g.17755::m.17755	0	0	2.3989	4.8255	2.2971	4.644	4.7045	2.3882	0	0	2.6175	5.3954	2.4575	0	0	0	1	3	2	3	3	2	1	1	2	3	2	1	430
TRINITY_DN50697_c0_g1::TRINITY_DN50697_c0_g1_i1::g.17773::m.17773	3.6568	7.6419	3.5571	3.5775	6.8121	3.4429	3.4878	0	0	3.4697	3.8811	4	3.6438	0	1	2	1	1	2	1	1	0	0	1	1	1	1	0	290
TRINITY_DN507_c0_g1::TRINITY_DN507_c0_g1_i2::g.26652::m.26652	0	0	4.2276	0	0	0	4.1454	0	4.1213	0	0	0	0	4.4811	0	0	1	0	0	0	1	0	1	0	0	0	0	1	244
TRINITY_DN50701_c0_g1::TRINITY_DN50701_c0_g1_i1::g.17761::m.17761	0	0	0	2.1347	2.0324	0	0	0	0	2.0704	2.3159	0	0	2.2498	0	0	0	1	1	0	0	0	0	1	1	0	0	1	486
TRINITY_DN50703_c0_g1::TRINITY_DN50703_c0_g1_i1::g.17750::m.17750	6.13	6.405	0	5.9969	0	0	0	5.9359	5.8127	5.8162	0	0	0	6.3202	1	1	0	1	0	0	0	1	1	1	0	0	0	1	173
TRINITY_DN50710_c0_g1::TRINITY_DN50710_c0_g1_i1::g.17877::m.17877	0	0	0	3.9448	0	3.7964	0	0	0	0	0	0	0	0	0	0	0	1	0	1	0	0	0	0	0	0	0	0	263
TRINITY_DN50717_c0_g1::TRINITY_DN50717_c0_g1_i1::g.17850::m.17850	3.9719	0	0	0	3.6994	7.4791	0	0	3.7663	3.7686	0	4.3446	0	0	1	0	0	0	1	2	0	0	1	1	0	1	0	0	267
TRINITY_DN50719_c0_g1::TRINITY_DN50719_c0_g1_i3::g.17869::m.17869	6.7119	2.3377	2.1763	2.1888	2.0839	4.2129	4.2678	2.1665	4.243	2.1228	11.8727	0	4.4587	4.6135	3	1	1	1	1	2	2	1	2	1	5	0	2	2	474
TRINITY_DN50720_c0_g1::TRINITY_DN50720_c0_g1_i1::g.17854::m.17854	0	1.7701	1.6478	0	0	0	0	4.9213	1.6064	0	0	0	0	1.7466	0	1	1	0	0	0	0	3	1	0	0	0	0	1	626
TRINITY_DN50723_c0_g2::TRINITY_DN50723_c0_g2_i1::g.17899::m.17899	0	0	17.1448	20.1172	16.4169	16.5948	16.8111	14.2231	13.928	16.7237	15.5891	28.9199	26.3446	15.144	0	0	6	7	6	6	6	5	5	6	5	9	9	5	361
TRINITY_DN50724_c0_g2::TRINITY_DN50724_c0_g2_i1::g.17855::m.17855	15.0423	23.576	7.3159	22.0739	7.0053	14.1625	14.347	21.849	14.2638	14.2725	7.9825	16.454	14.9888	7.7546	2	3	1	3	1	2	2	3	2	2	1	2	2	1	141
TRINITY_DN50765_c0_g1::TRINITY_DN50765_c0_g1_i1::g.17852::m.17852	17.1971	11.9791	11.1518	16.8239	5.3392	5.397	5.4674	5.5508	10.8714	0	6.0839	6.2703	0	5.9103	3	2	2	3	1	1	1	1	2	0	1	1	0	1	185
TRINITY_DN50791_c0_g1::TRINITY_DN50791_c0_g1_i2::g.17851::m.17851	0	5.5542	2.5853	2.6002	4.9511	5.0048	2.535	2.5737	2.5203	2.5218	5.6418	2.9073	2.6484	0	0	2	1	1	2	2	1	1	1	1	2	1	1	0	399
TRINITY_DN50806_c0_g1::TRINITY_DN50806_c0_g1_i1::g.17876::m.17876	9.0862	9.4939	7.5756	6.3493	7.254	8.5547	3.7141	6.2846	3.6925	3.6948	5.5105	4.2595	3.8802	2.6766	7	7	6	5	6	7	3	5	3	3	4	3	3	2	817
TRINITY_DN50810_c0_g1::TRINITY_DN50810_c0_g1_i1::g.3007::m.3007	0	0	4.7319	4.759	0	0	4.6398	4.7106	4.6128	4.6156	5.163	5.3211	4.8473	5.0156	0	0	1	1	0	0	1	1	1	1	1	1	1	1	218
TRINITY_DN50823_c0_g1::TRINITY_DN50823_c0_g1_i1::g.2994::m.2994	131.071	155.628	162.266	174.855	116.532	151.451	187.519	178.843	175.133	163.933	132.787	149.889	154.351	141.282	22	25	28	30	21	27	33	31	31	29	21	23	26	23	178
TRINITY_DN50824_c0_g1::TRINITY_DN50824_c0_g1_i1::g.3035::m.3035	0	0	0	0	5.6443	5.7054	11.5596	5.868	17.2389	17.2493	83.6108	79.5435	66.4219	93.7198	0	0	0	0	1	1	2	1	3	3	13	12	11	15	175				*
TRINITY_DN50834_c0_g1::TRINITY_DN50834_c0_g1_i1::g.2998::m.2998	69.7688	72.8993	88.2243	54.6038	77.9804	91.9628	119.779	87.8274	125.7	79.4376	111.072	76.3164	83.4246	100.708	15	15	17	18	15	16	18	18	20	18	19	15	16	19	152
TRINITY_DN50840_c0_g1::TRINITY_DN50840_c0_g1_i1::g.3049::m.3049	3.399	0	3.3062	3.3252	3.1659	6.4003	3.2419	3.2914	3.2231	3.225	0	3.718	3.3869	3.5045	1	0	1	1	1	2	1	1	1	1	0	1	1	1	312
TRINITY_DN50842_c0_g1::TRINITY_DN50842_c0_g1_i1::g.3009::m.3009	2.8739	3.0029	2.7955	8.4347	2.6768	2.7058	2.7411	11.1318	2.7252	5.4537	3.0502	3.1437	2.8637	2.9631	1	1	1	3	1	1	1	4	1	2	1	1	1	1	369
TRINITY_DN50844_c0_g1::TRINITY_DN50844_c0_g1_i1::g.3048::m.3048	0	0	12.6312	0	0	0	16.5137	16.7658	20.5224	8.214	4.594	0	12.9393	4.4628	0	0	3	0	0	0	4	4	5	2	1	0	3	1	245		*	*
TRINITY_DN50859_c0_g1::TRINITY_DN50859_c0_g1_i2::g.3008::m.3008	4.0632	4.2455	0	7.95	3.7845	0	3.8754	7.869	3.8529	0	4.3124	0	0	4.1893	1	1	0	2	1	0	1	2	1	0	1	0	1	1	261
TRINITY_DN50883_c0_g1::TRINITY_DN50883_c0_g1_i1::g.2991::m.2991	20.1997	10.553	19.6485	14.821	18.8143	14.2636	0	9.78	0	14.3744	10.7193	11.0477	15.0959	26.0333	4	2	4	3	4	3	0	2	0	3	2	2	3	5	210
TRINITY_DN50887_c0_g1::TRINITY_DN50887_c0_g1_i1::g.3050::m.3050	0	0	7.1141	7.155	6.8121	13.7718	6.9756	14.1642	6.9352	20.8181	0	8.0001	7.2877	15.0814	0	0	1	1	1	2	1	2	1	3	0	1	1	2	145
TRINITY_DN50897_c0_g1::TRINITY_DN50897_c0_g1_i1::g.3011::m.3011	3.2136	3.3578	0	3.1439	0	0	3.0651	0	0	3.0491	0	3.5152	0	0	1	1	0	1	0	0	1	0	0	1	0	1	0	0	330
TRINITY_DN50899_c1_g2::TRINITY_DN50899_c1_g2_i1::g.3021::m.3021	2.4778	0	4.8203	0	6.9235	6.9985	2.3632	2.3993	2.3495	0	0	2.7103	0	0	1	0	2	0	3	3	1	1	1	0	0	1	0	0	428
TRINITY_DN5090_c0_g1::TRINITY_DN5090_c0_g1_i1::g.34574::m.34574	0	0	0	5.6384	5.3682	0	0	0	0	0	6.117	0	0	0	0	0	0	1	1	0	0	0	0	0	1	0	0	0	184
TRINITY_DN50903_c0_g1::TRINITY_DN50903_c0_g1_i1::g.3015::m.3015	0	0	0	0	0	0	7.4373	3.7754	3.6971	0	0	0	3.885	0	0	0	0	0	0	0	2	1	1	0	0	0	1	0	272
TRINITY_DN50915_c0_g1::TRINITY_DN50915_c0_g1_i1::g.28762::m.28762	2.1424	2.2385	2.0839	0	1.9955	2.0171	0	0	2.0315	2.0327	0	2.3435	0	2.2089	1	1	1	0	1	1	0	0	1	1	0	1	0	1	495
TRINITY_DN50924_c0_g1::TRINITY_DN50924_c0_g1_i1::g.28745::m.28745	0	0	5.5759	5.608	5.3392	5.397	0	0	0	5.439	0	0	0	0	0	0	1	1	1	1	0	0	0	1	0	0	0	0	185
TRINITY_DN50932_c0_g1::TRINITY_DN50932_c0_g1_i1::g.28722::m.28722	4.7986	0	0	0	0	0	0	0	0	0	0	0	4.7815	0	1	0	0	0	0	0	0	0	0	0	0	0	1	0	221
TRINITY_DN50937_c0_g1::TRINITY_DN50937_c0_g1_i1::g.28742::m.28742	3.9719	8.3002	3.8635	0	0	0	0	3.8461	0	3.7686	0	0	7.9154	8.1902	1	2	1	0	0	0	0	1	0	1	0	0	2	2	267
TRINITY_DN50969_c0_g1::TRINITY_DN50969_c0_g1_i1::g.28705::m.28705	6.7119	7.0131	0	6.5663	3.1258	6.3193	0	12.9988	3.1823	3.1842	7.1236	0	3.344	6.9202	2	2	0	2	1	2	0	4	1	1	2	0	1	2	316
TRINITY_DN50977_c0_g1::TRINITY_DN50977_c0_g1_i1::g.28754::m.28754	11.8965	7.103	11.5718	13.3009	17.4123	17.6009	11.3466	13.1654	11.2808	12.9001	10.8224	7.436	10.1607	8.7612	7	4	7	8	11	11	7	8	7	8	6	4	6	5	624
TRINITY_DN50987_c0_g1::TRINITY_DN50987_c0_g1_i2::g.28758::m.28758	10.4999	10.971	10.2133	10.272	9.7797	9.8857	10.0145	10.1674	9.9564	9.9625	11.1439	11.4852	10.4625	10.8257	13	13	10	16	18	11	11	10	14	8	9	6	11	10	101
TRINITY_DN50988_c0_g1::TRINITY_DN50988_c0_g1_i1::g.28764::m.28764	0	0	0	0	0	0	0	0	0	0	19.7461	40.7021	9.2694	9.5912	0	0	0	0	0	0	0	0	0	0	2	4	1	1	114
TRINITY_DN50990_c0_g1::TRINITY_DN50990_c0_g1_i1::g.28720::m.28720	5.4664	5.7117	5.3172	5.3478	5.0915	5.1467	5.2137	5.2933	0	5.1866	0	5.9794	5.447	5.6361	1	1	1	1	1	1	1	1	0	1	0	1	1	1	194
TRINITY_DN50995_c0_g1::TRINITY_DN50995_c0_g1_i1::g.28721::m.28721	0	0	0	0	0	0	0	0	0	0	4.4312	4.567	0	0	0	0	0	0	0	0	0	0	0	0	1	1	0	0	254
TRINITY_DN51006_c0_g1::TRINITY_DN51006_c0_g1_i2::g.28706::m.28706	0	3.1126	0	0	0	0	0	8.6537	0	2.8264	0	3.2585	0	0	0	1	0	0	0	0	0	3	0	1	0	1	0	0	356
TRINITY_DN51036_c0_g1::TRINITY_DN51036_c0_g1_i1::g.22442::m.22442	0	0	0	3.1202	1.4853	0	0	1.5442	0	0	0	0	0	0	0	0	0	2	1	0	0	1	0	0	0	0	0	0	665
TRINITY_DN51046_c0_g1::TRINITY_DN51046_c0_g1_i1::g.22458::m.22458	0	0	6.2329	0	0	3.0165	3.0558	0	0	3.0399	0	3.5046	6.385	0	0	0	2	0	0	1	1	0	0	1	0	1	2	0	331
TRINITY_DN51047_c0_g1::TRINITY_DN51047_c0_g1_i1::g.22431::m.22431	0	4.2212	0	1.9761	3.7629	0	0	0	0	1.9166	2.1439	2.2095	0	4.1653	0	2	0	1	2	0	0	0	0	1	1	1	0	2	525
TRINITY_DN51053_c0_g1::TRINITY_DN51053_c0_g1_i1::g.22434::m.22434	0	0	0	0	0	0	8.2569	4.1914	12.3135	4.107	36.752	37.8778	34.5049	22.3142	0	0	0	0	0	0	2	1	3	1	8	8	8	5	245				*
TRINITY_DN51061_c0_g1::TRINITY_DN51061_c0_g1_i2::g.22472::m.22472	3.9868	4.1657	3.878	3.9003	3.7134	3.7536	3.8025	0	3.7805	3.7827	4.2313	8.7219	0	4.1105	1	1	1	1	1	1	1	0	1	1	1	2	0	1	266
TRINITY_DN51071_c0_g1::TRINITY_DN51071_c0_g1_i1::g.22432::m.22432	0	0	0	0	0	4.3411	0	0	0	0	0	0	0	4.7539	0	0	0	0	0	1	0	0	0	0	0	0	0	1	230
TRINITY_DN51079_c0_g1::TRINITY_DN51079_c0_g1_i2::g.22449::m.22449	0	0	0	0	8.9796	0	4.5976	0	0	0	0	0	0	0	0	0	0	0	2	0	1	0	0	0	0	0	0	0	220
TRINITY_DN51083_c0_g1::TRINITY_DN51083_c0_g1_i1::g.22468::m.22468	0	0	0	3.5169	3.3483	3.3846	3.4287	0	6.8176	3.4109	0	3.9322	3.5821	3.7064	0	0	0	1	1	1	1	0	2	1	0	1	1	1	295
TRINITY_DN51088_c0_g1::TRINITY_DN51088_c0_g1_i1::g.22457::m.22457	0	0	0	0	0	3.9309	0	0	0	0	0	0	0	4.3047	0	0	0	0	0	1	0	0	0	0	0	0	0	1	254
TRINITY_DN51092_c0_g1::TRINITY_DN51092_c0_g1_i1::g.22430::m.22430	0	0	0	3.6275	0	0	3.5366	3.5906	7.0322	3.5182	0	4.056	3.6948	0	0	0	0	1	0	0	1	1	2	1	0	1	1	0	286
TRINITY_DN51109_c0_g1::TRINITY_DN51109_c0_g1_i1::g.22513::m.22513	0	0	0	0	0	0	6.568	6.6682	6.5299	6.5338	36.5432	45.1952	27.447	28.3999	0	0	0	0	0	0	1	1	1	1	5	6	4	4	154				*
TRINITY_DN5111_c0_g1::TRINITY_DN5111_c0_g1_i1::g.3560::m.3560	0	0	0	0	0	0	0	0	0	0	35.4497	36.5357	33.2822	17.2189	0	0	0	0	0	0	0	0	0	0	4	4	4	2	127				*
TRINITY_DN51116_c0_g1::TRINITY_DN51116_c0_g1_i1::g.22564::m.22564	17.385	18.1651	5.6369	11.3385	21.5902	5.456	11.0543	16.8345	10.9902	5.4984	6.1504	12.6777	5.7744	5.9749	3	3	1	2	4	1	2	3	2	1	1	2	1	1	183
TRINITY_DN51117_c0_g1::TRINITY_DN51117_c0_g1_i3::g.22548::m.22548	0	1.9929	0	0	1.7765	1.7958	1.8192	0	1.8086	0	2.0243	2.0863	3.8011	1.9665	0	1	0	0	1	1	1	0	1	0	1	1	2	1	556
TRINITY_DN51129_c0_g1::TRINITY_DN51129_c0_g1_i1::g.22556::m.22556	0	0	0	0	0	9.5091	0	0	0	19.1659	0	0	0	0	0	0	0	0	0	1	0	0	0	2	0	0	0	0	105
TRINITY_DN51138_c0_g1::TRINITY_DN51138_c0_g1_i4::g.22528::m.22528	0	0	0	0	8.2313	8.3204	0	0	8.38	0	0	0	0	0	0	0	0	0	1	1	0	0	1	0	0	0	0	0	120
TRINITY_DN51141_c0_g1::TRINITY_DN51141_c0_g1_i1::g.22517::m.22517	0	0	0	0	0	0	6.3217	6.4182	6.285	6.2888	0	7.2501	6.6044	0	0	0	0	0	0	0	1	1	1	1	0	1	1	0	160
TRINITY_DN51156_c0_g1::TRINITY_DN51156_c0_g1_i1::g.22527::m.22527	0	0	5.3172	5.3478	5.0915	5.1467	5.2137	5.2933	5.1835	5.1866	5.8017	5.9794	5.447	5.6361	0	0	1	1	1	1	1	1	1	1	1	1	1	1	194
TRINITY_DN51160_c0_g2::TRINITY_DN51160_c0_g2_i1::g.22581::m.22581	3.9423	4.1192	3.8347	3.8568	3.6719	3.7117	3.7601	3.8175	0	3.7406	0	4.3123	0	4.0647	1	1	1	1	1	1	1	1	0	1	0	1	0	1	269
TRINITY_DN51171_c0_g2::TRINITY_DN51171_c0_g2_i1::g.22518::m.22518	0	0	0	7.4105	0	7.1318	7.2248	0	7.1829	7.1872	0	8.2858	0	0	0	0	0	1	0	1	1	0	1	1	0	1	0	0	140
TRINITY_DN51178_c0_g1::TRINITY_DN51178_c0_g1_i2::g.22545::m.22545	2.8204	0	2.7435	0	0	0	0	0	0	0	0	0	0	2.908	1	0	1	0	0	0	0	0	0	0	0	0	0	1	376
TRINITY_DN51181_c0_g1::TRINITY_DN51181_c0_g1_i1::g.22567::m.22567	12.8544	13.4312	15.6295	12.5754	8.9796	12.1025	9.1952	12.4473	6.0945	9.1474	10.2321	7.0304	9.6065	13.2533	4	4	5	4	3	4	3	4	2	3	3	2	3	4	330
TRINITY_DN51187_c0_g1::TRINITY_DN51187_c0_g1_i1::g.22570::m.22570	0	0	0	9.3466	0	0	0	0	0	0	10.1399	0	0	0	0	0	0	1	0	0	0	0	0	0	1	0	0	0	111
TRINITY_DN51187_c0_g2::TRINITY_DN51187_c0_g2_i1::g.22571::m.22571	8.4501	8.8292	12.3292	8.2667	7.8705	3.9779	12.0892	12.2738	12.0191	8.0176	8.9684	9.2431	4.21	4.3562	2	2	3	2	2	1	3	3	3	2	2	2	1	1	251
TRINITY_DN51190_c0_g1::TRINITY_DN51190_c0_g1_i2::g.22541::m.22541	0	0	0	0	0	0	0	0	0	0	25.7755	26.5651	16.133	25.0396	0	0	0	0	0	0	0	0	0	0	3	3	2	3	131				*
TRINITY_DN51196_c0_g1::TRINITY_DN51196_c0_g1_i1::g.22574::m.22574	0	0	0	0	0	0	0	0	0	0	16.9253	17.4437	7.9452	8.221	0	0	0	0	0	0	0	0	0	0	2	2	1	1	133
TRINITY_DN51200_c0_g1::TRINITY_DN51200_c0_g1_i2::g.22577::m.22577	7.6569	8.0005	3.724	7.4908	3.5659	3.6045	10.9545	11.1217	7.2606	3.6325	4.0633	0	11.4445	3.9473	2	2	1	2	1	1	3	3	2	1	1	0	3	1	277
TRINITY_DN51201_c0_g1::TRINITY_DN51201_c0_g1_i1::g.22563::m.22563	19.6386	15.3899	28.654	14.4093	22.8646	23.1123	32.779	23.7709	23.2778	23.2919	15.6324	10.7408	24.4609	15.1861	4	3	6	3	5	5	7	5	5	5	3	2	5	3	216
TRINITY_DN51230_c0_g1::TRINITY_DN51230_c0_g1_i1::g.7422::m.7422	5.148	5.379	0	5.0363	4.7949	0	4.91	4.985	4.8816	9.769	0	0	5.1297	5.3078	1	1	0	1	1	0	1	1	1	2	0	0	1	1	206
TRINITY_DN51248_c0_g1::TRINITY_DN51248_c0_g1_i1::g.7407::m.7407	9.9576	10.4044	0	0	0	0	0	0	0	0	0	0	0	0	2	2	0	0	0	0	0	0	0	0	0	0	0	0	213
TRINITY_DN51248_c0_g1::TRINITY_DN51248_c0_g1_i3::g.7409::m.7409	14.6274	15.2837	0	0	0	0	0	0	0	0	0	0	0	0	2	2	0	0	0	0	0	0	0	0	0	0	0	0	145
TRINITY_DN51252_c0_g1::TRINITY_DN51252_c0_g1_i1::g.7430::m.7430	6.5563	8.5631	7.9718	6.414	9.16	9.2592	7.8166	9.5231	6.217	7.776	6.9585	8.9645	9.7995	8.4498	4	5	5	4	6	6	5	6	4	5	4	5	6	5	647
TRINITY_DN51257_c0_g1::TRINITY_DN51257_c0_g1_i1::g.7419::m.7419	0	0	0	0	0	0	8.9116	9.0476	4.43	8.8653	39.6662	35.7712	23.2756	24.0837	0	0	0	0	0	0	2	2	1	2	8	7	5	5	227				*
TRINITY_DN51260_c0_g1::TRINITY_DN51260_c0_g1_i1::g.7431::m.7431	55.815	51.8395	66.3567	60.6709	57.7632	52.5502	70.9801	60.0529	58.807	82.3797	65.8204	54.2694	61.796	51.1531	9	8	11	10	10	9	12	10	10	14	10	8	10	8	171
TRINITY_DN51277_c0_g1::TRINITY_DN51277_c0_g1_i1::g.7401::m.7401	2.9957	3.1301	5.8279	2.9307	5.5805	5.641	5.7145	2.9009	5.6814	5.6848	6.3589	3.2769	8.9552	3.0887	1	1	2	1	2	2	2	1	2	2	2	1	3	1	354
TRINITY_DN51282_c0_g1::TRINITY_DN51282_c0_g1_i2::g.7433::m.7433	77.4077	88.9691	67.7658	68.1551	57.6789	65.5918	88.5956	82.4522	73.4015	88.1351	49.2933	50.8033	53.9926	71.8291	10	11	9	9	8	9	12	11	10	12	6	6	7	9	137
TRINITY_DN51299_c0_g1::TRINITY_DN51299_c0_g1_i3::g.7439::m.7439	0	0	0	0	2.7286	0	0	0	0	2.7796	0	0	0	0	0	0	0	0	1	0	0	0	0	1	0	0	0	0	362
TRINITY_DN51313_c0_g1::TRINITY_DN51313_c0_g1_i1::g.33084::m.33084	0	8.4157	5.223	0	0	0	2.5607	2.5998	2.5458	2.5474	2.8494	0	2.6752	0	0	3	2	0	0	0	1	1	1	1	1	0	1	0	395
TRINITY_DN51314_c0_g1::TRINITY_DN51314_c0_g1_i1::g.33124::m.33124	7.2306	12.5917	7.0333	9.4316	6.7347	11.3461	6.8964	11.6694	13.7127	11.4342	5.116	15.8183	9.6065	12.425	3	5	3	4	3	5	3	5	6	5	2	6	4	5	440
TRINITY_DN51314_c0_g2::TRINITY_DN51314_c0_g2_i1::g.33125::m.33125	17.5287	54.9456	17.0503	34.2966	32.6529	16.5034	33.4369	16.9736	16.6215	33.2631	0	19.1737	26.1995	18.0727	2	6	2	4	4	2	4	2	2	4	0	2	3	2	121
TRINITY_DN51317_c0_g1::TRINITY_DN51317_c0_g1_i1::g.33114::m.33114	66.2803	46.1696	75.2168	75.649	77.1681	67.6036	84.2889	85.5754	94.275	99.5728	70.3456	66.4588	88.0593	74.0322	12	8	14	14	15	13	16	16	18	19	12	11	16	13	192
TRINITY_DN51328_c0_g1::TRINITY_DN51328_c0_g1_i1::g.33107::m.33107	0	0	0	0	0	0	6.9279	0	0	0	0	0	0	7.489	0	0	0	0	0	0	1	0	0	0	0	0	0	1	146
TRINITY_DN51336_c0_g1::TRINITY_DN51336_c0_g1_i3::g.33094::m.33094	0	3.0193	0	0	0	0	2.756	0	0	0	0	0	0	0	0	1	0	0	0	0	1	0	0	0	0	0	0	0	367
TRINITY_DN5134_c0_g1::TRINITY_DN5134_c0_g1_i1::g.3565::m.3565	0	0	3.645	3.666	6.9806	3.5281	3.5741	3.6286	0	3.5555	7.9543	0	3.734	3.8636	0	0	1	1	2	1	1	1	0	1	2	0	1	1	283
TRINITY_DN51349_c0_g1::TRINITY_DN51349_c0_g1_i2::g.33120::m.33120	0	0	6.6983	0	0	0	6.568	13.3364	6.5299	6.5338	43.8518	37.6626	34.3088	42.5999	0	0	1	0	0	0	1	2	1	1	6	5	5	6	154				*
TRINITY_DN51383_c0_g1::TRINITY_DN51383_c0_g1_i1::g.33077::m.33077	4.1588	4.3454	16.1811	8.137	11.6206	19.5775	11.8996	4.0271	11.8306	7.8918	0	4.5491	12.4319	4.2878	1	1	4	2	3	5	3	1	3	2	0	1	3	1	255
TRINITY_DN51384_c0_g1::TRINITY_DN51384_c0_g1_i1::g.33111::m.33111	13.7725	9.5937	8.9311	8.9824	8.552	4.3223	13.1359	4.4455	8.7065	4.3559	9.7448	15.0651	18.298	4.7333	3	2	2	2	2	1	3	1	2	1	2	3	4	1	231
TRINITY_DN51406_c0_g2::TRINITY_DN51406_c0_g2_i1::g.33109::m.33109	8.0953	0	0	7.9196	0	0	0	0	0	0	0	8.855	0	8.3465	1	0	0	1	0	0	0	0	0	0	0	1	0	1	131
TRINITY_DN51424_c1_g1::TRINITY_DN51424_c1_g1_i1::g.17032::m.17032	5.7324	0	0	2.804	2.6696	2.6985	0	0	0	0	0	0	2.856	2.9551	2	0	0	1	1	1	0	0	0	0	0	0	1	1	370
TRINITY_DN51448_c0_g1::TRINITY_DN51448_c0_g1_i1::g.17004::m.17004	0	0	9.8712	0	0	0	4.8396	0	0	4.8144	0	0	0	0	0	0	2	0	0	0	1	0	0	1	0	0	0	0	209
TRINITY_DN51451_c0_g1::TRINITY_DN51451_c0_g1_i1::g.17037::m.17037	2.6984	0	0	0	2.5134	0	5.1474	0	5.1176	0	0	0	0	0	1	0	0	0	1	0	2	0	2	0	0	0	0	0	393
TRINITY_DN51460_c0_g1::TRINITY_DN51460_c0_g1_i1::g.17040::m.17040	4.225	0	8.2195	0	7.8705	7.9558	0	4.0913	0	4.0088	0	4.6215	0	0	1	0	2	0	2	2	0	1	0	1	0	1	0	0	251
TRINITY_DN51471_c0_g1::TRINITY_DN51471_c0_g1_i1::g.17008::m.17008	0	0	0	4.6944	4.4695	0	4.5768	4.6466	4.5502	4.553	0	0	0	0	0	0	0	1	1	0	1	1	1	1	0	0	0	0	221
TRINITY_DN51479_c0_g1::TRINITY_DN51479_c0_g1_i1::g.17029::m.17029	0	0	0	0	0	0	7.1735	0	7.1319	7.1362	23.9474	16.454	14.9888	23.2638	0	0	0	0	0	0	1	0	1	1	4	3	2	3	141				*
TRINITY_DN51479_c0_g2::TRINITY_DN51479_c0_g2_i1::g.17030::m.17030	0	0	0	0	0	0	0	0	0	0	41.3798	42.6474	15.5399	24.1191	0	0	0	0	0	0	0	0	0	0	5	5	2	3	136				*
TRINITY_DN515_c0_g1::TRINITY_DN515_c0_g1_i1::g.26650::m.26650	0	0	0	0	4.0316	4.0753	0	0	0	0	0	0	0	0	0	0	0	0	1	1	0	0	0	0	0	0	0	0	245
TRINITY_DN51523_c0_g1::TRINITY_DN51523_c0_g1_i1::g.17090::m.17090	1.9317	0	1.879	0	0	1.8187	1.8424	5.6115	1.8317	3.6656	2.0501	2.1129	1.9248	1.9916	1	0	1	0	0	1	1	3	1	2	1	1	1	1	549
TRINITY_DN51548_c0_g1::TRINITY_DN51548_c0_g1_i2::g.17105::m.17105	2.525	2.6383	0	0	2.3518	0	0	0	0	0	0	0	0	0	1	1	0	0	1	0	0	0	0	0	0	0	0	0	420
TRINITY_DN51554_c0_g1::TRINITY_DN51554_c0_g1_i1::g.17106::m.17106	4.7133	0	0	0	0	0	4.4954	0	0	0	0	0	0	0	1	0	0	0	0	0	1	0	0	0	0	0	0	0	225
TRINITY_DN51558_c0_g1::TRINITY_DN51558_c0_g1_i1::g.17094::m.17094	8.3503	0	8.1224	8.1691	0	0	15.9286	8.0859	15.8362	7.9229	8.8624	18.2679	0	0	1	0	1	1	0	0	2	1	2	1	1	2	0	0	127
TRINITY_DN51560_c0_g1::TRINITY_DN51560_c0_g1_i1::g.17087::m.17087	0	0	0	0	0	0	13.3969	13.6014	6.6596	13.3273	134.169	92.1861	90.9752	72.4105	0	0	0	0	0	0	2	2	1	2	18	12	13	10	151				*
TRINITY_DN51583_c0_g1::TRINITY_DN51583_c0_g1_i1::g.17107::m.17107	12.6751	0	4.1097	0	0	0	8.0595	4.0913	12.0191	4.0088	8.9684	4.6215	0	0	3	0	1	0	0	0	2	1	3	1	2	1	0	0	251
TRINITY_DN51592_c0_g1::TRINITY_DN51592_c0_g1_i1::g.17067::m.17067	8.0953	4.2293	3.9372	3.9598	7.5401	3.8109	3.8606	7.839	3.8382	3.8405	4.2959	4.4275	4.0332	4.1733	2	1	1	1	2	1	1	2	1	1	1	1	1	1	262
TRINITY_DN51602_c0_g3::TRINITY_DN51602_c0_g3_i1::g.17116::m.17116	8.6925	9.0825	16.9106	8.5039	16.1926	24.5521	16.5814	8.4173	0	16.4952	9.2257	9.5083	17.3231	8.9623	1	1	2	1	2	3	2	1	0	2	1	1	2	1	122
TRINITY_DN51604_c0_g1::TRINITY_DN51604_c0_g1_i1::g.17104::m.17104	12.4763	6.5181	9.1019	6.1028	11.6206	11.7465	5.9498	9.0609	5.9153	14.7972	9.9311	13.6472	15.5399	6.4318	4	2	3	2	4	4	2	3	2	5	3	4	5	2	340
TRINITY_DN51627_c0_g1::TRINITY_DN51627_c0_g1_i2::g.2438::m.2438	0	0	0	0	0	0	0	0	0	0	21.9616	16.9757	10.3094	16.0009	0	0	0	0	0	0	0	0	0	0	4	3	2	3	205				*
TRINITY_DN51631_c0_g1::TRINITY_DN51631_c0_g1_i1::g.2458::m.2458	0	0	0	0	0	5.673	0	0	0	0	6.3951	0	0	0	0	0	0	0	0	1	0	0	0	0	1	0	0	0	176
TRINITY_DN51651_c0_g1::TRINITY_DN51651_c0_g1_i1::g.2432::m.2432	0	0	0	0	0	0	5.8466	0	0	17.4487	0	6.7053	18.3245	12.6404	0	0	0	0	0	0	1	0	0	3	0	1	3	2	173
TRINITY_DN51652_c0_g1::TRINITY_DN51652_c0_g1_i4::g.2464::m.2464	0	0	0	0	0	0	18.6617	11.3679	11.1321	18.5647	78.9117	89.89	54.5903	76.6589	0	0	0	0	0	0	5	3	3	5	19	21	14	19	271		*		*
TRINITY_DN51658_c0_g1::TRINITY_DN51658_c0_g1_i1::g.2426::m.2426	0	8.0005	0	3.7454	3.5659	3.6045	0	0	0	0	0	0	0	0	0	2	0	1	1	1	0	0	0	0	0	0	0	0	277
TRINITY_DN51665_c0_g1::TRINITY_DN51665_c0_g1_i1::g.2425::m.2425	0	0	0	3.6921	0	0	0	3.6545	0	0	0	0	0	0	0	0	0	1	0	0	0	1	0	0	0	0	0	0	281
TRINITY_DN51672_c0_g1::TRINITY_DN51672_c0_g1_i1::g.2451::m.2451	3.3773	3.5289	3.2852	0	6.2914	3.1798	3.2212	3.2704	3.2025	3.2045	7.169	0	6.7306	3.4822	1	1	1	0	2	1	1	1	1	1	2	0	2	1	314
TRINITY_DN51675_c0_g1::TRINITY_DN51675_c0_g1_i1::g.2459::m.2459	6.8863	7.1953	0	6.7368	0	0	13.1359	6.6682	0	6.5338	0	7.5325	6.8618	0	1	1	0	1	0	0	2	1	0	1	0	1	1	0	154
TRINITY_DN51676_c0_g1::TRINITY_DN51676_c0_g1_i1::g.2421::m.2421	3.065	0	0	2.9985	2.8548	2.8857	0	0	2.9064	0	0	0	0	0	1	0	0	1	1	1	0	0	1	0	0	0	0	0	346
TRINITY_DN51677_c0_g1::TRINITY_DN51677_c0_g1_i1::g.2439::m.2439	4.1104	4.2948	0	0	0	0	0	0	0	0	0	0	0	0	1	1	0	0	0	0	0	0	0	0	0	0	0	0	258
TRINITY_DN51683_c0_g1::TRINITY_DN51683_c0_g1_i1::g.2448::m.2448	0	0	0	0	0	0	0	0	0	0	23.9474	24.681	0	11.6319	0	0	0	0	0	0	0	0	0	0	2	2	0	1	94
TRINITY_DN51694_c0_g1::TRINITY_DN51694_c0_g1_i1::g.2434::m.2434	0	0	0	3.4127	0	0	0	3.378	0	0	0	0	0	3.5967	0	0	0	1	0	0	0	1	0	0	0	0	0	1	304
TRINITY_DN51701_c0_g1::TRINITY_DN51701_c0_g1_i1::g.2456::m.2456	0	0	0	3.1062	0	2.9894	0	0	0	3.0126	3.3698	0	0	0	0	0	0	1	0	1	0	0	0	1	1	0	0	0	334
TRINITY_DN51706_c0_g1::TRINITY_DN51706_c0_g1_i1::g.2424::m.2424	56.957	36.8412	55.4027	47.7609	45.4719	33.1967	36.2162	36.769	51.4373	30.8811	25.9073	14.8339	32.431	27.9641	21	13	21	18	18	13	14	14	20	12	9	5	12	10	391			*
TRINITY_DN51717_c0_g1::TRINITY_DN51717_c0_g1_i1::g.28259::m.28259	0	0	0	0	0	0	0	0	0	0	0	4.2491	0	4.0051	0	0	0	0	0	0	0	0	0	0	0	1	0	1	273
TRINITY_DN51724_c0_g1::TRINITY_DN51724_c0_g1_i1::g.28218::m.28218	28.6618	14.9739	27.8796	28.0398	20.022	20.2389	13.6685	6.9385	6.7946	20.3961	0	7.8379	14.2799	22.1635	4	2	4	4	3	3	2	1	1	3	0	1	2	3	148
TRINITY_DN51725_c0_g1::TRINITY_DN51725_c0_g1_i1::g.28213::m.28213	0	2.5591	0	0	2.2812	0	0	0	0	0	2.5994	2.679	0	0	0	1	0	0	1	0	0	0	0	0	1	1	0	0	433
TRINITY_DN51726_c0_g1::TRINITY_DN51726_c0_g1_i1::g.28249::m.28249	0	0	0	3.424	0	0	0	0	0	3.3208	0	0	0	0	0	0	0	1	0	0	0	0	0	1	0	0	0	0	303
TRINITY_DN51742_c0_g1::TRINITY_DN51742_c0_g1_i1::g.28212::m.28212	76.1374	51.1417	42.3198	42.563	55.7193	51.2027	51.8701	47.3956	46.4123	46.4404	40.4036	35.6926	37.9332	39.2502	14	9	8	8	11	10	10	9	9	9	7	6	7	7	195
TRINITY_DN51745_c0_g1::TRINITY_DN51745_c0_g1_i1::g.28215::m.28215	11.1046	0	5.4008	0	0	5.2275	0	0	5.2649	5.2681	0	0	0	5.7246	2	0	1	0	0	1	0	0	1	1	0	0	0	1	191
TRINITY_DN51753_c0_g1::TRINITY_DN51753_c0_g1_i1::g.28245::m.28245	0	0	4.2276	0	0	0	0	4.2086	4.1213	8.2476	41.5154	28.5248	17.3231	22.4057	0	0	1	0	0	0	0	1	1	2	9	6	4	5	244				*
TRINITY_DN51755_c1_g1::TRINITY_DN51755_c1_g1_i1::g.28242::m.28242	6.3885	6.6751	6.2141	6.2498	11.9006	6.0148	12.1863	6.1862	6.0578	12.123	13.5606	20.964	6.3657	19.7602	1	1	1	1	2	1	2	1	1	2	2	3	1	3	166
TRINITY_DN51759_c0_g1::TRINITY_DN51759_c0_g1_i2::g.28230::m.28230	11.1435	9.7029	5.4197	7.2678	3.4597	1.7486	3.5428	3.5969	3.5222	3.5244	1.9712	2.0315	0	1.9149	6	5	3	4	2	1	2	2	2	2	1	1	0	1	571
TRINITY_DN51763_c1_g1::TRINITY_DN51763_c1_g1_i1::g.28232::m.28232	0	0	2.5408	0	0	0	0	0	0	0	0	0	0	2.6931	0	0	1	0	0	0	0	0	0	0	0	0	0	1	406
TRINITY_DN51771_c0_g1::TRINITY_DN51771_c0_g1_i1::g.28227::m.28227	0	0	0	0	4.4898	4.5384	4.5976	0	0	0	5.116	5.2728	4.8032	0	0	0	0	0	1	1	1	0	0	0	1	1	1	0	220
TRINITY_DN51772_c0_g1::TRINITY_DN51772_c0_g1_i1::g.28285::m.28285	22.0279	26.3043	9.1829	18.4713	17.5861	23.7022	18.0083	12.1888	14.9199	20.9005	13.3594	17.2108	12.5426	16.2225	7	8	3	6	6	8	6	4	5	7	4	5	4	5	337
TRINITY_DN51777_c0_g1::TRINITY_DN51777_c0_g1_i2::g.28281::m.28281	0	0	2.7146	2.7302	0	0	5.3235	0	0	2.6479	0	3.0527	2.7808	2.8774	0	0	1	1	0	0	2	0	0	1	0	1	1	1	380
TRINITY_DN51782_c0_g1::TRINITY_DN51782_c0_g1_i2::g.28241::m.28241	72.3058	83.9447	85.9621	78.5964	82.3126	83.2044	114.939	108.914	91.4182	106.719	119.374	96.6674	104.07	107.683	9	10	11	10	11	11	15	14	12	14	14	11	13	13	132
TRINITY_DN51788_c0_g1::TRINITY_DN51788_c0_g1_i1::g.28252::m.28252	0	0	0	3.5899	0	0	0	3.5533	0	0	0	0	0	7.5668	0	0	0	1	0	0	0	1	0	0	0	0	0	2	289
TRINITY_DN51790_c0_g1::TRINITY_DN51790_c0_g1_i2::g.28271::m.28271	1.8508	0	0	0	0	1.7425	0	0	0	1.756	1.9643	0	0	0	1	0	0	0	0	1	0	0	0	1	1	0	0	0	573
TRINITY_DN51792_c0_g1::TRINITY_DN51792_c0_g1_i1::g.28254::m.28254	30.8879	53.7898	30.045	30.2176	33.5644	19.3874	34.3702	39.8798	29.2893	29.3071	10.9275	16.8933	20.5187	31.8465	6	10	6	6	7	4	7	8	6	6	2	3	4	6	206
TRINITY_DN51798_c0_g1::TRINITY_DN51798_c0_g1_i1::g.28211::m.28211	3.5949	18.7808	13.9871	21.1011	10.0449	10.1538	3.4287	10.4431	6.8176	6.8218	3.8154	15.7289	10.7462	7.4129	1	5	4	6	3	3	1	3	2	2	1	4	3	2	295
TRINITY_DN51799_c0_g1::TRINITY_DN51799_c0_g1_i2::g.28262::m.28262	3.6822	3.8475	3.5818	0	0	0	0	0	0	0	0	0	0	0	1	1	1	0	1	1	0	0	0	0	0	0	0	0	288
TRINITY_DN51802_c0_g1::TRINITY_DN51802_c0_g1_i1::g.28283::m.28283	6.7547	0	0	0	6.2914	0	0	0	0	0	0	0	0	0	1	0	0	0	1	0	0	0	0	0	0	0	0	0	157
TRINITY_DN51808_c0_g1::TRINITY_DN51808_c0_g1_i1::g.12250::m.12250	109.781	96.3539	89.6996	96.6589	102.252	84.7548	83.7654	76.5395	85.3615	95.8294	79.2298	93.6653	83.1367	92.8143	50	42	42	45	50	41	40	36	41	46	34	39	38	41	483
TRINITY_DN51813_c0_g1::TRINITY_DN51813_c0_g1_i1::g.12280::m.12280	0	5.0026	0	0	2.2297	0	0	0	0	0	0	0	0	0	0	2	0	0	1	0	0	0	0	0	0	0	0	0	443
TRINITY_DN51824_c0_g1::TRINITY_DN51824_c0_g1_i2::g.12293::m.12293	0	0	0	0	0	1.7126	1.7349	0	0	0	0	1.9897	0	0	0	0	0	0	0	1	1	0	0	0	0	1	0	0	583
TRINITY_DN51828_c0_g1::TRINITY_DN51828_c0_g1_i1::g.12299::m.12299	0	0	0	0	0	0	0	5.4334	0	5.3239	0	0	0	0	0	0	0	0	0	0	0	1	0	1	0	0	0	0	189
TRINITY_DN51830_c0_g1::TRINITY_DN51830_c0_g1_i1::g.12260::m.12260	10.197	10.6545	9.9187	9.9757	9.4976	9.6005	0	9.8741	9.6692	9.6751	0	0	0	0	1	1	1	1	1	1	0	1	1	1	0	0	0	0	104
TRINITY_DN51831_c0_g1::TRINITY_DN51831_c0_g1_i1::g.12259::m.12259	43.4328	37.8181	49.2889	42.4903	44.9489	56.7948	49.4802	49.0671	50.3372	41.2099	43.5358	39.5907	45.6826	43.5369	36	30	42	36	40	50	43	42	44	36	34	30	38	35	879
TRINITY_DN51845_c0_g1::TRINITY_DN51845_c0_g1_i1::g.12298::m.12298	17.6748	18.4678	17.1924	25.9368	16.4625	16.6409	25.2867	25.6726	16.76	16.7702	18.7588	19.3335	17.6119	18.2233	2	2	2	3	3	2	3	3	2	2	2	2	2	2	120
TRINITY_DN51854_c0_g1::TRINITY_DN51854_c0_g1_i1::g.12283::m.12283	0	1.6036	2.9857	1.5014	0	1.4449	1.4638	2.9722	1.4553	2.9123	0	0	0	6.3294	0	1	2	1	0	1	1	2	1	2	0	0	0	4	691
TRINITY_DN51861_c0_g1::TRINITY_DN51861_c0_g1_i1::g.12256::m.12256	33.489	23.3278	27.1459	21.8415	20.7948	26.2751	31.9411	21.619	21.1705	31.775	17.7715	12.2106	22.2466	34.5284	6	4	5	4	4	5	6	4	4	6	3	2	4	6	190
TRINITY_DN51862_c0_g1::TRINITY_DN51862_c0_g1_i1::g.12308::m.12308	0	0	2.2622	2.2752	0	0	2.2181	0	0	0	0	0	2.3173	0	0	0	1	1	0	0	1	0	0	0	0	0	1	0	456
TRINITY_DN51871_c0_g1::TRINITY_DN51871_c0_g1_i1::g.12302::m.12302	17.2237	23.1384	16.7536	19.257	13.7506	16.2162	14.0807	14.2957	11.6659	9.3384	13.0572	8.0743	17.1624	12.6844	7	9	7	8	6	7	6	6	5	4	5	3	7	5	431
TRINITY_DN51871_c0_g2::TRINITY_DN51871_c0_g2_i1::g.12303::m.12303	8.5523	8.936	8.3189	0	7.9657	8.052	0	0	0	0	0	9.3549	0	0	1	1	1	0	1	1	0	0	0	0	0	1	0	0	124
TRINITY_DN51872_c0_g1::TRINITY_DN51872_c0_g1_i1::g.12269::m.12269	2.8662	2.9948	5.5759	2.804	2.6696	2.6985	0	2.7754	0	2.7195	0	3.1352	0	0	1	1	2	1	1	1	0	1	0	1	0	1	0	0	370
TRINITY_DN51875_c0_g1::TRINITY_DN51875_c0_g1_i1::g.12272::m.12272	0	3.8744	0	0	0	0	0	0	0	0	0	0	0	3.8231	0	1	0	0	0	0	0	0	0	0	0	0	0	1	286
TRINITY_DN51878_c0_g1::TRINITY_DN51878_c0_g1_i1::g.12287::m.12287	0	0	8.5962	8.6456	8.2313	8.3204	8.4289	8.5575	8.38	8.3851	9.3794	9.6667	8.8059	9.1117	0	0	1	1	1	1	1	1	1	1	1	1	1	1	120
TRINITY_DN51878_c0_g2::TRINITY_DN51878_c0_g2_i1::g.12288::m.12288	5.7015	2.9787	5.5459	11.1556	7.9657	8.052	5.438	5.521	5.4065	8.1146	9.0769	6.2366	8.5219	8.8177	2	1	2	4	3	3	2	2	2	3	3	2	3	3	372
TRINITY_DN51884_c0_g1::TRINITY_DN51884_c0_g1_i1::g.12295::m.12295	4.2675	4.459	4.1511	3.1312	1.9874	4.0179	5.0879	5.1655	4.0467	5.0614	3.397	3.501	3.1893	4.4	4	4	4	3	2	4	5	5	4	5	3	3	3	4	994
TRINITY_DN51898_c0_g1::TRINITY_DN51898_c0_g1_i1::g.12273::m.12273	0	0	3.2439	0	0	0	0	0	3.1623	0	0	3.6478	0	0	0	0	1	0	0	0	0	0	1	0	0	1	0	0	318
TRINITY_DN51900_c0_g1::TRINITY_DN51900_c0_g1_i1::g.12300::m.12300	4.6108	4.8177	4.485	4.5107	4.2946	4.3411	4.3977	4.4648	4.3722	4.3748	4.8936	5.0435	4.5944	0	1	1	1	1	1	1	1	1	1	1	1	1	1	0	230
TRINITY_DN51903_c0_g1::TRINITY_DN51903_c0_g1_i1::g.12240::m.12240	4.1104	0	0	0	0	3.87	0	0	0	0	0	0	0	0	1	0	0	0	0	1	0	0	0	0	0	0	0	0	258
TRINITY_DN51904_c0_g1::TRINITY_DN51904_c0_g1_i2::g.12278::m.12278	4.4936	4.6952	0	4.3961	0	0	0	4.3513	4.261	4.2636	0	0	4.4776	0	1	1	0	1	0	0	0	1	1	1	0	0	1	0	236
TRINITY_DN51904_c0_g3::TRINITY_DN51904_c0_g3_i1::g.12279::m.12279	3.0562	0	2.9728	5.9797	2.8465	5.7548	2.9149	2.9594	0	5.7995	0	0	3.0453	3.151	1	0	1	2	1	2	1	1	0	2	0	0	1	1	347
TRINITY_DN51907_c0_g1::TRINITY_DN51907_c0_g1_i1::g.12335::m.12335	2.625	2.7427	2.5533	2.568	2.4449	4.9428	0	2.5418	0	2.4906	0	0	2.6156	0	1	1	1	1	1	2	0	1	0	1	0	0	1	0	404
TRINITY_DN51909_c0_g1::TRINITY_DN51909_c0_g1_i1::g.12355::m.12355	24.8551	17.3136	24.1768	32.421	30.8672	15.6008	23.7063	24.0681	23.5687	7.861	0	9.0626	0	8.5422	3	2	3	4	4	2	3	3	3	1	0	1	0	1	128			*
TRINITY_DN51917_c0_g1::TRINITY_DN51917_c0_g1_i1::g.12371::m.12371	47.9616	22.2728	36.2855	31.2806	24.8179	25.0868	20.331	10.3206	15.1598	15.169	11.3119	0	5.3101	5.4945	9	4	7	6	5	5	4	2	3	3	2	0	1	1	199
TRINITY_DN51924_c0_g1::TRINITY_DN51924_c0_g1_i1::g.12337::m.12337	0	2.3932	2.228	2.2408	2.1334	2.1565	0	0	0	0	0	2.5054	0	0	0	1	1	1	1	1	0	0	0	0	0	1	0	0	463
TRINITY_DN51939_c0_g1::TRINITY_DN51939_c0_g1_i1::g.12401::m.12401	11.4647	11.9791	11.1518	5.608	10.6784	5.397	16.4022	11.1017	5.4357	5.439	6.0839	0	5.712	0	2	2	2	1	2	1	3	2	1	1	1	0	1	0	185
TRINITY_DN51942_c0_g1::TRINITY_DN51942_c0_g1_i1::g.12387::m.12387	0	0	0	0	0	0	0	0	0	0	19.9798	27.4558	18.7582	25.8792	0	0	0	0	0	0	0	0	0	0	3	4	3	4	169				*
TRINITY_DN51954_c0_g1::TRINITY_DN51954_c0_g1_i1::g.12339::m.12339	28.9223	30.2201	28.1331	18.8631	26.9387	27.2305	27.5855	18.671	18.2836	18.2947	10.2321	10.5455	19.2129	9.94	3	3	3	2	3	3	3	2	2	2	1	1	2	1	110
TRINITY_DN51963_c0_g1::TRINITY_DN51963_c0_g1_i1::g.12334::m.12334	9.9576	0	0	0	0	0	0	0	0	0	0	0	0	0	3	3	2	3	2	2	2	3	2	2	2	2	3	3	213
TRINITY_DN51965_c0_g1::TRINITY_DN51965_c0_g1_i1::g.12344::m.12344	55.0901	50.3668	40.1901	47.1578	38.4838	45.3842	52.5437	60.0139	32.6493	52.2706	36.5432	37.6626	41.1706	42.5999	8	7	6	7	6	7	8	9	5	8	5	5	6	6	154
TRINITY_DN51974_c0_g1::TRINITY_DN51974_c0_g1_i2::g.12386::m.12386	67.2138	62.4265	43.5864	51.143	76.516	70.3136	49.861	36.1586	42.4901	35.4299	79.2626	57.1835	37.2081	46.1999	9	8	6	7	11	10	7	5	6	5	10	7	5	6	142
TRINITY_DN51976_c0_g1::TRINITY_DN51976_c0_g1_i1::g.12353::m.12353	0	0	5.4869	5.5185	7.881	7.9664	8.0702	5.4623	8.0234	8.0283	11.9737	9.2554	16.8624	8.7239	0	0	2	2	3	3	3	2	3	3	4	3	6	3	376
TRINITY_DN51977_c0_g1::TRINITY_DN51977_c0_g1_i1::g.12375::m.12375	0	0	0	3.1727	0	0	0	0	0	6.1542	0	0	0	0	0	0	0	1	0	0	0	0	0	2	0	0	0	0	327
TRINITY_DN52001_c0_g2::TRINITY_DN52001_c0_g2_i1::g.12380::m.12380	0	0	0	0	0	4.8234	0	0	0	0	0	0	5.1049	0	0	0	0	0	0	1	0	0	0	0	0	0	1	0	207
TRINITY_DN52010_c0_g1::TRINITY_DN52010_c0_g1_i1::g.6608::m.6608	0	0	0	0	0	0	0	0	2.1082	0	2.3596	0	0	0	0	0	0	0	0	0	0	0	1	0	1	0	0	0	477
TRINITY_DN52012_c0_g1::TRINITY_DN52012_c0_g1_i2::g.6643::m.6643	111.808	88.504	102.166	92.809	119.919	133.978	113.103	111.549	109.234	109.301	97.0904	85.2403	108.034	90.8254	33	25	31	28	38	42	35	34	34	34	27	23	32	26	313
TRINITY_DN52014_c0_g1::TRINITY_DN52014_c0_g1_i1::g.6648::m.6648	0	0	4.9356	4.964	4.7261	0	0	4.9134	0	0	0	0	5.056	0	0	0	1	1	1	0	0	1	0	0	0	0	1	0	209
TRINITY_DN52021_c0_g1::TRINITY_DN52021_c0_g1_i2::g.6613::m.6613	3.5	0	0	3.424	9.7797	6.5905	6.6763	6.7782	6.6376	3.3208	3.7146	7.6568	3.4875	7.2171	1	0	1	1	3	2	2	2	2	1	1	2	1	2	303
TRINITY_DN52021_c0_g1::TRINITY_DN52021_c0_g1_i3::g.6614::m.6614	6.5869	6.8824	12.8142	6.4439	0	0	0	12.7566	12.4919	6.2497	6.9909	0	0	0	1	1	2	1	0	1	1	2	2	1	1	0	0	0	161
TRINITY_DN52033_c0_g1::TRINITY_DN52033_c0_g1_i1::g.6655::m.6655	0	0	0	0	0	0	0	0	0	0	0	2.5108	2.2873	0	0	0	0	0	0	0	0	0	0	0	0	1	1	0	462
TRINITY_DN52052_c0_g1::TRINITY_DN52052_c0_g1_i1::g.6654::m.6654	0	0	2.7218	5.4748	2.6062	5.2689	0	2.7095	0	5.3098	2.9697	0	2.7882	0	0	0	1	2	1	2	0	1	0	2	1	0	1	0	379
TRINITY_DN52055_c0_g1::TRINITY_DN52055_c0_g1_i1::g.6661::m.6661	5.4947	0	0	5.3755	0	0	0	10.6415	0	5.2135	40.8223	42.0729	21.9008	33.9916	1	0	0	1	0	0	0	2	0	1	7	7	4	6	193				*
TRINITY_DN52057_c0_g1::TRINITY_DN52057_c0_g1_i1::g.6626::m.6626	3.6568	3.8209	3.5571	3.5775	6.8121	3.4429	3.4878	0	0	6.9394	3.8811	4	3.6438	3.7703	1	1	1	1	2	1	1	0	0	2	1	1	1	1	290
TRINITY_DN52058_c0_g1::TRINITY_DN52058_c0_g1_i1::g.6610::m.6610	0	0	0	4.5704	4.3513	4.3985	4.4558	4.5238	0	4.4326	4.9583	5.1102	0	0	0	0	0	1	1	1	1	1	0	1	1	1	0	0	227
TRINITY_DN52059_c0_g1::TRINITY_DN52059_c0_g1_i1::g.6666::m.6666	6.1418	8.5565	3.9828	6.0085	5.7206	3.855	9.7632	9.9122	5.8239	9.7124	6.5185	6.7182	6.12	6.3324	3	4	2	3	3	2	5	5	3	5	3	3	3	3	518
TRINITY_DN52065_c0_g1::TRINITY_DN52065_c0_g1_i1::g.6670::m.6670	3.5	3.657	0	0	3.2599	0	3.3382	0	0	0	3.7146	0	0	0	1	1	0	0	1	0	1	0	0	0	1	0	0	0	303
TRINITY_DN52084_c0_g1::TRINITY_DN52084_c0_g1_i1::g.6650::m.6650	32.7985	22.8468	31.9035	53.4779	20.366	20.5867	41.71	42.3466	31.101	51.8664	34.8102	47.8354	54.4697	45.0886	3	2	3	5	2	2	4	4	3	5	3	4	5	4	97
TRINITY_DN52089_c0_g1::TRINITY_DN52089_c0_g1_i1::g.6616::m.6616	0	0	0	0	0	0	0	2.8846	2.8247	0	0	3.2585	2.9683	0	0	0	0	0	0	0	0	1	1	0	0	1	1	0	356
TRINITY_DN52093_c0_g1::TRINITY_DN52093_c0_g1_i1::g.6640::m.6640	0	5.379	5.0075	5.0363	0	0	4.91	9.9699	4.8816	4.8845	0	5.6311	0	5.3078	0	1	1	1	0	0	1	2	1	1	0	1	0	1	206
TRINITY_DN52094_c0_g1::TRINITY_DN52094_c0_g1_i1::g.6603::m.6603	51.5912	53.9061	41.8194	44.8637	42.7136	32.3823	35.538	49.9575	43.4854	40.7923	30.4197	37.6219	28.5598	23.641	18	18	15	16	16	12	13	18	16	15	10	12	10	8	370
TRINITY_DN52100_c0_g1::TRINITY_DN52100_c0_g1_i1::g.6656::m.6656	0	0	5.8945	5.9284	0	0	11.5596	0	0	0	0	0	0	6.248	0	0	1	1	0	0	2	0	0	0	0	0	0	1	175
TRINITY_DN52100_c0_g2::TRINITY_DN52100_c0_g2_i1::g.6657::m.6657	5.6409	0	0	5.5185	5.254	0	10.7603	5.4623	0	0	0	0	0	5.8159	1	0	0	1	1	0	2	1	0	0	0	0	0	1	188
TRINITY_DN52114_c0_g1::TRINITY_DN52114_c0_g1_i1::g.32269::m.32269	0	0	2.6518	0	0	2.5667	2.6002	2.6399	2.5851	2.5867	0	2.982	0	2.8108	0	0	1	0	0	1	1	1	1	1	0	1	0	1	389
TRINITY_DN52131_c0_g1::TRINITY_DN52131_c0_g1_i1::g.32291::m.32291	0	1.9612	0	0	0	1.7672	0	0	0	0	0	2.0531	1.8703	1.9352	0	1	0	0	0	1	0	0	0	0	0	1	1	1	565
TRINITY_DN52137_c0_g2::TRINITY_DN52137_c0_g2_i2::g.32284::m.32284	7.0699	0	6.877	6.9165	6.585	0	6.7431	0	0	0	0	0	0	0	1	0	1	1	1	0	1	0	0	0	0	0	0	0	150
TRINITY_DN52146_c0_g1::TRINITY_DN52146_c0_g1_i1::g.32251::m.32251	0	0	0	2.5744	0	0	0	2.5482	0	0	0	0	0	0	0	0	0	1	0	0	0	1	0	0	0	0	0	0	403
TRINITY_DN52149_c0_g1::TRINITY_DN52149_c0_g1_i1::g.32293::m.32293	0	3.1841	0	2.9812	0	0	0	0	0	0	0	0	0	0	0	1	0	1	0	0	0	0	0	0	0	0	0	0	348
TRINITY_DN52155_c0_g1::TRINITY_DN52155_c0_g1_i3::g.32265::m.32265	4.4372	3.0909	5.7548	5.7878	6.8881	2.7851	1.4107	2.8644	4.2075	2.8067	1.5698	1.6179	4.4214	1.525	3	2	4	4	5	2	1	2	3	2	1	1	3	1	717
TRINITY_DN52159_c1_g1::TRINITY_DN52159_c1_g1_i1::g.32275::m.32275	12.6248	8.7942	8.1869	12.3509	15.6786	7.9242	12.0413	8.15	11.9714	15.9716	8.9328	13.8096	12.5799	8.6778	3	2	2	3	4	2	3	2	3	4	2	3	3	2	252
TRINITY_DN52159_c1_g3::TRINITY_DN52159_c1_g3_i1::g.32276::m.32276	0	8.5236	7.935	7.9806	7.5981	7.6804	7.7805	7.8993	7.7354	7.7401	8.6579	8.9231	8.1285	8.4108	0	1	1	1	1	1	1	1	1	1	1	1	1	1	130
TRINITY_DN52167_c0_g1::TRINITY_DN52167_c0_g1_i1::g.32297::m.32297	0	0	0	0	2.5262	0	2.5869	2.6264	0	0	2.8786	0	0	2.7964	0	0	0	0	1	0	1	1	0	0	1	0	0	1	391
TRINITY_DN52168_c0_g1::TRINITY_DN52168_c0_g1_i1::g.32290::m.32290	7.4682	7.8033	7.2644	0	10.434	0	7.123	10.8476	7.0817	3.543	3.9631	4.0845	0	3.85	2	2	2	0	3	0	2	3	2	1	1	1	0	1	284
TRINITY_DN52189_c0_g1::TRINITY_DN52189_c0_g1_i1::g.32299::m.32299	3.801	3.9716	3.6973	0	0	0	0	0	0	0	0	0	0	3.919	1	1	1	0	0	0	0	0	0	0	0	0	0	1	279
TRINITY_DN52211_c0_g1::TRINITY_DN52211_c0_g1_i2::g.16102::m.16102	0	0	0	0	0	0	5.1343	10.4254	5.1046	10.2153	51.4201	17.6651	42.9121	49.9522	2	2	3	3	1	2	3	6	4	5	9	7	8	9	197				*
TRINITY_DN52217_c0_g1::TRINITY_DN52217_c0_g1_i1::g.16151::m.16151	13.1737	13.7648	12.8142	12.8879	12.2702	6.2016	12.5648	12.7566	6.246	12.4995	6.9909	14.41	6.5634	13.5826	2	2	2	2	2	1	2	2	1	2	1	2	1	2	161
TRINITY_DN52225_c1_g1::TRINITY_DN52225_c1_g1_i2::g.16154::m.16154	36.8864	38.5416	44.8498	63.1505	42.9457	52.0932	70.3629	35.7184	52.4661	43.7482	29.3616	50.4352	36.7552	47.539	4	4	5	7	5	6	8	4	6	5	4	6	5	6	115
TRINITY_DN52237_c3_g1::TRINITY_DN52237_c3_g1_i1::g.16109::m.16109	0	0	0	0	4.0316	8.1506	0	0	0	0	0	0	0	0	0	0	0	0	1	2	0	0	0	0	0	0	0	0	245
TRINITY_DN52251_c0_g1::TRINITY_DN52251_c0_g1_i1::g.16126::m.16126	0	0	0	1.7234	0	3.3171	1.6802	0	0	0	1.8697	0	1.7553	3.6326	0	0	0	1	0	2	1	0	0	0	1	0	1	2	602
TRINITY_DN52254_c0_g1::TRINITY_DN52254_c0_g1_i1::g.16116::m.16116	2.625	0	7.66	5.136	7.3348	9.8857	10.0145	10.1674	7.4673	9.9625	8.3579	2.8713	7.8469	5.4129	1	0	3	2	3	4	4	4	3	4	3	1	3	2	404
TRINITY_DN52262_c0_g1::TRINITY_DN52262_c0_g1_i1::g.16129::m.16129	5.276	0	0	5.1616	0	0	20.1287	0	5.003	25.0301	0	5.7712	5.2573	0	1	0	0	1	0	0	4	0	1	5	0	1	1	0	201		*
TRINITY_DN52269_c0_g1::TRINITY_DN52269_c0_g1_i1::g.16140::m.16140	58.5544	81.5757	69.6135	70.0135	72.7179	61.2548	74.4638	75.6003	67.8626	61.7306	82.8611	85.3994	71.3118	73.7876	9	12	11	11	12	10	12	12	11	10	12	12	11	11	163
TRINITY_DN52274_c0_g1::TRINITY_DN52274_c0_g1_i1::g.16095::m.16095	5.8753	3.0694	2.8575	5.7478	2.7362	5.5316	5.6037	5.6892	5.5712	5.5746	3.1178	6.4266	2.9272	6.0576	2	1	1	2	1	2	2	2	2	2	1	2	1	2	361
TRINITY_DN52275_c0_g1::TRINITY_DN52275_c0_g1_i1::g.16099::m.16099	3.6318	7.5895	3.5327	7.106	3.3827	3.4194	8.6598	8.792	15.4973	10.3378	11.5637	13.9042	10.8566	13.1058	2	4	2	4	2	2	5	5	9	6	6	7	6	7	584		*
TRINITY_DN52276_c0_g1::TRINITY_DN52276_c0_g1_i1::g.16100::m.16100	6.9616	7.274	0	0	0	2.1848	0	0	4.4009	2.2018	0	2.5383	0	0	3	3	0	0	0	1	0	0	2	1	0	1	0	0	457
TRINITY_DN52293_c0_g1::TRINITY_DN52293_c0_g1_i1::g.16148::m.16148	5.7324	5.9896	5.5759	5.608	5.3392	5.397	5.4674	5.5508	5.4357	5.439	0	0	5.712	5.9103	1	1	1	1	1	1	1	1	1	1	0	0	1	1	185
TRINITY_DN52315_c0_g1::TRINITY_DN52315_c0_g1_i1::g.16279::m.16279	0	0	0	0	0	4.4774	2.2679	2.3025	0	0	0	0	0	0	0	0	0	0	0	2	1	1	0	0	0	0	0	0	446
TRINITY_DN52328_c0_g1::TRINITY_DN52328_c0_g1_i1::g.16275::m.16275	3.8147	7.9717	11.1318	7.4638	3.5531	3.5916	3.6384	7.3878	7.2345	7.2389	0	4.1727	0	3.9331	1	2	3	2	1	1	1	2	2	2	0	1	0	1	278
TRINITY_DN52353_c0_g1::TRINITY_DN52353_c0_g1_i1::g.16283::m.16283	0	2.7427	0	0	0	0	2.5036	0	0	0	0	0	0	0	0	1	0	0	0	0	1	0	0	0	0	0	0	0	404
TRINITY_DN52354_c0_g1::TRINITY_DN52354_c0_g1_i1::g.16280::m.16280	0	6.0221	5.6062	5.6384	0	5.4264	5.4971	5.581	5.4652	5.4685	0	0	0	0	0	1	1	1	0	1	1	1	1	1	0	0	0	0	184
TRINITY_DN52358_c0_g1::TRINITY_DN52358_c0_g1_i2::g.16272::m.16272	5.2892	2.7633	2.5724	2.5872	2.4632	2.4899	5.0447	2.5609	5.0155	2.5092	2.8068	2.8928	5.2704	5.4534	2	1	1	1	1	1	2	1	2	1	1	1	2	2	401
TRINITY_DN52366_c0_g2::TRINITY_DN52366_c0_g2_i1::g.16219::m.16219	3.0213	0	0	2.9558	0	2.8446	0	0	2.865	0	0	0	0	3.1151	1	0	0	1	0	1	0	0	1	0	0	0	0	1	351
TRINITY_DN52381_c0_g1::TRINITY_DN52381_c0_g1_i1::g.16218::m.16218	30.4862	38.6801	33.8906	40.4763	38.5365	43.0545	33.2309	29.5209	35.1031	35.1243	43.9118	47.639	34.7174	44.9034	15	18	17	20	20	21	17	15	18	18	19	20	17	21	487
TRINITY_DN52397_c0_g1::TRINITY_DN52397_c0_g1_i1::g.16271::m.16271	4.887	5.1063	9.5073	9.562	9.1037	9.2023	9.3223	14.1968	0	4.6369	0	5.3457	4.8696	5.0387	1	1	2	2	2	2	2	3	0	1	0	1	1	1	217
TRINITY_DN52398_c0_g1::TRINITY_DN52398_c0_g1_i1::g.16251::m.16251	0	0	0	0	2.1151	0	1.0829	0	1.0767	1.0773	0	0	0	0	0	0	0	0	2	0	1	0	1	1	0	0	0	0	934
TRINITY_DN52404_c0_g1::TRINITY_DN52404_c0_g1_i1::g.16225::m.16225	0	0	39.9824	40.2121	30.628	23.2198	70.5674	55.7235	70.1581	39.0003	43.6252	26.977	40.9578	33.9038	0	0	5	5	4	3	9	7	9	5	5	3	5	4	129
TRINITY_DN52408_c0_g2::TRINITY_DN52408_c0_g2_i1::g.1740::m.1740	6.5462	0	0	6.4041	6.0972	6.1633	6.2436	0	0	0	0	0	0	0	1	0	0	1	1	1	1	0	0	0	0	0	0	0	162
TRINITY_DN52411_c0_g1::TRINITY_DN52411_c0_g1_i2::g.1721::m.1721	0	0	5.5163	11.096	0	0	0	0	0	5.3808	30.0944	0	0	5.847	0	0	1	2	0	0	0	0	0	1	5	0	0	1	187
TRINITY_DN52412_c0_g1::TRINITY_DN52412_c0_g1_i1::g.1723::m.1723	21.4239	22.3853	20.8393	31.4385	23.2803	33.618	20.4337	34.5759	30.4727	27.1033	22.738	27.3403	21.3477	22.0888	6	6	6	9	7	10	6	10	9	8	6	7	6	6	297
TRINITY_DN52421_c0_g1::TRINITY_DN52421_c0_g1_i1::g.1729::m.1729	2.5992	0	0	0	0	0	2.4791	0	0	0	0	0	0	0	1	0	0	0	0	0	1	0	0	0	0	0	0	0	408
TRINITY_DN52429_c0_g1::TRINITY_DN52429_c0_g1_i1::g.1733::m.1733	3.8216	1.9965	1.8586	1.8693	1.7797	3.598	3.6449	1.8503	1.8119	1.813	2.028	2.0901	1.904	0	2	1	1	1	1	2	2	1	1	1	1	1	1	0	555
TRINITY_DN52433_c0_g1::TRINITY_DN52433_c0_g1_i1::g.1709::m.1709	4.4279	4.6266	4.3071	8.6637	4.1242	4.1689	6.3349	4.2877	6.2981	6.3019	0	2.4217	4.4122	6.848	2	2	2	4	2	2	3	2	3	3	0	1	2	3	479
TRINITY_DN52434_c0_g1::TRINITY_DN52434_c0_g1_i1::g.1722::m.1722	0	0	0	0	0	3.4549	0	0	0	3.4817	3.8946	0	0	0	0	0	0	0	0	1	0	0	0	1	1	0	0	0	289
TRINITY_DN52438_c0_g1::TRINITY_DN52438_c0_g1_i1::g.1739::m.1739	73.8863	77.2016	63.4147	80.7868	60.7224	65.4723	82.9071	71.5466	74.1836	94.8476	78.418	66.5579	69.2926	85.1417	17	17	15	19	15	16	20	17	18	23	17	14	16	19	244
TRINITY_DN52455_c0_g1::TRINITY_DN52455_c0_g1_i1::g.1714::m.1714	2.0835	2.177	2.0266	2.0383	1.9406	0	0	0	1.9756	1.9768	0	0	2.0761	2.1481	1	1	1	1	1	0	0	0	1	1	0	0	1	1	509
TRINITY_DN52456_c0_g1::TRINITY_DN52456_c0_g1_i1::g.1752::m.1752	2.9376	0	2.8575	2.8739	2.7362	5.5316	5.6037	2.8446	5.5712	5.5746	0	0	2.9272	3.0288	1	0	1	1	1	2	2	1	2	2	0	0	1	1	361
TRINITY_DN52474_c0_g1::TRINITY_DN52474_c0_g1_i1::g.1691::m.1691	0	0	0	0	0	0	0	0	0	0	33.473	21.5615	15.7132	16.2587	0	0	0	0	0	0	0	0	0	0	8	5	4	4	269				*
TRINITY_DN52488_c0_g1::TRINITY_DN52488_c0_g1_i1::g.1701::m.1701	0	7.8587	0	0	0	0	0	7.283	7.1319	0	0	0	0	7.7546	0	1	0	0	0	0	0	1	1	0	0	0	0	1	141
TRINITY_DN52493_c0_g1::TRINITY_DN52493_c0_g1_i1::g.1710::m.1710	8.8867	12.3807	11.5256	5.7959	11.0363	11.1559	11.3013	5.7369	5.6179	5.6213	6.2879	6.4805	2.9517	6.1084	3	4	4	2	4	4	4	2	2	2	2	2	1	2	358
TRINITY_DN52507_c0_g1::TRINITY_DN52507_c0_g1_i1::g.27362::m.27362	3.708	0	0	0	0	0	0	0	0	0	0	0	3.6948	3.8231	1	0	0	0	0	0	0	0	0	0	0	0	1	1	286
TRINITY_DN52510_c0_g1::TRINITY_DN52510_c0_g1_i1::g.27374::m.27374	0	0	5.8833	3.9448	3.7557	3.7964	3.8459	5.8569	5.7354	7.6518	4.2796	4.4107	8.0358	6.2361	0	0	3	2	2	2	2	3	3	4	2	2	4	3	526
TRINITY_DN52513_c0_g1::TRINITY_DN52513_c0_g1_i1::g.27367::m.27367	8.5523	0	8.3189	16.7334	23.8972	8.052	16.314	8.2815	8.1097	8.1146	9.0769	18.7098	8.5219	26.4532	1	0	1	2	3	1	2	1	1	1	1	2	1	3	124
TRINITY_DN52522_c0_g1::TRINITY_DN52522_c0_g1_i1::g.27399::m.27399	2.5011	2.6134	2.4329	2.4469	2.3296	2.3548	2.3855	2.4219	2.3717	2.3731	2.6546	2.7359	7.4767	2.5788	1	1	1	1	1	1	1	1	1	1	1	1	3	1	424
TRINITY_DN52530_c0_g1::TRINITY_DN52530_c0_g1_i1::g.27349::m.27349	5.4245	11.3358	5.2764	7.9601	17.6835	17.8751	7.7606	5.2527	7.7156	12.8671	11.5144	11.8671	10.8103	16.7785	2	4	2	3	7	7	3	2	3	5	4	4	4	6	391
TRINITY_DN52532_c0_g1::TRINITY_DN52532_c0_g1_i1::g.27360::m.27360	0	7.0578	0	6.6081	0	0	6.4425	6.5408	0	0	64.5208	44.3316	53.8452	34.8216	0	1	0	1	0	0	1	1	0	0	9	6	8	5	157				*
TRINITY_DN52537_c0_g1::TRINITY_DN52537_c0_g1_i1::g.27334::m.27334	7.4946	7.8309	3.645	7.332	10.4709	10.5843	3.5741	3.6286	3.5534	7.111	0	0	7.4679	3.8636	2	2	1	2	3	3	1	1	1	2	0	0	2	1	283
TRINITY_DN52542_c0_g1::TRINITY_DN52542_c0_g1_i1::g.27339::m.27339	0	0	0	2.0303	0	1.9539	1.9794	0	1.9679	1.9691	0	0	0	2.1397	0	0	0	1	0	1	1	0	1	1	0	0	0	1	511
TRINITY_DN52544_c0_g1::TRINITY_DN52544_c0_g1_i1::g.27398::m.27398	7.0231	0	4.5543	4.5805	2.1805	4.4082	4.4656	4.5338	6.6596	4.4424	2.4846	2.5607	4.6654	4.8274	3	0	2	2	1	2	2	2	3	2	1	1	2	2	453
TRINITY_DN52546_c0_g1::TRINITY_DN52546_c0_g1_i1::g.27343::m.27343	7.416	7.7487	0	7.255	6.9074	0	7.0732	7.1812	0	7.0364	0	8.112	0	7.6461	1	1	0	1	1	0	1	1	0	1	0	1	0	1	143
TRINITY_DN52550_c0_g1::TRINITY_DN52550_c0_g1_i1::g.27376::m.27376	19.1654	20.0254	18.6424	24.9993	17.8509	24.0591	36.559	24.7447	24.2313	36.369	27.1212	20.964	31.8287	13.1735	3	3	3	4	3	4	6	4	4	6	4	3	5	2	166
TRINITY_DN52553_c0_g1::TRINITY_DN52553_c0_g1_i1::g.27384::m.27384	0	0	0	0	0	1.6476	0	0	1.6594	0	1.8573	1.9142	0	0	0	0	0	0	0	1	0	0	1	0	1	1	0	0	606
TRINITY_DN52561_c0_g1::TRINITY_DN52561_c0_g1_i1::g.27366::m.27366	0	0	0	0	0	0	0	2.4685	2.4173	0	0	0	0	0	0	0	0	0	0	0	0	1	1	0	0	0	0	0	416
TRINITY_DN52566_c0_g1::TRINITY_DN52566_c0_g1_i2::g.27354::m.27354	1.1667	1.219	2.2696	0	2.1733	0	1.1127	3.3891	2.2125	1.1069	2.4764	3.8284	2.325	3.6086	1	1	2	0	2	0	1	3	2	1	2	3	2	3	909
TRINITY_DN52569_c0_g1::TRINITY_DN52569_c0_g1_i1::g.27350::m.27350	86.925	45.4127	42.2764	51.0232	40.4816	40.9202	49.7443	50.5035	41.2131	49.4857	36.9026	28.5248	17.3231	35.8491	10	5	5	6	5	5	6	6	5	6	4	3	2	4	122
TRINITY_DN52576_c0_g1::TRINITY_DN52576_c0_g1_i1::g.27352::m.27352	6.2017	6.4799	6.0324	6.0671	0	5.8389	5.915	12.0106	0	5.8843	0	0	6.1796	0	1	1	1	1	0	1	1	2	0	1	0	0	1	0	171
TRINITY_DN52592_c0_g1::TRINITY_DN52592_c0_g1_i3::g.27346::m.27346	2.2757	2.3778	2.2136	6.679	4.2393	2.1426	0	2.2037	4.3159	2.1592	2.4153	7.4679	6.8029	2.3463	1	1	1	3	2	1	0	1	2	1	1	3	3	1	466
TRINITY_DN52594_c0_g1::TRINITY_DN52594_c0_g1_i1::g.27395::m.27395	19.1078	19.9652	18.5864	18.6932	8.8987	8.9951	9.1123	18.5028	18.1189	9.0649	30.4197	31.3516	19.0398	19.7009	2	2	2	2	1	1	1	2	2	1	3	3	2	2	111
TRINITY_DN52595_c0_g1::TRINITY_DN52595_c0_g1_i2::g.27375::m.27375	0	0	0	0	0	0	0	0	0	0	11.2553	11.6001	10.5671	10.934	0	0	0	0	0	0	0	0	0	0	1	1	1	1	100
TRINITY_DN52600_c0_g1::TRINITY_DN52600_c0_g1_i1::g.27337::m.27337	6.4664	13.5131	9.4349	6.326	9.0343	6.0881	6.1675	6.2616	6.1317	6.1354	13.726	7.0732	9.665	6.6671	2	4	3	2	3	2	2	2	2	2	4	2	3	2	328
TRINITY_DN52608_c0_g1::TRINITY_DN52608_c0_g1_i1::g.11445::m.11445	5.8109	3.0358	11.3046	11.3696	10.8247	8.2065	8.3134	11.2537	11.0203	8.2702	3.0836	6.3562	5.7902	8.9868	3	3	6	6	6	5	5	6	6	5	3	4	4	5	365
TRINITY_DN52613_c0_g1::TRINITY_DN52613_c0_g1_i1::g.11469::m.11469	5.4664	11.4234	5.3172	0	0	5.1467	10.4275	0	0	0	0	5.9794	0	11.2721	1	2	1	0	0	1	2	0	0	0	0	1	0	2	194
TRINITY_DN52616_c0_g1::TRINITY_DN52616_c0_g1_i1::g.11491::m.11491	0	0	0	0	2.0883	4.2218	0	2.171	0	0	0	0	2.2341	0	0	0	0	0	1	2	0	1	0	0	0	0	1	0	473
TRINITY_DN52618_c0_g1::TRINITY_DN52618_c0_g1_i1::g.11427::m.11427	5.0499	5.2765	0	4.9403	4.7036	0	4.8165	9.78	0	9.5829	5.3597	5.5239	5.032	10.4133	1	1	0	1	1	0	1	2	0	2	1	1	1	2	210
TRINITY_DN52626_c0_g1::TRINITY_DN52626_c0_g1_i2::g.11473::m.11473	1.8097	3.7818	3.5206	1.7704	6.7423	1.7038	1.7261	3.5048	1.716	3.4342	3.8414	3.9591	5.4098	5.5976	1	2	2	1	4	1	1	2	1	2	2	2	3	3	586
TRINITY_DN52630_c0_g1::TRINITY_DN52630_c0_g1_i1::g.11503::m.11503	9.5539	9.9826	9.2932	9.3466	8.8987	8.9951	9.1123	9.2514	9.0595	9.0649	10.1399	10.4505	9.5199	9.8504	1	1	1	1	1	1	1	1	1	1	1	1	1	1	111
TRINITY_DN52632_c0_g1::TRINITY_DN52632_c0_g1_i1::g.11429::m.11429	0	0	0	0	0	0	0	0	0	0	2.8351	5.8439	5.3235	2.7542	0	0	0	0	0	0	0	0	0	0	1	2	2	1	397
TRINITY_DN52633_c0_g1::TRINITY_DN52633_c0_g1_i1::g.11450::m.11450	5.795	6.055	5.6369	11.3385	5.3975	5.456	11.0543	11.223	16.4852	10.9968	12.3009	12.6777	11.5488	23.8994	1	1	1	2	1	1	2	2	3	2	2	2	2	4	183
TRINITY_DN52637_c0_g1::TRINITY_DN52637_c0_g1_i1::g.11476::m.11476	2.8508	2.9787	0	0	2.6552	0	0	0	2.7032	0	6.0512	0	0	0	1	1	0	0	1	0	0	0	1	0	2	0	0	0	372
TRINITY_DN52643_c0_g1::TRINITY_DN52643_c0_g1_i1::g.11452::m.11452	0	0	0	0	0	0	0	0	0	3.3652	0	0	0	3.6568	0	0	0	0	0	0	0	0	0	1	0	0	0	1	299
TRINITY_DN52648_c0_g1::TRINITY_DN52648_c0_g1_i1::g.11477::m.11477	0	0	0	0	0	0	8.157	0	0	8.1146	27.2306	37.4196	25.5656	17.6355	0	0	0	0	0	0	1	0	0	1	3	4	3	2	124				*
TRINITY_DN52654_c0_g1::TRINITY_DN52654_c0_g1_i1::g.11454::m.11454	0	0	0	0	0	0	0	0	1.2248	0	1.3709	1.4129	0	0	0	0	0	0	0	0	0	0	1	0	1	1	0	0	821
TRINITY_DN52658_c0_g1::TRINITY_DN52658_c0_g1_i1::g.11444::m.11444	0	0	0	2.2121	0	0	0	0	0	0	0	2.4734	0	0	0	0	0	1	0	0	0	0	0	0	0	1	0	0	469
TRINITY_DN52666_c0_g1::TRINITY_DN52666_c0_g1_i1::g.11471::m.11471	97.1437	101.503	133.865	102.955	82.941	83.8396	108.096	101.907	99.7924	99.8528	111.694	115.115	96.798	91.812	12	12	17	13	11	11	14	13	13	13	13	13	12	11	131
TRINITY_DN52685_c0_g1::TRINITY_DN52685_c0_g1_i1::g.11507::m.11507	5.3024	11.0807	5.1577	5.1874	4.9388	4.9923	5.0573	5.1345	10.056	5.031	5.6276	5.8	5.2836	5.467	1	2	1	1	1	1	1	1	2	1	1	1	1	1	200
TRINITY_DN52698_c0_g1::TRINITY_DN52698_c0_g1_i1::g.11502::m.11502	121.198	134.551	132.627	170.442	176.384	178.295	144.495	154.036	150.84	150.931	136.671	157.43	143.411	117.15	16	17	18	23	25	25	20	21	21	21	18	20	19	16	140
TRINITY_DN52704_c0_g1::TRINITY_DN52704_c0_g1_i3::g.11440::m.11440	0	0	0	5.8947	0	0	0	5.8347	0	0	0	0	6.004	0	0	0	0	1	0	0	0	1	0	0	0	0	1	0	176
TRINITY_DN52714_c0_g1::TRINITY_DN52714_c0_g1_i3::g.11650::m.11650	4.259	4.4501	4.1428	4.1666	7.9337	4.0099	8.1242	4.1241	4.0386	4.041	4.5202	9.3173	4.2438	4.3912	1	1	1	1	2	1	2	1	1	1	1	2	1	1	249
TRINITY_DN52714_c0_g2::TRINITY_DN52714_c0_g2_i1::g.11648::m.11648	0	0	5.8945	5.9284	0	0	0	0	0	0	0	0	0	0	0	0	1	1	0	0	0	0	0	0	0	0	0	0	175
TRINITY_DN52716_c0_g1::TRINITY_DN52716_c0_g1_i1::g.11623::m.11623	2.1083	2.2029	2.0508	2.0626	1.9637	1.985	4.0217	2.0416	1.9992	2.0004	0	0	2.1008	2.1738	1	1	1	1	1	1	2	1	1	1	0	0	1	1	503
TRINITY_DN52727_c0_g1::TRINITY_DN52727_c0_g1_i1::g.11578::m.11578	0	0	0	0	0	2.6625	0	0	0	0	3.0014	0	0	0	0	0	0	0	0	1	0	0	0	0	1	0	0	0	375
TRINITY_DN52730_c0_g1::TRINITY_DN52730_c0_g1_i1::g.11582::m.11582	0	3.5976	0	0	0	0	0	0	0	6.5338	0	3.7663	3.4309	0	0	1	0	0	0	0	0	0	0	2	0	1	1	0	308
TRINITY_DN52737_c0_g1::TRINITY_DN52737_c0_g1_i1::g.11607::m.11607	0	0	0	0	4.7036	0	0	4.89	0	0	0	0	0	0	0	0	0	0	1	0	0	1	0	0	0	0	0	0	210
TRINITY_DN52746_c0_g1::TRINITY_DN52746_c0_g1_i1::g.11618::m.11618	74.5206	65.8853	72.487	72.9034	64.0704	64.7645	65.6086	61.0592	76.0995	92.4625	97.3431	68.9735	85.6793	88.6539	13	11	13	13	12	12	12	11	14	17	16	11	15	15	185
TRINITY_DN52748_c0_g1::TRINITY_DN52748_c0_g1_i2::g.11588::m.11588	0	0	9.8242	0	9.4072	0	0	0	4.7886	0	0	5.5239	0	0	0	0	2	0	2	0	0	0	1	0	0	1	0	0	210
TRINITY_DN52757_c0_g1::TRINITY_DN52757_c0_g1_i1::g.11609::m.11609	3.774	0	0	0	3.5151	3.5532	3.5995	3.6545	3.5786	3.5808	4.0054	0	0	3.8911	1	0	0	0	1	1	1	1	1	1	1	0	0	1	281
TRINITY_DN52764_c0_g1::TRINITY_DN52764_c0_g1_i1::g.11616::m.11616	7.6847	8.0295	29.8999	26.3127	17.894	25.3231	43.9768	40.9274	43.7217	43.7482	44.8581	37.8264	30.6293	51.5006	2	2	9	7	5	7	13	11	13	12	12	9	9	13	276		*
TRINITY_DN52767_c0_g1::TRINITY_DN52767_c0_g1_i1::g.11577::m.11577	4.532	4.7353	4.4083	4.4336	4.2212	0	0	4.3885	0	4.3	0	4.9573	0	4.6726	1	1	1	1	1	0	0	1	0	1	0	1	0	1	234
TRINITY_DN52773_c0_g1::TRINITY_DN52773_c0_g1_i1::g.11565::m.11565	111.212	149.403	127.494	128.227	177.573	145.841	140.166	119.229	139.353	165.817	122.249	121.649	130.605	131.044	28	36	33	33	48	39	37	31	37	44	29	28	33	32	267
TRINITY_DN52777_c0_g1::TRINITY_DN52777_c0_g1_i1::g.11655::m.11655	0	0	0	0	0	9.4194	9.5421	0	0	9.4925	0	0	0	0	0	0	0	0	0	1	1	0	0	1	0	0	0	0	106
TRINITY_DN52785_c0_g1::TRINITY_DN52785_c0_g1_i1::g.11581::m.11581	31.1907	57.033	60.6791	45.7708	43.5773	44.0494	59.498	52.8554	59.1529	44.3916	57.9317	59.7063	54.3896	48.2381	4	7	8	6	6	6	8	7	8	6	7	7	7	6	136
TRINITY_DN52788_c0_g1::TRINITY_DN52788_c0_g1_i1::g.11572::m.11572	0	0	0	0	3.0676	0	0	0	0	0	0	0	0	0	0	0	0	0	2	0	0	0	0	0	0	0	0	0	644
TRINITY_DN52795_c0_g1::TRINITY_DN52795_c0_g1_i2::g.11570::m.11570	4.1588	8.6907	0	0	0	0	0	0	0	0	0	0	0	0	1	2	0	0	0	0	0	0	0	0	0	0	0	0	255
TRINITY_DN52811_c0_g1::TRINITY_DN52811_c0_g1_i1::g.37068::m.37068	111.886	111.824	104.101	118.976	117.805	109.921	111.354	122.475	119.934	115.391	113.585	117.065	116.335	140.436	23	22	22	25	26	24	24	26	26	25	22	22	24	28	218
TRINITY_DN52812_c0_g1::TRINITY_DN52812_c0_g1_i2::g.37062::m.37062	0	0	6.1038	3.0694	0	5.908	5.985	0	2.9751	2.9769	3.33	3.432	3.1264	3.2349	0	0	2	1	0	2	2	0	1	1	1	1	1	1	338
TRINITY_DN52818_c0_g1::TRINITY_DN52818_c0_g1_i1::g.37070::m.37070	3.7606	3.9293	3.658	0	0	3.5406	3.5868	3.6415	3.566	3.5681	7.9825	4.1135	3.7472	3.8773	1	1	1	0	0	1	1	1	1	1	2	1	1	1	282
TRINITY_DN52820_c0_g1::TRINITY_DN52820_c0_g1_i1::g.37116::m.37116	21.6426	22.6137	21.0519	21.1729	6.7194	6.7922	13.7615	20.9572	13.6816	13.6899	7.6567	0	7.1885	7.4381	3	3	3	3	1	1	2	3	2	2	1	0	1	1	147
TRINITY_DN52833_c0_g1::TRINITY_DN52833_c0_g1_i1::g.37060::m.37060	0	4.4323	0	4.1499	0	0	0	0	0	4.0248	0	0	0	0	0	1	0	1	0	0	0	0	0	1	0	0	0	0	250
TRINITY_DN52839_c0_g1::TRINITY_DN52839_c0_g1_i1::g.37119::m.37119	177.888	207.316	159.723	147.254	184.805	148.158	130.512	185.505	142.73	155.8	137.968	172.13	136.35	155.192	26	29	24	22	29	23	20	28	22	24	19	23	20	22	155
TRINITY_DN52856_c0_g1::TRINITY_DN52856_c0_g1_i1::g.37111::m.37111	0	0	0	6.0671	5.7763	11.6778	5.915	12.0106	5.8807	0	0	6.7837	0	0	0	0	0	1	1	2	1	2	1	0	0	1	0	0	171
TRINITY_DN52857_c0_g1::TRINITY_DN52857_c0_g1_i1::g.37069::m.37069	0	1.7477	1.627	0	1.558	0	1.5954	1.6197	1.5861	3.1742	1.7753	1.8297	1.6667	1.7246	0	1	1	0	1	0	1	1	1	2	1	1	1	1	634
TRINITY_DN52858_c0_g1::TRINITY_DN52858_c0_g1_i1::g.37066::m.37066	37.6504	26.2265	42.7267	36.8333	29.2234	35.448	35.9101	18.2291	23.8012	23.8156	33.2997	27.4558	31.2637	25.8792	6	4	7	6	5	6	6	3	4	4	5	4	5	4	169
TRINITY_DN52863_c0_g1::TRINITY_DN52863_c0_g1_i1::g.37114::m.37114	2.3566	0	0	0	0	2.2188	0	0	0	0	0	2.5778	0	2.4298	1	0	0	0	0	1	0	0	0	0	0	1	0	1	450
TRINITY_DN52865_c0_g1::TRINITY_DN52865_c0_g1_i1::g.37080::m.37080	2.4102	2.5183	4.6888	0	2.2449	2.2692	2.2988	0	0	0	0	0	0	0	1	1	2	0	1	1	1	0	0	0	0	0	0	0	440
TRINITY_DN52870_c0_g1::TRINITY_DN52870_c0_g1_i1::g.37104::m.37104	4.532	0	0	4.4336	0	0	0	0	4.2974	0	0	0	0	0	1	0	0	1	0	0	0	0	1	0	0	0	0	0	234
TRINITY_DN52874_c0_g1::TRINITY_DN52874_c0_g1_i1::g.37109::m.37109	27.9075	21.8698	20.3594	27.3019	19.4951	26.2751	13.3088	20.2679	19.8474	26.4792	14.8096	30.5266	20.8561	21.5802	4	3	3	4	3	4	2	3	3	4	2	4	3	3	152
TRINITY_DN52913_c1_g1::TRINITY_DN52913_c1_g1_i1::g.21569::m.21569	0	0	3.0162	3.0335	0	2.9195	2.9575	0	2.9404	2.9421	0	0	0	0	5	11	8	10	6	8	7	6	8	7	6	3	5	8	342
TRINITY_DN52913_c1_g1::TRINITY_DN52913_c1_g1_i4::g.21571::m.21571	25.183	40.9313	29.9393	35.5861	28.6682	31.6133	29.3566	27.0951	29.1863	29.204	23.7579	18.3643	25.0934	34.6195	9	14	11	13	11	12	11	10	11	11	8	6	9	12	379
TRINITY_DN52922_c0_g1::TRINITY_DN52922_c0_g1_i1::g.21531::m.21531	0	0	0	0	0	0	0	0	7.4489	0	33.349	42.9633	23.4825	32.397	0	0	0	0	0	0	0	0	1	0	4	5	3	4	135				*
TRINITY_DN52926_c0_g1::TRINITY_DN52926_c0_g1_i1::g.21560::m.21560	0	0	1.5103	0	1.4462	0	1.4809	0	0	1.4732	0	0	1.5472	0	0	0	1	0	1	0	1	0	0	1	0	0	1	0	683
TRINITY_DN52931_c0_g1::TRINITY_DN52931_c0_g1_i1::g.21561::m.21561	0	2.4569	2.2872	0	0	0	0	0	0	0	0	0	0	0	0	1	1	0	0	0	0	0	0	0	0	0	0	0	451
TRINITY_DN52937_c0_g1::TRINITY_DN52937_c0_g1_i1::g.21592::m.21592	9.2216	6.8824	6.4071	6.4439	8.5891	11.1628	11.3083	11.4809	6.246	8.7496	8.389	8.646	9.1888	10.8661	7	5	5	5	7	9	9	9	5	7	6	6	7	8	805
TRINITY_DN52953_c0_g1::TRINITY_DN52953_c0_g1_i2::g.21598::m.21598	35.3495	9.2339	34.3848	34.5824	8.2313	24.9613	42.1444	34.2302	33.52	33.5403	9.3794	19.3335	35.2237	27.335	4	1	4	4	1	3	5	4	4	4	1	2	4	3	120
TRINITY_DN52957_c0_g1::TRINITY_DN52957_c0_g1_i2::g.21564::m.21564	3.801	0	0	0	0	0	3.6253	3.6807	3.6043	3.6065	4.0342	4.1577	3.7875	7.838	1	0	0	0	0	0	1	1	1	1	1	1	1	2	279
TRINITY_DN52966_c0_g1::TRINITY_DN52966_c0_g1_i2::g.21567::m.21567	2.0161	0	0	1.9724	0	0	0	0	0	0	0	0	0	0	1	0	0	1	0	0	0	0	0	0	0	0	0	0	526
TRINITY_DN52967_c0_g1::TRINITY_DN52967_c0_g1_i5::g.21539::m.21539	10.712	11.1926	10.4196	10.4795	16.6288	13.4472	6.8112	17.288	3.3859	6.7758	3.7897	3.9058	7.1159	11.0444	3	3	3	3	5	4	2	5	1	2	1	1	2	3	297
TRINITY_DN52980_c0_g1::TRINITY_DN52980_c0_g1_i1::g.21580::m.21580	0	6.0883	0	0	0	0	0	0	5.5253	0	6.1842	6.3737	5.8061	6.0077	0	1	0	0	0	0	0	0	1	0	1	1	1	1	182
TRINITY_DN52981_c0_g1::TRINITY_DN52981_c0_g1_i2::g.21588::m.21588	1.8411	0	0	1.8012	0	0	0	0	0	0	0	2.0139	0	0	1	0	0	1	0	0	0	0	0	0	0	1	0	0	576
TRINITY_DN52987_c0_g1::TRINITY_DN52987_c0_g1_i1::g.21576::m.21576	2.5929	5.4184	2.5221	0	0	2.4412	0	0	0	4.9203	2.7519	0	0	0	1	2	1	0	0	1	0	0	0	2	1	0	0	0	409
TRINITY_DN52995_c0_g1::TRINITY_DN52995_c0_g1_i1::g.21556::m.21556	1.5436	0	0	1.5101	1.4378	1.4534	0	1.4948	1.4638	2.9293	0	1.6885	0	1.5916	1	0	0	1	1	1	0	1	1	2	0	1	0	1	687
TRINITY_DN53016_c0_g1::TRINITY_DN53016_c0_g1_i1::g.15607::m.15607	0	0	2.3714	0	0	0	0	0	2.3117	2.3131	0	0	0	0	0	0	1	0	0	0	0	0	1	1	0	0	0	0	435
TRINITY_DN53023_c0_g1::TRINITY_DN53023_c0_g1_i1::g.15516::m.15516	0	0	0	1.7949	0	0	0	0	0	0	0	2.0069	0	0	0	0	0	1	0	0	0	0	0	0	0	1	0	0	578
TRINITY_DN53029_c0_g1::TRINITY_DN53029_c0_g1_i1::g.15538::m.15538	0	4.8814	4.5443	0	8.7027	4.3985	4.4558	4.5238	4.43	4.4326	0	5.1102	4.6551	0	0	1	1	0	2	1	1	1	1	1	0	1	1	0	227
TRINITY_DN53033_c0_g1::TRINITY_DN53033_c0_g1_i1::g.15571::m.15571	0	4.0589	3.7786	3.8003	3.6181	3.6573	0	3.7616	0	0	4.1228	4.2491	0	4.0051	0	1	1	1	1	1	0	1	0	0	1	1	0	1	273
TRINITY_DN53061_c0_g1::TRINITY_DN53061_c0_g1_i2::g.15523::m.15523	0	0	1.8355	0	1.7576	0	0	0	0	0	0	0	0	0	0	0	1	0	1	0	0	0	0	0	0	0	0	0	562
TRINITY_DN53062_c0_g1::TRINITY_DN53062_c0_g1_i1::g.15570::m.15570	5.365	3.7372	1.7395	5.2486	1.6657	3.3675	1.7057	3.4634	1.6958	1.6968	5.6941	3.9123	1.782	0	3	2	1	3	1	2	1	2	1	1	3	2	1	0	593
TRINITY_DN53066_c0_g2::TRINITY_DN53066_c0_g2_i1::g.15544::m.15544	18.3634	23.9842	13.3967	26.9473	8.552	17.2892	13.1359	13.3364	4.3532	8.7118	4.8724	10.0434	9.149	18.9333	4	5	3	6	2	4	3	3	1	2	1	2	2	4	231
TRINITY_DN53075_c0_g1::TRINITY_DN53075_c0_g1_i2::g.15548::m.15548	0	0	2.4158	2.4297	2.3132	0	2.3688	2.4049	2.355	0	0	0	0	0	0	0	1	1	1	0	1	1	1	0	0	0	0	0	427
TRINITY_DN53098_c0_g1::TRINITY_DN53098_c0_g1_i1::g.15517::m.15517	47.4844	27.5639	51.3207	51.6155	34.3993	34.772	40.2574	30.6539	40.0239	35.0421	27.9982	34.6271	36.8009	38.0785	9	5	10	10	7	7	8	6	8	7	5	6	7	7	201
TRINITY_DN5310_c0_g1::TRINITY_DN5310_c0_g1_i1::g.37584::m.37584	0	0	7.935	0	7.5981	7.6804	0	7.8993	7.7354	7.7401	0	0	0	0	0	0	1	0	1	1	0	1	1	1	0	0	0	0	130
TRINITY_DN53100_c0_g1::TRINITY_DN53100_c0_g1_i1::g.15529::m.15529	0.7735	1.6164	0	1.5135	0	0	0.7378	0.749	0.7335	0	0.821	0	0	0	1	2	0	2	0	0	1	1	1	0	1	0	0	0	1371
TRINITY_DN53106_c0_g1::TRINITY_DN53106_c0_g1_i1::g.15608::m.15608	11.3421	5.9255	11.0326	5.548	0	5.3393	5.4089	0	5.3775	0	0	6.2033	11.3017	0	2	1	2	1	0	1	1	0	1	0	0	1	2	0	187
TRINITY_DN53115_c0_g1::TRINITY_DN53115_c0_g1_i4::g.1041::m.1041	0	0	0	0	0	0	6.6985	6.8007	6.6596	13.3273	52.1769	38.4109	48.9866	28.9642	0	0	0	0	0	0	1	1	1	2	7	5	7	4	151				*
TRINITY_DN53132_c0_g1::TRINITY_DN53132_c0_g1_i1::g.973::m.973	0	0	0	0	0	0	0	0	0	2.2561	5.0472	0	0	0	0	0	0	0	0	0	0	0	0	1	2	0	0	0	446
TRINITY_DN53135_c0_g1::TRINITY_DN53135_c0_g1_i1::g.1068::m.1068	0	0	0	6.6934	0	0	6.5256	0	0	6.4917	0	7.4839	0	0	0	0	0	1	0	0	1	0	0	1	0	1	0	0	155
TRINITY_DN53142_c0_g1::TRINITY_DN53142_c0_g1_i1::g.1074::m.1074	107.391	105.197	104.46	98.4942	100.025	113.748	89.6236	97.4909	89.1038	95.5262	106.854	95.4438	107.009	89.9631	16	15	16	15	16	18	14	15	14	15	15	13	16	13	158
TRINITY_DN53145_c0_g1::TRINITY_DN53145_c0_g1_i1::g.1060::m.1060	3.9423	4.1192	3.8347	7.7135	7.3439	7.4234	0	3.8175	3.7383	3.7406	0	8.6246	3.9283	0	1	1	1	2	2	2	0	1	1	1	0	2	1	0	269
TRINITY_DN53151_c0_g1::TRINITY_DN53151_c0_g1_i1::g.1029::m.1029	5.7635	9.0332	8.4093	8.4577	5.3682	10.8528	10.9942	5.581	5.4652	10.9371	6.117	9.4566	2.8715	8.9136	2	3	3	3	2	4	4	2	2	4	2	3	1	3	368
TRINITY_DN53168_c0_g1::TRINITY_DN53168_c0_g1_i2::g.987::m.987	0	0	0	0	0	0	0	9.5526	4.6772	0	0	5.3954	0	0	0	0	0	0	0	0	0	2	1	0	0	1	0	0	215
TRINITY_DN53171_c0_g1::TRINITY_DN53171_c0_g1_i1::g.1075::m.1075	2.2708	2.3727	0	2.2216	4.2302	0	0	0	0	0	0	0	0	0	1	1	0	1	2	0	0	0	0	0	0	0	0	0	467
TRINITY_DN53186_c0_g1::TRINITY_DN53186_c0_g1_i1::g.978::m.978	7.4682	0	3.6322	3.6531	0	0	0	3.6159	10.6225	3.543	3.9631	8.1691	3.7208	3.85	2	0	1	1	0	0	0	1	3	1	1	2	1	1	284
TRINITY_DN53193_c0_g1::TRINITY_DN53193_c0_g1_i1::g.985::m.985	0	0	27.1459	36.4025	60.6514	61.3085	44.3626	45.0397	35.2842	26.4792	39.4923	81.4041	37.0776	57.5473	0	0	3	4	7	7	5	5	4	3	4	8	4	6	114
TRINITY_DN53197_c0_g1::TRINITY_DN53197_c0_g1_i1::g.980::m.980	0	0	0	2.4999	0	0	2.4373	0	0	2.4246	0	0	2.5463	2.6347	0	0	0	1	0	0	1	0	0	1	0	0	1	1	415
TRINITY_DN53197_c1_g1::TRINITY_DN53197_c1_g1_i1::g.983::m.983	0	0	0	8.5039	8.0963	0	24.8721	0	0	8.2476	9.2257	9.5083	8.6616	0	0	0	0	1	1	0	3	0	0	1	1	1	1	0	122
TRINITY_DN53201_c0_g1::TRINITY_DN53201_c0_g1_i1::g.975::m.975	0	0	0	0	0	0	0	0	0	0	6.6208	0	0	6.4318	0	0	0	0	0	0	0	0	0	0	1	0	0	1	170
TRINITY_DN53202_c0_g1::TRINITY_DN53202_c0_g1_i1::g.1012::m.1012	0	0	0	1.4551	2.7707	0	0	0	0	1.4112	0	0	0	1.5335	0	0	0	1	2	0	0	0	0	1	0	0	0	1	713
TRINITY_DN53206_c1_g1::TRINITY_DN53206_c1_g1_i1::g.1005::m.1005	16.068	5.5963	0	10.4795	0	0	0	10.3728	0	5.0819	0	0	0	0	3	1	0	2	0	0	0	2	0	1	0	0	0	0	198
TRINITY_DN53206_c2_g1::TRINITY_DN53206_c2_g1_i1::g.1006::m.1006	0	0	0	0	7.5981	0	7.7805	7.8993	0	0	0	0	16.2571	0	0	0	0	0	1	0	1	1	0	1	0	0	2	0	130
TRINITY_DN53206_c2_g1::TRINITY_DN53206_c2_g1_i3::g.1008::m.1008	0	0	0	0	9.4072	0	0	9.78	9.5771	19.1659	10.7193	0	20.1278	0	0	0	0	0	1	0	0	1	1	2	1	0	2	0	105
TRINITY_DN53206_c2_g1::TRINITY_DN53206_c2_g1_i4::g.1010::m.1010	0	0	4.2626	4.2871	4.0816	0	4.1796	4.2434	0	0	0	0	4.3666	0	0	0	1	1	1	0	1	1	0	0	0	0	1	0	242
TRINITY_DN53213_c0_g1::TRINITY_DN53213_c0_g1_i1::g.1155::m.1155	0	0	0	0	0	0	0	0	0	0	4.1532	0	3.8993	0	0	0	0	0	0	0	0	0	0	0	1	0	1	0	271
TRINITY_DN53216_c0_g1::TRINITY_DN53216_c0_g1_i1::g.1132::m.1132	9.9483	4.1579	3.8707	3.893	1.8532	3.7465	5.6931	1.9267	1.8867	5.6635	2.1117	2.1764	7.9303	4.1028	5	2	2	2	1	2	3	1	1	3	1	1	4	2	533
TRINITY_DN53219_c0_g1::TRINITY_DN53219_c0_g1_i1::g.1127::m.1127	13.4239	9.3508	21.7626	13.1326	12.5032	4.2129	17.0712	12.9988	12.7291	16.9824	14.2472	14.6837	13.3761	4.6135	3	2	5	3	3	1	4	3	3	4	3	3	3	1	237
TRINITY_DN53220_c0_g1::TRINITY_DN53220_c0_g1_i1::g.1186::m.1186	13.7014	8.5897	31.9859	24.1273	15.314	28.3798	28.7497	29.1885	25.9845	26.0002	17.4501	23.9795	19.1136	22.6025	5	3	12	9	6	11	11	11	10	10	6	8	7	8	387
TRINITY_DN53222_c0_g1::TRINITY_DN53222_c0_g1_i3::g.1156::m.1156	6.628	0	0	12.9684	0	0	0	6.4182	6.285	0	0	0	0	0	1	0	0	2	0	0	0	1	1	0	0	0	0	0	160
TRINITY_DN53224_c0_g2::TRINITY_DN53224_c0_g2_i1::g.1172::m.1172	105.346	117.411	102.471	89.3188	98.121	79.3473	113.874	115.612	113.213	106.618	104.354	122.915	97.9732	108.616	15	16	15	13	15	12	17	17	17	16	14	16	14	15	151
TRINITY_DN53236_c0_g1::TRINITY_DN53236_c0_g1_i2::g.1176::m.1176	0	0	0	0	0	0	0	7.6635	0	0	8.3995	43.2839	31.5436	16.3194	0	0	0	0	0	0	0	1	0	0	1	5	4	2	134				*
TRINITY_DN53237_c0_g1::TRINITY_DN53237_c0_g1_i1::g.1115::m.1115	7.6294	7.9717	14.8424	22.3915	14.2123	21.5494	29.107	22.1634	21.7036	14.4778	0	0	7.6022	0	1	1	2	3	2	3	4	3	3	2	0	0	1	0	139			*
TRINITY_DN53247_c0_g1::TRINITY_DN53247_c0_g1_i2::g.1124::m.1124	0	0	0	0	0	0	0	0	0	0	81.6917	84.1942	51.1312	61.7241	0	0	0	0	0	0	0	0	0	0	9	9	6	7	124				*
TRINITY_DN53259_c0_g2::TRINITY_DN53259_c0_g2_i3::g.1184::m.1184	5.0985	0	2.4797	0	0	0	0	0	2.4173	0	2.7056	0	0	0	2	0	1	0	0	0	0	0	1	0	1	0	0	0	416
TRINITY_DN53265_c0_g1::TRINITY_DN53265_c0_g1_i1::g.1143::m.1143	4.1104	0	3.9982	0	0	0	0	0	0	0	0	0	0	0	1	0	1	0	0	0	0	0	0	0	0	0	0	0	258
TRINITY_DN53269_c0_g1::TRINITY_DN53269_c0_g1_i1::g.1131::m.1131	24.212	20.2387	18.841	33.1612	22.5514	22.7957	18.4743	23.4453	18.3671	22.9728	15.4182	21.1874	24.1258	19.9707	5	4	4	7	5	5	4	5	4	5	3	4	5	4	219
TRINITY_DN53272_c0_g1::TRINITY_DN53272_c0_g1_i1::g.1166::m.1166	10.0046	5.2267	14.5973	9.7875	9.3184	9.4194	14.3132	9.6878	9.4868	9.4925	5.3091	5.4717	9.969	5.1575	2	1	3	2	2	2	3	2	2	2	1	1	2	1	212
TRINITY_DN53274_c0_g1::TRINITY_DN53274_c0_g1_i1::g.1113::m.1113	0	0	0	0	2.7286	0	0	2.8368	2.7779	2.7796	0	0	2.9191	3.0204	0	0	0	0	1	0	0	1	1	1	0	0	1	1	362
TRINITY_DN53287_c0_g1::TRINITY_DN53287_c0_g1_i1::g.1164::m.1164	0	0	0	4.1499	0	3.9938	4.0459	4.1076	0	4.0248	4.5021	4.64	0	4.3736	0	0	0	1	1	1	1	1	0	1	1	1	1	1	250
TRINITY_DN53293_c0_g1::TRINITY_DN53293_c0_g1_i1::g.1109::m.1109	0	0	0	0	0	0	7.7805	0	7.7354	7.7401	17.3158	26.7694	8.1285	16.8215	0	0	0	0	0	0	1	0	1	1	2	3	1	2	130
TRINITY_DN53312_c0_g1::TRINITY_DN53312_c0_g1_i1::g.26492::m.26492	7.339	3.8342	0	3.5899	0	0	3.4999	0	3.4796	0	0	4.0139	3.6564	0	2	1	0	1	0	0	1	0	1	0	0	1	1	0	289
TRINITY_DN53336_c2_g1::TRINITY_DN53336_c2_g1_i1::g.26519::m.26519	2.7545	0	0	2.6947	0	2.5934	2.6272	0	2.6119	0	0	0	0	0	1	0	0	1	0	1	1	0	1	0	0	0	0	0	385
TRINITY_DN53339_c0_g1::TRINITY_DN53339_c0_g1_i1::g.26526::m.26526	24.8551	34.6272	120.884	81.0525	77.1681	70.2037	86.9229	104.295	86.4187	86.4711	61.5524	54.3754	82.5556	42.7109	3	4	15	10	10	9	11	13	11	11	7	6	10	5	128			*
TRINITY_DN53339_c0_g4::TRINITY_DN53339_c0_g4_i1::g.26527::m.26527	30.8879	32.2739	40.06	50.3627	28.7695	29.0812	29.4602	29.9098	48.8155	29.3071	43.7099	56.3111	41.0373	53.0776	3	3	4	5	3	3	3	3	5	3	4	5	4	5	103
TRINITY_DN53354_c0_g1::TRINITY_DN53354_c0_g1_i1::g.26575::m.26575	2.0433	0	5.9627	3.998	1.9032	3.8476	1.9489	3.9572	1.9376	3.8775	2.1687	2.2351	2.0361	0	1	0	3	2	1	2	1	2	1	2	1	1	1	0	519
TRINITY_DN53360_c0_g1::TRINITY_DN53360_c0_g1_i3::g.26566::m.26566	2.2326	2.3328	0	2.1842	2.0795	2.102	0	0	2.1171	0	0	0	0	0	1	1	0	1	1	1	0	0	1	0	0	0	0	0	475
TRINITY_DN53362_c0_g1::TRINITY_DN53362_c0_g1_i1::g.26583::m.26583	51.9119	69.7387	86.5632	72.5505	82.8882	69.8219	91.9515	86.1738	70.3217	91.4735	62.9667	56.7837	81.2855	61.1691	7	9	12	10	12	10	13	12	10	13	8	7	11	8	143
TRINITY_DN53365_c0_g1::TRINITY_DN53365_c0_g1_i2::g.26510::m.26510	0	0	5.4292	5.4604	5.1987	0	0	0	0	5.2958	0	0	0	0	0	0	1	1	1	0	0	0	0	1	0	0	0	0	190
TRINITY_DN53373_c0_g1::TRINITY_DN53373_c0_g1_i2::g.26487::m.26487	3.1099	4.8742	6.0501	9.1273	4.3449	4.392	7.4154	4.5172	5.8979	1.4754	3.3007	5.1027	3.0989	4.8097	2	3	4	6	3	3	5	3	4	1	2	3	2	3	682
TRINITY_DN53380_c0_g1::TRINITY_DN53380_c0_g1_i2::g.26509::m.26509	5.3832	5.6247	2.6181	2.6332	2.507	2.5341	5.1343	2.6064	5.1046	7.6615	5.7133	8.8326	8.046	5.5502	2	2	1	1	1	1	2	1	2	3	2	3	3	2	394
TRINITY_DN53385_c0_g1::TRINITY_DN53385_c0_g1_i1::g.26562::m.26562	0	0	0	2.939	0	2.8285	0	2.9091	0	0	0	0	0	0	0	0	0	1	0	1	0	1	0	0	0	0	0	0	353
TRINITY_DN53387_c0_g1::TRINITY_DN53387_c0_g1_i1::g.26581::m.26581	0	0	0	0	0	0	0	0	7.7354	0	8.6579	0	0	0	0	0	0	0	0	0	0	0	1	0	1	0	0	0	130
TRINITY_DN53388_c0_g1::TRINITY_DN53388_c0_g1_i1::g.26496::m.26496	6.6697	9.292	4.3251	4.35	10.3538	6.2796	2.1205	2.1528	2.1082	2.1095	4.7192	2.4319	4.4307	4.5845	3	4	2	2	5	3	1	1	1	1	2	1	2	2	477
TRINITY_DN53389_c0_g1::TRINITY_DN53389_c0_g1_i1::g.26556::m.26556	2.8055	2.9314	10.9158	8.2339	5.2262	2.6414	8.0275	8.15	10.6413	7.9858	5.9552	3.0688	0	2.8926	1	1	4	3	2	1	3	3	4	3	2	1	0	1	378			*
TRINITY_DN53395_c0_g1::TRINITY_DN53395_c0_g1_i1::g.26513::m.26513	9.3481	8.6822	13.1343	17.2743	9.6744	10.7571	17.8319	16.0925	15.7587	13.7972	12.1262	10.2253	17.5946	17.1345	9	8	13	17	10	11	18	16	16	14	11	9	17	16	1021
TRINITY_DN53399_c0_g1::TRINITY_DN53399_c0_g1_i1::g.26498::m.26498	4.2848	2.2385	6.2518	4.1918	7.9818	6.0512	4.0867	4.1491	6.0945	4.0655	4.5476	2.3435	6.4043	8.8355	2	1	3	2	4	3	2	2	3	2	2	1	3	4	495
TRINITY_DN53404_c0_g1::TRINITY_DN53404_c0_g1_i1::g.26548::m.26548	8.9367	9.3377	8.6928	8.7427	11.0983	5.6093	8.5236	5.7691	5.6494	5.6529	0	3.2585	5.9366	3.0713	3	3	3	3	4	2	3	2	2	2	0	1	2	1	356
TRINITY_DN53410_c0_g1::TRINITY_DN53410_c0_g1_i2::g.10759::m.10759	0	0	0	0	0	2.5867	0	0	0	0	2.9159	0	0	0	0	0	0	0	0	1	0	0	0	0	1	0	0	0	386
TRINITY_DN53411_c0_g1::TRINITY_DN53411_c0_g1_i1::g.10791::m.10791	0	0	0	0	3.8735	3.9155	0	4.0271	0	0	0	0	0	0	0	0	0	0	1	1	0	1	0	0	0	0	0	0	255
TRINITY_DN53412_c0_g1::TRINITY_DN53412_c0_g1_i1::g.10823::m.10823	9.4686	0	0	9.2631	26.4576	8.9148	9.031	9.1688	17.9571	8.984	0	20.7144	9.4349	29.2874	1	0	0	1	3	1	1	1	2	1	0	2	1	3	112
TRINITY_DN53419_c0_g1::TRINITY_DN53419_c0_g1_i1::g.10836::m.10836	0	0	0	0	0	0	2.9403	0	0	0	3.2719	0	0	0	0	0	0	0	0	0	1	0	0	0	1	0	0	0	344
TRINITY_DN53421_c0_g1::TRINITY_DN53421_c0_g1_i1::g.10822::m.10822	22.7247	47.4887	36.8409	51.8736	42.3322	57.0545	28.899	44.0102	28.7314	43.1232	40.1975	33.1431	30.1918	23.43	3	6	5	7	6	8	4	6	4	6	5	4	4	3	140
TRINITY_DN53424_c0_g1::TRINITY_DN53424_c0_g1_i1::g.10833::m.10833	0	0	0	0	0	0	0	0	1.4428	0	1.6148	0	1.5161	0	0	0	0	0	0	0	0	0	1	0	1	0	1	0	697
TRINITY_DN53427_c0_g1::TRINITY_DN53427_c0_g1_i1::g.10750::m.10750	15.1498	31.6591	22.1045	29.6421	14.1107	7.1318	14.4495	14.6701	21.5486	21.5616	8.0395	8.2858	22.6438	7.81	2	4	3	4	2	1	2	2	3	3	1	1	3	1	140
TRINITY_DN53431_c0_g1::TRINITY_DN53431_c0_g1_i2::g.10766::m.10766	0	0	2.3768	2.3905	0	0	0	0	2.3171	0	0	0	2.4348	0	0	0	1	1	0	0	0	0	1	0	0	0	1	0	434
TRINITY_DN53440_c0_g1::TRINITY_DN53440_c0_g1_i3::g.10755::m.10755	6.7119	7.0131	6.5288	6.5663	6.2516	6.3193	6.4017	0	6.3646	6.3684	0	7.3418	0	0	1	1	1	1	1	1	1	0	1	1	0	1	0	0	158
TRINITY_DN53441_c0_g1::TRINITY_DN53441_c0_g1_i1::g.10792::m.10792	16.8714	15.11	16.4109	23.5789	33.6733	20.4229	16.0915	18.671	18.2836	25.1552	17.9062	15.8183	19.2129	29.8199	7	6	7	10	15	9	7	8	8	11	7	6	8	12	440
TRINITY_DN53442_c0_g1::TRINITY_DN53442_c0_g1_i1::g.10813::m.10813	0	3.1659	2.9473	0	0	0	0	0	2.8731	0	0	0	0	0	0	1	1	0	0	0	0	0	1	0	0	0	0	0	350
TRINITY_DN53450_c0_g1::TRINITY_DN53450_c0_g1_i2::g.10799::m.10799	4.5514	4.7557	4.4272	2.2263	6.3589	4.2852	4.3411	4.4073	8.6318	6.4777	2.4153	2.4893	4.5352	4.6927	2	2	2	1	3	2	2	2	4	3	1	1	2	2	466
TRINITY_DN53463_c0_g1::TRINITY_DN53463_c0_g1_i2::g.10793::m.10793	0	0	0	0	7.2629	0	0	0	0	0	8.276	0	7.7699	0	0	0	0	0	1	0	0	0	0	0	1	0	1	0	136
TRINITY_DN53464_c0_g1::TRINITY_DN53464_c0_g1_i1::g.10778::m.10778	6.6419	6.9399	2.1535	4.3318	2.0621	6.2534	4.2232	0	6.2981	4.2013	0	2.4217	4.4122	2.2827	3	3	1	2	1	3	2	0	3	2	0	1	2	1	479
TRINITY_DN53471_c0_g1::TRINITY_DN53471_c0_g1_i1::g.10800::m.10800	0	0	0	0	3.8285	0	0	0	3.8977	3.9	0	0	0	0	0	0	0	0	1	0	0	0	1	1	0	0	0	0	258
TRINITY_DN53473_c0_g1::TRINITY_DN53473_c0_g1_i1::g.10812::m.10812	12.8804	13.4583	8.3526	4.2003	11.997	8.0846	8.19	0	8.1425	4.0737	4.5568	0	4.2782	4.4267	3	3	2	1	3	2	2	0	2	1	1	0	1	1	247
TRINITY_DN53477_c0_g1::TRINITY_DN53477_c0_g1_i1::g.10808::m.10808	1.8253	1.9072	0	0	0	1.7185	1.7409	0	0	0	0	0	0	0	1	1	0	0	0	1	1	0	0	0	0	0	0	0	581
TRINITY_DN53479_c0_g1::TRINITY_DN53479_c0_g1_i1::g.10768::m.10768	0	16.2951	0	0	0	0	0	0	0	0	0	8.5295	0	0	0	2	0	0	0	0	0	0	0	0	0	1	0	0	136
TRINITY_DN53479_c0_g2::TRINITY_DN53479_c0_g2_i1::g.10769::m.10769	8.034	8.3945	0	0	0	0	7.6626	0	0	0	0	0	0	0	1	1	0	0	0	0	1	0	0	0	0	0	0	0	132
TRINITY_DN53485_c0_g1::TRINITY_DN53485_c0_g1_i1::g.10809::m.10809	0	4.3116	0	0	3.8434	7.7701	0	3.9957	0	0	0	0	4.1117	4.2545	0	1	0	0	1	2	0	1	1	0	0	0	1	1	257
TRINITY_DN53485_c0_g1::TRINITY_DN53485_c0_g1_i3::g.10811::m.10811	0	3.7818	0	0	3.3712	6.8154	3.4521	3.5048	10.2962	0	7.6828	0	3.6065	3.7317	0	1	0	0	1	2	1	1	3	0	2	0	1	1	293
TRINITY_DN53492_c0_g1::TRINITY_DN53492_c0_g1_i1::g.10807::m.10807	1.2655	2.6446	1.231	3.7141	3.5361	1.1915	1.207	2.4508	1.2	3.6022	1.3431	2.7685	3.783	1.3048	1	2	1	3	3	1	1	2	1	3	1	2	3	1	838
TRINITY_DN53499_c0_g1::TRINITY_DN53499_c0_g1_i3::g.10821::m.10821	0	0	0	0	0	4.7097	0	0	0	4.7463	0	0	0	0	0	0	0	0	0	1	0	0	0	1	0	0	0	0	212
TRINITY_DN53499_c0_g2::TRINITY_DN53499_c0_g2_i1::g.10818::m.10818	20.3939	21.309	9.9187	19.9514	9.4976	0	0	9.8741	0	0	0	0	0	0	2	2	1	2	1	0	0	1	0	0	0	0	0	0	104
TRINITY_DN53506_c0_g1::TRINITY_DN53506_c0_g1_i2::g.10771::m.10771	6.9769	0	6.7865	0	6.4984	6.5688	0	20.2679	0	0	7.4048	0	0	7.1934	2	1	2	1	2	2	1	4	1	1	2	1	1	2	152
TRINITY_DN53506_c0_g2::TRINITY_DN53506_c0_g2_i1::g.10772::m.10772	6.13	9.6075	11.9254	8.9954	8.5643	2.8857	8.7699	8.9038	14.5318	8.7244	6.506	10.0579	9.1622	9.4803	2	3	4	3	3	1	3	3	5	3	2	3	3	3	346
TRINITY_DN53530_c0_g1::TRINITY_DN53530_c0_g1_i1::g.10968::m.10968	23.5663	36.9357	34.3848	38.4249	18.2917	29.5838	29.9694	26.6235	40.9689	37.267	20.8431	21.4816	35.2237	24.2977	6	9	9	10	5	8	8	7	11	10	5	5	9	6	270
TRINITY_DN53531_c0_g1::TRINITY_DN53531_c0_g1_i1::g.10911::m.10911	2.1167	2.2117	0	0	0	1.9929	0	0	0	0	0	0	0	0	1	1	0	0	0	1	0	0	0	0	0	0	0	0	501
TRINITY_DN53533_c0_g1::TRINITY_DN53533_c0_g1_i6::g.10921::m.10921	4.2419	8.8646	12.3785	16.5996	7.902	11.9814	4.0459	4.1076	16.0896	4.0248	18.0085	23.2002	8.4537	13.1208	1	2	3	4	2	3	1	1	4	1	4	5	2	3	250
TRINITY_DN53533_c0_g3::TRINITY_DN53533_c0_g3_i1::g.10919::m.10919	7.5212	7.8587	14.6318	7.358	7.0053	7.0812	7.1735	7.283	0	14.2725	0	0	0	0	1	1	2	1	1	1	1	1	0	2	0	0	0	0	141
TRINITY_DN53534_c0_g2::TRINITY_DN53534_c0_g2_i1::g.10904::m.10904	2.7262	2.8485	0	0	0	2.5667	2.6002	2.6399	0	5.1733	0	0	2.7165	0	1	1	0	0	0	1	1	1	0	2	0	0	1	0	389
TRINITY_DN53543_c0_g1::TRINITY_DN53543_c0_g1_i1::g.10948::m.10948	0	0	2.0714	0	0	0	2.0311	2.0621	0	0	2.2601	2.3293	0	4.3912	0	0	1	0	0	0	1	1	0	0	1	1	0	2	498
TRINITY_DN53552_c0_g1::TRINITY_DN53552_c0_g1_i1::g.10964::m.10964	0	2.2431	2.0881	0	0	2.0212	0	0	0	0	0	0	0	0	0	1	1	0	0	1	0	0	0	0	0	0	0	0	494
TRINITY_DN53554_c0_g1::TRINITY_DN53554_c0_g1_i3::g.10974::m.10974	45.7763	47.8304	59.3695	67.1745	63.9551	64.6481	72.7674	66.4902	79.5799	79.6281	48.584	50.0723	45.6134	55.0632	6	6	8	9	9	9	10	9	11	11	6	6	6	7	139
TRINITY_DN53559_c0_g1::TRINITY_DN53559_c0_g1_i1::g.10976::m.10976	55.815	53.8334	58.4682	37.8026	63.9839	60.6348	45.0451	58.2051	65.1401	44.8109	54.6816	37.5711	68.4509	70.8274	13	12	14	9	16	15	11	14	16	11	12	8	16	16	247
TRINITY_DN53585_c2_g1::TRINITY_DN53585_c2_g1_i1::g.10975::m.10975	5.237	0	2.547	2.5617	0	2.4653	0	0	0	2.4845	2.7791	2.8642	0	2.6997	2	0	1	1	0	1	0	0	0	1	1	1	0	1	405
TRINITY_DN53590_c1_g1::TRINITY_DN53590_c1_g1_i4::g.10929::m.10929	0	0	3.0162	0	2.8882	2.9195	0	0	0	0	0	0	0	0	0	0	1	0	1	1	0	0	0	0	0	0	0	0	342
TRINITY_DN53607_c0_g1::TRINITY_DN53607_c0_g1_i1::g.36461::m.36461	0	0	0	0	0	0	0	0	0	0	37.3104	25.6356	23.3527	6.0409	1	1	1	1	1	1	1	1	2	2	6	5	5	3	181				*
TRINITY_DN53609_c0_g1::TRINITY_DN53609_c0_g1_i2::g.36482::m.36482	84.0913	58.5764	77.2523	54.8443	60.9186	43.9847	49.0138	54.2857	53.1595	48.759	59.4994	40.8814	46.5512	52.984	18	13	17	13	14	11	11	12	13	12	12	8	10	11	227
TRINITY_DN53612_c0_g1::TRINITY_DN53612_c0_g1_i1::g.36538::m.36538	0	0	0	0	0	0	4.9582	0	0	4.9324	66.2076	45.4905	31.0797	32.1588	0	0	0	0	0	0	1	0	0	1	12	8	6	6	204				*
TRINITY_DN53613_c0_g1::TRINITY_DN53613_c0_g1_i1::g.36492::m.36492	0	0	0	2.6602	0	2.5601	0	0	2.5785	0	2.886	0	0	2.8036	0	0	0	1	0	1	0	0	1	0	1	0	0	1	390
TRINITY_DN53614_c0_g1::TRINITY_DN53614_c0_g1_i1::g.36528::m.36528	12.5874	9.8641	6.1219	9.2357	5.862	11.8511	6.0028	6.0944	5.968	5.9716	6.6797	10.3265	6.2713	6.489	4	3	2	3	2	4	2	2	2	2	2	3	2	2	337
TRINITY_DN53615_c0_g1::TRINITY_DN53615_c0_g1_i1::g.36486::m.36486	20.0092	23.8937	19.4631	22.3714	23.9616	21.53	21.8106	24.9114	18.9736	24.4094	15.1689	18.7603	11.3931	17.683	8	9	8	8	9	8	9	10	7	9	5	6	4	6	371
TRINITY_DN53615_c0_g1::TRINITY_DN53615_c0_g1_i2::g.36488::m.36488	22.7015	27.1087	22.082	25.3816	27.1858	24.427	24.7454	28.2634	21.5266	27.6938	17.2099	21.2846	12.9261	20.0623	8	9	8	8	9	8	9	10	7	9	5	6	4	6	327
TRINITY_DN53623_c0_g1::TRINITY_DN53623_c0_g1_i1::g.36531::m.36531	12.7004	19.9055	18.5308	18.6372	11.8294	5.9788	12.1134	24.5965	24.0862	6.0252	13.4794	6.9462	6.3276	0	2	3	3	3	2	1	2	4	4	1	2	1	1	0	167
TRINITY_DN53632_c0_g1::TRINITY_DN53632_c0_g1_i1::g.36468::m.36468	25.3705	15.9053	44.4206	19.8559	23.6304	19.1092	9.6791	9.8268	14.4344	19.2576	10.7706	22.2011	30.3362	15.6947	7	5	11	7	6	6	4	4	5	6	3	6	7	5	209
TRINITY_DN53647_c0_g1::TRINITY_DN53647_c0_g1_i1::g.36526::m.36526	10.5696	3.6813	10.2812	3.4468	22.971	19.9027	10.0811	6.8233	16.7043	6.6858	7.4786	15.4154	17.5533	10.8977	3	1	3	1	7	6	3	2	5	2	2	4	5	3	301
TRINITY_DN53649_c0_g1::TRINITY_DN53649_c0_g1_i4::g.36501::m.36501	2.6712	0	2.5984	2.6133	2.488	0	2.5478	0	5.066	0	0	0	0	0	1	0	1	1	1	0	1	0	2	0	0	0	0	0	397
TRINITY_DN53653_c0_g1::TRINITY_DN53653_c0_g1_i3::g.36474::m.36474	5.3291	5.5682	0	5.2134	19.8543	20.0694	5.0827	5.1603	5.0533	5.0563	5.6559	0	10.6202	5.4945	1	1	0	1	4	4	1	1	1	1	1	0	2	1	199
TRINITY_DN53661_c0_g1::TRINITY_DN53661_c0_g1_i1::g.36527::m.36527	2.3993	0	0	0	2.2347	0	0	0	2.2751	0	0	0	0	0	1	0	0	0	1	0	0	0	1	0	0	0	0	0	442
TRINITY_DN53667_c0_g1::TRINITY_DN53667_c0_g1_i1::g.36469::m.36469	0	2.1026	0	0	0	3.7892	1.9193	0	1.9082	0	0	0	2.0051	0	0	1	0	0	0	2	1	0	1	0	0	0	1	0	527
TRINITY_DN53671_c0_g2::TRINITY_DN53671_c0_g2_i3::g.36516::m.36516	17.4998	18.285	13.6178	6.848	16.2995	13.1809	10.0145	10.1674	9.9564	6.6416	11.1439	11.4852	13.95	3.6086	5	5	4	2	5	4	3	3	3	2	3	3	4	1	303
TRINITY_DN53673_c0_g1::TRINITY_DN53673_c0_g1_i1::g.36465::m.36465	3.0042	0	0	0	2.7982	2.8285	0	0	0	2.8505	0	0	0	0	1	0	0	0	1	1	0	0	0	1	0	0	0	0	353
TRINITY_DN53687_c0_g1::TRINITY_DN53687_c0_g1_i3::g.36544::m.36544	70.3383	45.2274	63.1558	63.5187	55.435	71.3181	61.9265	68.111	56.4367	56.4709	57.425	59.1841	64.6966	55.7856	13	8	12	12	11	14	12	13	11	11	10	10	12	10	196
TRINITY_DN53692_c0_g1::TRINITY_DN53692_c0_g1_i2::g.36471::m.36471	0	0	4.8658	0	0	0	0	0	4.7434	0	0	0	0	0	0	0	1	0	0	0	0	0	1	0	0	0	0	0	212
TRINITY_DN53694_c0_g1::TRINITY_DN53694_c0_g1_i1::g.36513::m.36513	5.1169	2.6733	3.733	5.0059	4.766	4.8176	2.4402	3.7162	1.213	2.4275	2.7154	1.3993	3.824	2.6379	4	2	3	4	4	4	2	3	1	2	2	1	3	2	829
TRINITY_DN53697_c0_g1::TRINITY_DN53697_c0_g1_i1::g.36512::m.36512	0	0	0	2.0184	0	0	0	1.9979	0	0	0	0	0	0	0	0	0	1	0	0	0	1	0	0	0	0	0	0	514
TRINITY_DN53702_c0_g1::TRINITY_DN53702_c0_g1_i1::g.36496::m.36496	0	0	0	0	0	0	0	0	2.1487	0	0	0	0	2.3363	0	0	0	0	0	0	0	0	1	0	0	0	0	1	468
TRINITY_DN53705_c0_g1::TRINITY_DN53705_c0_g1_i1::g.36546::m.36546	1.9142	0	0	0	1.7829	1.8023	1.8258	0	0	1.8163	2.0316	0	0	0	1	0	0	0	1	1	1	0	0	1	1	0	0	0	554
TRINITY_DN53711_c0_g1::TRINITY_DN53711_c0_g1_i1::g.20886::m.20886	24.3231	25.4145	28.3912	23.7952	18.1239	22.9003	27.8385	18.8423	36.9027	23.0782	15.4889	15.9634	29.0838	15.0468	5	5	6	5	4	5	6	4	8	5	3	3	6	3	218
TRINITY_DN53716_c0_g1::TRINITY_DN53716_c0_g1_i1::g.20929::m.20929	99.5761	72.8309	101.702	92.5445	92.7466	79.6888	99.7221	91.6018	84.9803	108.652	95.1152	76.2447	89.2996	102.666	20	14	21	19	20	17	21	19	18	23	18	14	18	20	213
TRINITY_DN53723_c0_g1::TRINITY_DN53723_c0_g1_i1::g.20928::m.20928	7.2142	7.5379	7.0173	0	6.7194	6.7922	6.8807	6.9857	6.8408	6.845	7.6567	7.8912	7.1885	7.4381	1	1	1	0	1	1	1	1	1	1	1	1	1	1	147
TRINITY_DN53728_c0_g1::TRINITY_DN53728_c0_g1_i1::g.20902::m.20902	3.2332	3.3783	3.145	6.326	3.0114	0	6.1675	3.1308	0	0	3.4315	0	0	0	1	1	1	2	1	0	2	1	0	0	1	0	0	0	328
TRINITY_DN53743_c0_g1::TRINITY_DN53743_c0_g1_i1::g.20943::m.20943	1.5107	3.1569	2.9389	4.4336	1.4071	1.4223	1.4408	0	1.4325	0	1.6033	1.6524	0	1.5575	1	2	2	3	1	1	1	0	1	0	1	1	0	1	702
TRINITY_DN53761_c0_g1::TRINITY_DN53761_c0_g1_i1::g.20938::m.20938	0	1.4224	1.3242	0	0	1.2817	1.2984	0	0	1.2917	0	0	1.3565	0	0	1	1	0	0	1	1	0	0	1	0	0	1	0	779
TRINITY_DN53764_c0_g1::TRINITY_DN53764_c0_g1_i1::g.20880::m.20880	0	0	1.8257	0	0	1.7672	0	0	0	0	0	0	0	0	0	0	1	0	0	1	0	0	0	0	0	0	0	0	565
TRINITY_DN53768_c0_g1::TRINITY_DN53768_c0_g1_i1::g.20865::m.20865	56.3089	58.8356	36.5149	61.2078	46.6195	47.1246	50.7225	42.409	62.2938	44.5225	36.5216	34.2186	65.46	54.8312	18	18	12	20	16	16	17	14	21	15	11	10	21	17	339
TRINITY_DN53769_c0_g1::TRINITY_DN53769_c0_g1_i1::g.20908::m.20908	10.2298	10.6888	13.2675	13.3437	15.8802	19.2628	13.0092	16.5097	16.1672	25.8832	18.0953	18.6497	13.5911	10.5472	3	3	4	4	5	6	4	5	5	8	5	5	4	3	311
TRINITY_DN53770_c0_g1::TRINITY_DN53770_c0_g1_i1::g.20931::m.20931	3.477	0	6.7642	10.2046	6.4771	3.2736	3.3163	6.7338	3.297	6.5981	3.6903	0	3.4646	3.5849	1	0	2	3	2	1	1	2	1	2	1	0	1	1	305
TRINITY_DN53774_c0_g1::TRINITY_DN53774_c0_g1_i4::g.20923::m.20923	0	0	0	2.9558	2.8141	2.8446	2.8817	2.9257	0	0	0	0	0	0	0	0	0	1	1	1	1	1	0	0	0	0	0	0	351
TRINITY_DN53780_c0_g1::TRINITY_DN53780_c0_g1_i1::g.20936::m.20936	0	0	0	5.9115	0	2.8446	0	0	0	5.7334	3.2066	0	0	6.2302	0	0	0	2	0	1	0	0	0	2	1	0	0	2	351
TRINITY_DN53784_c0_g1::TRINITY_DN53784_c0_g1_i1::g.20894::m.20894	9.5539	4.9913	4.6466	4.6733	4.4493	4.4975	4.5562	0	4.5297	4.5325	0	0	4.76	0	2	1	1	1	1	1	1	0	1	1	0	0	1	0	222
TRINITY_DN53788_c0_g1::TRINITY_DN53788_c0_g1_i1::g.20864::m.20864	0	0	3.7375	3.759	3.5788	0	0	0	0	0	0	0	0	0	0	0	1	1	1	0	0	0	0	0	0	0	0	0	276
TRINITY_DN53790_c0_g1::TRINITY_DN53790_c0_g1_i2::g.20877::m.20877	13.8625	14.4846	6.7421	6.7809	12.9118	13.0517	6.6109	6.7118	6.5725	19.7296	7.3564	15.1635	13.8132	14.2928	2	2	1	1	2	2	1	1	1	3	1	2	2	2	153
TRINITY_DN53799_c0_g1::TRINITY_DN53799_c0_g1_i2::g.20915::m.20915	4.8758	7.6419	7.1141	11.925	13.6242	9.1812	11.6261	7.0821	13.8703	11.5656	10.3497	2.6667	7.2877	7.5407	2	3	3	5	6	4	5	3	6	5	4	1	3	3	435
TRINITY_DN53802_c0_g1::TRINITY_DN53802_c0_g1_i2::g.20941::m.20941	0	0	4.9594	4.9878	0	0	0	0	4.8346	0	0	0	0	0	0	0	1	1	0	0	0	0	1	0	0	0	0	0	208
TRINITY_DN53809_c0_g1::TRINITY_DN53809_c0_g1_i2::g.5753::m.5753	1.678	3.5066	1.6322	1.6416	1.5629	1.5798	1.6004	0	1.5911	1.5921	0	0	0	1.7301	1	2	1	1	1	1	1	0	1	1	0	0	0	1	632
TRINITY_DN53816_c0_g1::TRINITY_DN53816_c0_g1_i2::g.5738::m.5738	2.6315	0	0	0	0	0	0	2.5482	0	0	0	0	0	2.7131	1	0	0	0	0	0	0	1	0	0	0	0	0	1	403
TRINITY_DN53819_c0_g1::TRINITY_DN53819_c0_g1_i1::g.5722::m.5722	0	0	0	0	1.6381	0	1.6774	0	0	0	0	1.9237	1.7524	0	0	0	0	0	1	0	1	0	0	1	0	1	1	0	603
TRINITY_DN53821_c2_g5::TRINITY_DN53821_c2_g5_i1::g.5774::m.5774	0	0	0	0	0	0	0	0	0	9.5829	10.7193	11.0477	0	0	0	0	0	0	0	0	0	0	0	1	1	1	0	0	105
TRINITY_DN53822_c0_g1::TRINITY_DN53822_c0_g1_i1::g.5756::m.5756	14.729	15.3899	14.327	14.4093	18.2917	18.4899	9.3654	9.5084	13.9667	9.3168	15.6324	10.7408	14.6765	10.1241	3	3	3	3	4	4	2	2	3	2	3	2	3	2	216
TRINITY_DN53828_c0_g1::TRINITY_DN53828_c0_g1_i4::g.5717::m.5717	9.3848	9.8059	0	0	0	0	8.951	0	0	0	9.9604	0	0	0	1	1	0	0	0	0	1	0	0	0	1	0	0	0	113
TRINITY_DN53830_c0_g1::TRINITY_DN53830_c0_g1_i1::g.5811::m.5811	0	5.8319	0	1.8201	0	0	0	0	0	0	0	0	0	1.9182	0	3	0	1	0	0	0	0	0	0	0	0	0	1	570
TRINITY_DN53837_c0_g1::TRINITY_DN53837_c0_g1_i1::g.5747::m.5747	0	0	0	0	0	0	5.1343	7.8191	7.6569	10.2153	85.7002	85.3814	69.7322	77.7034	1	1	1	1	1	1	3	4	4	5	31	30	27	28	394		*		*
TRINITY_DN53841_c0_g1::TRINITY_DN53841_c0_g1_i1::g.5818::m.5818	25.1641	15.0247	13.9871	21.1011	20.0899	20.3075	17.1435	17.4052	17.0441	17.0544	30.5228	23.5934	21.4924	18.5322	7	4	4	6	6	6	5	5	5	5	8	6	6	5	295
TRINITY_DN53842_c0_g1::TRINITY_DN53842_c0_g1_i1::g.5740::m.5740	2.6056	0	0	2.5491	0	0	0	2.5231	0	0	0	2.8501	0	0	1	0	0	1	0	0	0	1	0	0	0	1	0	0	407
TRINITY_DN53850_c0_g1::TRINITY_DN53850_c0_g1_i1::g.5821::m.5821	2.678	2.7982	2.6049	0	2.4943	2.5213	2.5542	2.5932	2.5394	5.0819	0	0	0	5.5222	1	1	1	0	1	1	1	1	1	2	0	0	0	2	396
TRINITY_DN53852_c0_g1::TRINITY_DN53852_c0_g1_i1::g.5728::m.5728	0	5.2765	14.7364	0	14.1107	9.5091	14.4495	14.6701	9.5771	4.7915	5.3597	5.5239	10.0639	5.2067	0	1	3	0	3	2	3	3	2	1	1	1	2	1	210
TRINITY_DN53859_c1_g1::TRINITY_DN53859_c1_g1_i1::g.5807::m.5807	0	0	0	0	2.8141	0	2.8817	0	0	0	0	0	0	0	0	0	0	0	1	0	1	0	0	0	0	0	0	0	351
TRINITY_DN53861_c0_g1::TRINITY_DN53861_c0_g1_i2::g.5816::m.5816	0	0	0	3.3575	0	0	0	0	0	0	0	0	3.4198	3.5385	0	0	0	1	0	0	0	0	0	0	0	0	1	1	309
TRINITY_DN53893_c0_g1::TRINITY_DN53893_c0_g1_i1::g.5743::m.5743	0	0	2.9389	0	0	0	2.8817	8.777	0	2.8667	3.2066	0	3.0106	0	0	0	1	0	0	0	1	3	0	1	1	0	1	0	351
TRINITY_DN53913_c0_g1::TRINITY_DN53913_c0_g1_i1::g.5931::m.5931	30.0847	43.2226	40.2376	36.7898	31.524	38.9468	39.4544	43.6981	35.6596	42.8174	35.9212	32.9081	33.7248	27.1411	8	11	11	10	9	11	11	12	10	12	9	8	9	7	282
TRINITY_DN53916_c0_g1::TRINITY_DN53916_c0_g1_i1::g.5910::m.5910	1.953	0	0	0	0	0	0	3.7823	1.8519	0	0	0	0	0	1	0	0	0	0	0	0	2	1	0	0	0	0	0	543
TRINITY_DN53928_c0_g1::TRINITY_DN53928_c0_g1_i1::g.5887::m.5887	4.887	0	0	0	0	0	4.6611	0	0	0	5.1868	5.3457	0	0	1	0	0	0	0	0	1	0	0	0	3	3	2	1	217
TRINITY_DN53928_c0_g1::TRINITY_DN53928_c0_g1_i2::g.5888::m.5888	0	0	0	0	0	0	8.0275	0	0	0	35.7311	36.8257	25.1598	17.3555	0	0	0	0	0	0	1	0	0	0	4	4	3	2	126				*
TRINITY_DN53931_c0_g1::TRINITY_DN53931_c0_g1_i1::g.5915::m.5915	0	0	0	0	0	0	0	0	0	0	40.1975	41.4289	37.7397	39.0499	2	1	1	2	2	2	4	2	2	2	5	5	5	5	112				*
TRINITY_DN53932_c0_g1::TRINITY_DN53932_c0_g1_i1::g.5930::m.5930	13.7725	4.7968	0	8.9824	0	0	0	0	8.7065	0	0	0	4.5745	0	3	1	0	2	0	0	0	0	2	0	0	0	1	0	231
TRINITY_DN53951_c0_g1::TRINITY_DN53951_c0_g1_i1::g.5909::m.5909	4.9555	5.1779	9.6406	9.696	9.2313	13.997	14.1794	14.3959	4.6991	14.1057	10.519	10.8412	4.9379	10.2187	1	1	2	2	2	3	3	3	1	3	2	2	1	2	214
TRINITY_DN53955_c0_g1::TRINITY_DN53955_c0_g1_i1::g.5921::m.5921	8.3503	5.8166	5.4149	8.1691	7.7776	10.4824	7.9643	5.3906	7.9181	10.5639	0	3.0446	5.547	5.7396	3	2	2	3	3	4	3	2	3	4	0	1	2	2	381
TRINITY_DN53962_c0_g1::TRINITY_DN53962_c0_g1_i1::g.5942::m.5942	25.9559	19.3719	21.6408	14.5101	18.9952	17.4555	14.1464	16.1576	14.0643	14.0729	23.6125	16.2239	12.9318	11.4692	14	10	12	8	11	10	8	9	8	8	12	8	7	6	572
TRINITY_DN53964_c0_g1::TRINITY_DN53964_c0_g1_i1::g.5932::m.5932	0	0	0	0	0	0	7.0241	7.1313	6.9833	6.9876	23.4485	16.1112	14.6765	7.593	0	0	0	0	0	0	1	1	1	1	4	2	2	1	144
TRINITY_DN53969_c1_g1::TRINITY_DN53969_c1_g1_i1::g.5939::m.5939	3.2039	3.3476	6.2329	15.6718	17.9049	12.0659	15.279	18.6146	12.1523	18.2394	6.8008	10.5137	9.5774	3.3033	1	1	2	5	6	4	5	6	4	6	2	3	3	1	331			*
TRINITY_DN53977_c1_g2::TRINITY_DN53977_c1_g2_i1::g.5903::m.5903	0	0	0	0	0	0	2.461	0	0	0	2.7385	0	0	0	0	0	0	0	0	0	1	0	0	0	1	0	0	0	411
TRINITY_DN53980_c0_g2::TRINITY_DN53980_c0_g2_i1::g.5926::m.5926	0	0	0	0	0	0	1.8258	1.8536	0	0	0	2.0939	0	0	0	0	0	0	0	0	1	1	0	0	0	1	0	0	554
TRINITY_DN53992_c0_g1::TRINITY_DN53992_c0_g1_i1::g.5953::m.5953	48.2953	58.8728	39.1478	39.3728	43.1087	43.5758	47.9823	38.9717	53.4285	40.0956	46.9861	44.0231	42.108	41.4952	24	28	20	20	23	23	25	20	28	21	22	20	21	20	527
TRINITY_DN53997_c0_g1::TRINITY_DN53997_c0_g1_i1::g.5899::m.5899	7.5749	7.9148	3.6841	3.7053	3.5277	7.1318	10.8371	7.335	3.5914	7.1872	4.0197	4.1429	3.774	7.81	2	2	1	1	1	2	3	2	1	2	1	1	1	2	280
TRINITY_DN53998_c0_g1::TRINITY_DN53998_c0_g1_i1::g.5929::m.5929	0	0	1.4407	0	1.3795	0	0	0	0	0	0	0	0	0	0	0	1	0	1	0	0	0	0	0	0	0	0	0	716
TRINITY_DN54002_c0_g1::TRINITY_DN54002_c0_g1_i1::g.5912::m.5912	9.6408	10.0734	0	0	0	0	0	0	0	0	0	0	0	0	1	1	0	0	0	0	0	0	0	0	0	0	0	0	110
TRINITY_DN54042_c0_g1::TRINITY_DN54042_c0_g1_i1::g.458::m.458	19.6386	20.5198	19.1027	19.2124	18.2917	18.4899	18.7309	19.0168	27.9333	18.6335	10.4216	21.4816	9.7844	20.2481	2	2	2	2	2	2	2	2	3	2	1	2	1	2	108
TRINITY_DN54043_c0_g1::TRINITY_DN54043_c0_g1_i1::g.481::m.481	0	2.1227	1.9761	0	1.8922	1.9127	0	0	1.9264	0	0	0	0	0	0	1	1	0	1	1	0	0	1	0	0	0	0	0	522
TRINITY_DN54051_c0_g1::TRINITY_DN54051_c0_g1_i1::g.440::m.440	6.2751	9.8349	3.0519	6.1389	2.9223	5.908	2.9925	3.0382	0	2.9769	3.33	3.432	3.1264	3.2349	2	3	1	2	1	2	1	1	0	1	1	1	1	1	338
TRINITY_DN54061_c0_g1::TRINITY_DN54061_c0_g1_i1::g.442::m.442	0	0	4.6466	0	0	0	4.5562	0	0	0	0	0	4.76	0	0	0	1	0	0	0	1	0	0	0	0	0	1	0	222
TRINITY_DN54064_c0_g1::TRINITY_DN54064_c0_g1_i1::g.439::m.439	3.356	10.5197	3.2644	0	9.3774	9.479	6.4017	12.9988	3.1823	9.5526	3.5618	3.6709	3.344	6.9202	1	3	1	0	3	3	2	4	1	3	1	1	1	2	316
TRINITY_DN54066_c0_g1::TRINITY_DN54066_c0_g1_i1::g.492::m.492	0	0	0	0	0	0	0	0	9.3981	0	0	0	0	0	0	0	0	0	0	0	0	0	2	0	0	0	0	0	214
TRINITY_DN54067_c0_g1::TRINITY_DN54067_c0_g1_i1::g.445::m.445	6.4078	3.3476	0	4.7015	1.4921	1.5082	3.0558	1.5512	0	1.52	3.4004	1.7523	1.5962	0	4	2	0	3	1	1	2	1	0	1	2	1	1	0	662
TRINITY_DN54074_c0_g1::TRINITY_DN54074_c0_g1_i2::g.487::m.487	9.5971	5.0139	0	0	4.4695	4.5179	4.5768	0	4.5502	4.553	5.0929	10.4978	0	0	2	1	0	0	1	1	1	0	1	1	1	2	0	0	221
TRINITY_DN54081_c0_g1::TRINITY_DN54081_c0_g1_i2::g.420::m.420	1.9039	3.9787	1.852	1.8626	0	5.3777	3.6318	3.6873	0	3.613	2.0207	4.1652	3.7943	3.926	1	2	1	1	0	3	2	2	0	2	1	2	2	2	557
TRINITY_DN54101_c0_g1::TRINITY_DN54101_c0_g1_i1::g.484::m.484	0	0	0	0	0	0	0	2.8058	0	2.7492	0	0	0	2.9874	0	0	0	0	0	0	0	1	0	1	0	0	0	1	366
TRINITY_DN54103_c0_g1::TRINITY_DN54103_c0_g1_i1::g.490::m.490	22.0934	20.1992	21.4905	21.614	23.1504	31.2017	26.3403	16.0454	18.3312	20.9627	14.6553	18.1251	16.5111	22.7791	8	7	8	8	9	12	10	6	7	8	5	6	6	8	384
TRINITY_DN54111_c0_g1::TRINITY_DN54111_c0_g1_i1::g.25647::m.25647	0	0	3.7924	7.6285	3.6314	3.6708	7.4373	7.5508	7.3941	7.3986	8.276	8.5295	7.7699	8.0397	0	0	1	2	1	1	2	2	2	2	2	2	2	2	272
TRINITY_DN54118_c0_g1::TRINITY_DN54118_c0_g1_i1::g.25696::m.25696	46.9011	40.838	55.7592	53.5305	72.8072	63.7833	54.6739	50.4621	44.4737	44.5006	47.0123	42.7522	38.9451	29.5513	18	15	22	21	30	26	22	20	18	18	17	16	15	11	407
TRINITY_DN54121_c0_g1::TRINITY_DN54121_c0_g1_i1::g.25634::m.25634	44.652	34.9917	40.7189	40.9528	36.3908	39.4126	37.2646	37.8333	31.7558	31.775	26.6573	33.5792	27.8082	31.651	16	12	15	15	14	15	14	14	12	12	9	11	10	11	380
TRINITY_DN54140_c0_g1::TRINITY_DN54140_c0_g1_i1::g.25689::m.25689	8.1576	42.6181	23.8049	15.9611	30.3924	23.0412	46.6831	47.3956	30.9415	38.7003	34.6317	44.6157	24.3856	42.0538	1	5	3	2	4	3	6	6	4	5	4	5	3	5	130
TRINITY_DN54144_c0_g2::TRINITY_DN54144_c0_g2_i2::g.25673::m.25673	0	0	0	0	0	7.9876	0	8.2152	0	8.0497	72.0339	46.4004	33.8148	43.7359	0	0	0	0	0	1	0	1	0	1	8	5	4	5	125				*
TRINITY_DN54150_c0_g1::TRINITY_DN54150_c0_g1_i1::g.25714::m.25714	9.064	18.9414	8.8166	8.8673	8.4423	8.5338	17.29	26.3309	8.5949	8.6001	19.2398	19.8292	9.0317	18.6906	1	2	1	1	1	1	2	3	1	1	2	2	1	2	117
TRINITY_DN54156_c1_g1::TRINITY_DN54156_c1_g1_i1::g.25639::m.25639	0	0	0	0	8.8987	8.9951	0	0	9.0595	0	10.1399	0	0	9.8504	0	0	0	0	1	1	0	0	1	0	1	0	0	1	111
TRINITY_DN54167_c0_g1::TRINITY_DN54167_c0_g1_i2::g.25688::m.25688	10.0046	2.6134	7.2987	9.7875	6.9888	11.7742	11.9277	7.2658	7.1151	7.1194	5.3091	10.9435	7.4767	10.3151	4	1	3	4	3	5	5	3	3	3	2	4	3	4	424
TRINITY_DN54170_c0_g1::TRINITY_DN54170_c0_g1_i1::g.25707::m.25707	0	0	0	1.402	0	0	0	0	0	1.3597	0	0	0	1.4776	0	0	0	1	0	0	0	0	0	1	0	0	0	1	740
TRINITY_DN54175_c0_g1::TRINITY_DN54175_c0_g1_i1::g.25686::m.25686	0	0	6.2899	0	12.0457	12.1763	6.1675	0	12.2634	0	0	0	6.4434	13.3341	0	0	1	0	2	2	1	0	2	0	0	0	1	2	164
TRINITY_DN54176_c0_g1::TRINITY_DN54176_c0_g1_i1::g.25649::m.25649	2.0917	6.5566	4.0692	0	5.8447	7.8773	3.99	6.0764	3.9669	7.9385	4.44	6.864	2.0842	8.6264	1	3	2	0	3	4	2	3	2	4	2	3	1	4	507
TRINITY_DN54177_c0_g1::TRINITY_DN54177_c0_g1_i2::g.25706::m.25706	54.3838	44.6475	45.3427	49.4034	50.6539	47.5454	55.5751	48.9002	51.5692	36.8575	28.8597	25.4947	30.9659	48.0615	14	11	12	13	14	13	15	13	14	10	7	6	8	12	273
TRINITY_DN54186_c0_g1::TRINITY_DN54186_c0_g1_i1::g.25644::m.25644	0	9.0455	8.4208	4.2346	4.0316	4.0753	12.3853	12.5743	8.209	4.107	4.594	0	4.3131	4.4628	0	2	2	1	1	1	3	3	2	1	1	0	1	1	245
TRINITY_DN54188_c0_g1::TRINITY_DN54188_c0_g1_i1::g.25677::m.25677	0	0	0	0	1.7451	1.7641	0	0	0	0	0	0	0	0	0	0	0	0	1	1	0	0	0	0	0	0	0	0	566
TRINITY_DN54190_c0_g1::TRINITY_DN54190_c0_g1_i1::g.25648::m.25648	0	0	4.1595	0	0	0	4.0785	4.1407	0	0	0	0	0	4.4089	0	0	1	0	0	0	1	1	0	0	0	0	0	1	248
TRINITY_DN54193_c0_g1::TRINITY_DN54193_c0_g1_i1::g.25666::m.25666	0	0	0	2.568	2.4449	0	5.0073	0	2.4891	2.4906	0	0	2.6156	0	0	0	0	1	1	0	2	0	1	1	0	0	1	0	404
TRINITY_DN54198_c0_g1::TRINITY_DN54198_c0_g1_i1::g.25691::m.25691	4.2419	0	0	0	0	0	0	0	0	4.0248	0	0	0	0	1	0	0	0	0	0	0	0	0	1	0	0	0	0	250
TRINITY_DN54206_c0_g1::TRINITY_DN54206_c0_g1_i1::g.25671::m.25671	0	1.6969	0	1.5888	1.5126	0	0	1.5726	0	0	0	0	0	1.6744	0	1	0	1	1	0	0	1	0	0	0	0	0	1	653
TRINITY_DN54209_c0_g3::TRINITY_DN54209_c0_g3_i3::g.10192::m.10192	2.3256	0	0	0	0	0	0	0	0	0	0	0	2.3173	0	1	0	0	0	0	0	0	0	0	0	0	0	1	0	456
TRINITY_DN54211_c0_g1::TRINITY_DN54211_c0_g1_i1::g.10233::m.10233	10.4999	7.314	6.8089	3.424	6.5198	0	6.6763	6.7782	6.6376	3.3208	0	3.8284	3.4875	3.6086	3	2	2	1	2	0	2	2	2	1	0	1	1	1	303
TRINITY_DN54224_c0_g1::TRINITY_DN54224_c0_g1_i1::g.10169::m.10169	0	0	0	1.7614	0	0	0	0	1.7073	0	0	0	0	0	0	0	0	1	0	0	0	0	1	0	0	0	0	0	589
TRINITY_DN54225_c0_g1::TRINITY_DN54225_c0_g1_i1::g.10210::m.10210	8.3284	23.2057	21.603	27.159	43.9575	33.9788	21.1825	21.5059	21.0597	18.4384	23.5713	15.1834	27.6626	17.1738	3	8	8	10	17	13	8	8	8	7	8	5	10	6	382
TRINITY_DN54226_c0_g1::TRINITY_DN54226_c0_g1_i2::g.10229::m.10229	3.1099	6.4989	0	0	0	1.464	0	0	0	1.4754	1.6503	0	1.5494	1.6032	2	4	0	0	0	1	0	0	0	1	1	0	1	1	682
TRINITY_DN54227_c0_g1::TRINITY_DN54227_c0_g1_i1::g.10230::m.10230	0	0	0	1.5863	0	1.5267	0	0	1.5376	0	0	0	0	0	0	0	0	1	0	1	0	0	1	0	0	0	0	0	654
TRINITY_DN54228_c0_g1::TRINITY_DN54228_c0_g1_i1::g.10140::m.10140	19.4584	20.3316	23.6593	19.0362	13.5929	18.3202	23.1988	23.5529	27.6771	23.0782	25.8149	26.6057	24.2365	20.0623	4	4	5	4	3	4	5	5	6	5	5	5	5	4	218
TRINITY_DN54233_c0_g1::TRINITY_DN54233_c0_g1_i2::g.10134::m.10134	2.0394	2.1309	0	0	1.8995	1.9201	0	0	0	1.935	0	4.4616	0	2.1027	1	1	0	0	1	1	0	0	0	1	0	2	0	1	520
TRINITY_DN54236_c0_g1::TRINITY_DN54236_c0_g1_i1::g.10231::m.10231	0	1.9682	0	0	1.7544	1.7735	3.5931	1.824	3.5723	1.7872	1.9992	2.0604	1.8769	1.9421	0	1	0	0	1	1	2	1	2	1	1	1	1	1	563
TRINITY_DN54237_c1_g1::TRINITY_DN54237_c1_g1_i1::g.10172::m.10172	0	0	0	0	0	0	0	7.2317	0	0	79.2626	81.6908	59.533	38.4999	0	0	0	0	0	0	0	1	0	0	15	15	12	8	142				*
TRINITY_DN54237_c1_g1::TRINITY_DN54237_c1_g1_i2::g.10173::m.10173	0	0	0	0	0	4.9923	10.1147	5.1345	20.112	5.031	140.691	139.201	100.388	87.4718	0	0	0	0	0	1	2	1	4	1	25	25	19	16	200				*
TRINITY_DN54242_c0_g1::TRINITY_DN54242_c0_g1_i1::g.10142::m.10142	16.041	11.1738	12.1358	10.4619	14.9408	16.7807	6.7998	13.8071	10.1405	18.6022	13.2415	11.6976	14.2079	9.1882	9	6	7	6	9	10	4	8	6	11	7	6	8	5	595
TRINITY_DN54250_c0_g1::TRINITY_DN54250_c0_g1_i1::g.10143::m.10143	3.1656	3.3077	3.0792	0	0	0	6.0386	3.0654	0	6.0072	0	0	0	0	1	1	1	0	0	0	2	1	0	2	0	0	0	0	335
TRINITY_DN54252_c0_g1::TRINITY_DN54252_c0_g1_i1::g.10155::m.10155	6.9426	3.6271	3.3766	5.094	3.2332	4.9024	4.9663	5.0421	3.2917	6.5873	0	1.8985	5.1884	5.3686	4	2	2	3	2	3	3	3	2	4	0	1	3	3	611
TRINITY_DN54260_c0_g1::TRINITY_DN54260_c0_g1_i1::g.10156::m.10156	0	3.1213	0	0	0	0	2.8492	2.8927	2.8327	2.8344	3.1705	3.2676	0	3.08	0	1	0	0	0	0	1	1	1	1	1	1	0	1	355
TRINITY_DN54264_c0_g1::TRINITY_DN54264_c0_g1_i1::g.10201::m.10201	10.2363	10.6957	5.9742	4.0057	7.6274	7.7101	3.9053	3.9649	3.8826	7.77	10.8642	2.2394	12.2399	4.2216	5	5	3	2	4	4	2	2	2	4	5	1	6	2	518
TRINITY_DN54265_c0_g1::TRINITY_DN54265_c0_g1_i1::g.10202::m.10202	1.9073	1.9929	12.9871	7.4638	10.6592	10.7747	14.5535	11.0817	9.0432	14.4778	16.1947	10.4317	17.105	13.7658	1	1	7	4	6	6	8	6	5	8	8	5	9	7	556
TRINITY_DN54266_c0_g1::TRINITY_DN54266_c0_g1_i1::g.10151::m.10151	174.422	200.473	223.954	204.764	220.944	233.191	222.922	239.836	205.089	191.974	203.632	217.502	250.274	248.173	50	55	66	60	68	71	67	71	62	58	55	57	72	69	304
TRINITY_DN54273_c0_g1::TRINITY_DN54273_c0_g1_i1::g.10171::m.10171	54.0375	63.5199	65.7035	52.8648	62.9141	63.5957	45.0972	58.8671	51.2408	51.2718	28.6759	59.1087	53.8452	55.7145	8	9	10	8	10	10	7	9	8	8	4	8	8	8	157
TRINITY_DN54276_c0_g1::TRINITY_DN54276_c0_g1_i1::g.10152::m.10152	70.9618	65.9075	61.3559	57.8516	44.0633	51.9641	56.4015	68.7148	59.8126	59.8489	54.3936	56.0599	47.1395	60.9702	18	16	16	15	12	14	15	18	16	16	13	13	12	15	269
TRINITY_DN54281_c0_g1::TRINITY_DN54281_c0_g1_i2::g.10135::m.10135	6.5733	6.8682	2.1313	8.5741	2.0408	4.1258	6.2694	6.3651	8.3107	4.1579	4.6509	2.3967	4.3666	2.2591	3	3	1	4	1	2	3	3	4	2	2	1	2	1	484
TRINITY_DN54285_c0_g1::TRINITY_DN54285_c0_g1_i1::g.10132::m.10132	0	0	0	0	0	0	0	0	0	0	7.1919	0	0	0	0	0	0	0	0	0	0	0	0	0	2	0	0	0	313
TRINITY_DN54287_c0_g1::TRINITY_DN54287_c0_g1_i1::g.10218::m.10218	0	0	0	0	0	0	4.9582	5.0338	0	4.9324	38.6211	39.8042	25.8998	21.4392	0	0	0	0	0	0	1	1	0	1	7	7	5	4	204				*
TRINITY_DN54289_c0_g1::TRINITY_DN54289_c0_g1_i1::g.10137::m.10137	0	0	0	0	0	0	6.0932	6.1862	12.1157	0	88.1439	69.8801	44.5601	46.1071	0	0	0	0	0	0	1	1	2	0	13	10	7	7	166				*
TRINITY_DN54294_c0_g1::TRINITY_DN54294_c0_g1_i1::g.10189::m.10189	13.908	10.8991	10.1463	6.8031	6.4771	6.5472	3.3163	10.1007	9.8911	9.8971	11.0708	7.6066	10.3939	3.5849	4	3	3	2	2	2	1	3	3	3	3	2	3	1	305
TRINITY_DN54302_c0_g1::TRINITY_DN54302_c0_g1_i1::g.10147::m.10147	0	0	0	0	0	0	0	4.6677	0	0	30.6963	31.6366	24.0162	14.91	0	0	0	0	0	0	0	1	0	0	6	6	5	3	220				*
TRINITY_DN54304_c0_g1::TRINITY_DN54304_c0_g1_i1::g.10157::m.10157	0	0	0	4.3409	0	0	0	4.2967	0	4.2101	0	0	0	0	0	0	0	1	0	0	0	1	0	1	0	0	0	0	239
[truncated: 4,134 more rows]

## Sheet: S2
Screen size (µm)	Number of grams per million larvae
53	0.3
60	0.55
70	0.8
80	1.2
90	0.5
100	2
120	3
140	5
150	5.5
160	6
180	9
200	13
224	15
236	18
250	20
